# Supplementary material for: Integrating network pharmacology, molecular docking, and experimental validation to investigate the therapeutic effects and potential mechanisms of lycopene against pancreatic ductal adenocarcinoma
Source: Front Nutr. 2026 Jul 14;13:1815515. doi: 10.3389/fnut.2026.1815515 (PMC13410675; doi:10.3389/fnut.2026.1815515)
Supplement: Supplementary file 2 [file Table_2.csv]

	ONTOLOGY	ID	Description	GeneRatio	BgRatio	RichFactor	FoldEnrichment	zScore	pvalue	p.adjust	qvalue	geneID	Count
GO:0002237	BP	GO:0002237	response to molecule of bacterial origin	38/132	379/18805	0.100263852242744	14.2838010714	21.9650134290617	2.04960335970546e-33	6.76749762142375e-30	2.73227606956842e-30	AKT1/NFKB1/MAPK1/MAPK3/MIR21/ACE/AHR/CASP1/CASP3/CASP8/CASP9/CDK4/CSF2/CXCL10/CXCL8/CYP1A1/FASLG/FOS/GSTP1/HMGB1/IL10/IL18/IL1B/IL6/MAPK14/MAPK8/NFKBIA/NLRP3/NQO1/PTGS2/RELA/SOD2/TLR2/TLR4/TNF/VCAM1/VIM/XBP1	38
GO:0032496	BP	GO:0032496	response to lipopolysaccharide	37/132	357/18805	0.103641456582633	14.7649817502759	22.0770042512766	4.79055329113552e-33	6.76749762142375e-30	2.73227606956842e-30	AKT1/NFKB1/MAPK1/MAPK3/MIR21/ACE/CASP1/CASP3/CASP8/CASP9/CDK4/CSF2/CXCL10/CXCL8/CYP1A1/FASLG/FOS/GSTP1/HMGB1/IL10/IL18/IL1B/IL6/MAPK14/MAPK8/NFKBIA/NLRP3/NQO1/PTGS2/RELA/SOD2/TLR2/TLR4/TNF/VCAM1/VIM/XBP1	37
GO:0009410	BP	GO:0009410	response to xenobiotic stimulus	40/132	453/18805	0.0883002207505519	12.5794367516222	20.9748987888412	4.94098147098351e-33	6.76749762142375e-30	2.73227606956842e-30	MMP7/EHMT2/ACE/AHR/ATG5/BAK1/BCL2/BECN1/BRAF/CASP3/CAT/CCND1/CDH1/CDK1/CDK4/CDKN1A/CREB1/CTNNB1/CYP1A1/CYP1A2/CYP1B1/CYP2E1/CYP3A4/FOS/GSTP1/IGFBP2/IL10/IL1B/LIPA/MMP2/NFE2L2/NQO1/PCNA/PTGS2/RB1/RELA/SOD1/SOD2/TNF/TP53	40
GO:0071216	BP	GO:0071216	cellular response to biotic stimulus	32/132	273/18805	0.117216117216117	16.6988566988567	21.9681376525346	3.04716647092604e-30	3.13020175725877e-27	1.2637721995209e-27	GSK3B/AKT1/NFKB1/MAPK1/MAPK3/MIR21/AHR/CASP1/CDK4/CSF2/CXCL10/CXCL8/EIF2AK3/GSTP1/HMGB1/HSPA5/IL10/IL18/IL1B/IL6/MAPK14/MAPK8/NFKBIA/NLRP3/PTGS2/RELA/TLR2/TLR4/TNF/TP53/VIM/XBP1	32
GO:2001233	BP	GO:2001233	regulation of apoptotic signaling pathway	36/132	399/18805	0.0902255639097744	12.8537252221463	20.1217909646609	5.71353846261282e-30	4.69538590857522e-27	1.8956919193848e-27	GSK3B/AKT1/AR/LMNA/MIR21/BAK1/BAX/BCL2/BDNF/BECN1/CSF2/CTNNB1/EIF2AK3/FASLG/GSTP1/HMOX1/ICAM1/IGF1/IL10/IL1B/MMP2/NFE2L2/PARP1/PPARG/PRKN/PTGS2/RB1/RELA/RIPK1/SIRT1/SOD1/SOD2/TLR4/TNF/TP53/XBP1	36
GO:0062197	BP	GO:0062197	cellular response to chemical stress	33/132	323/18805	0.102167182662539	14.5549535603715	20.6599777983961	3.30302684223126e-29	2.26202288245471e-26	9.13257947957275e-27	MIR21/AIF1/ATG5/BECN1/CASP1/CASP3/CAT/CDK1/CYP1B1/EIF2AK3/FANCC/FOS/GPX8/IL6/KEAP1/MAP1LC3A/MAP2K4/MAPK8/MMP2/NFE2L2/NLRP3/NQO1/PARP1/PCNA/PRKN/PTGS2/RELA/RIPK1/SIRT1/SOD1/SOD2/TP53/XBP1	33
GO:0006979	BP	GO:0006979	response to oxidative stress	35/132	408/18805	0.0857843137254902	12.2210153000594	19.2660982262434	2.30762190099334e-28	1.35457405588309e-25	5.46889039994814e-26	AKT1/MIR21/AIF1/BAK1/BCL2/BECN1/CASP3/CAT/CDK1/CYP1B1/FANCC/FOS/GPX2/GPX8/GSTP1/HMOX1/IL6/KEAP1/MAP1LC3A/MAP2K4/MAPK8/MMP2/NFE2L2/NQO1/PARP1/PCNA/PRKN/PTGS2/RELA/RIPK1/SIRT1/SOD1/SOD2/TP53/XBP1	35
GO:0071219	BP	GO:0071219	cellular response to molecule of bacterial origin	28/132	246/18805	0.113821138211382	16.2152007883715	20.1963549061351	4.19783575758714e-26	2.1561133909907e-23	8.70498572889123e-24	AKT1/NFKB1/MAPK1/MAPK3/MIR21/AHR/CASP1/CDK4/CSF2/CXCL10/CXCL8/GSTP1/HMGB1/IL10/IL18/IL1B/IL6/MAPK14/MAPK8/NFKBIA/NLRP3/PTGS2/RELA/TLR2/TLR4/TNF/VIM/XBP1	28
GO:0050727	BP	GO:0050727	regulation of inflammatory response	34/132	442/18805	0.0769230769230769	10.9586247086247	17.8132729297341	5.76187228186762e-26	2.63061480068823e-23	1.06207142879805e-23	NFKB1/MIR21/AGER/AHR/BAP1/CASP1/CASP3/CCL5/ESR1/GSTP1/IGF1/IL10/IL18/IL1B/IL2/IL6/LDLR/MAPK14/NFKBIA/NLRP3/PLA2G2A/PPARA/PPARG/PTGS2/RB1/RELA/RIPK1/SMAD3/SOD1/STAT3/STING1/TLR2/TLR4/TNF	34
GO:0071222	BP	GO:0071222	cellular response to lipopolysaccharide	27/132	232/18805	0.116379310344828	16.5796434169279	20.0754604376742	1.91129859055354e-25	7.85352590858451e-23	3.17074376706567e-23	AKT1/NFKB1/MAPK1/MAPK3/MIR21/CASP1/CDK4/CSF2/CXCL10/CXCL8/GSTP1/HMGB1/IL10/IL18/IL1B/IL6/MAPK14/MAPK8/NFKBIA/NLRP3/PTGS2/RELA/TLR2/TLR4/TNF/VIM/XBP1	27
GO:2001234	BP	GO:2001234	negative regulation of apoptotic signaling pathway	27/132	243/18805	0.111111111111111	15.8291245791246	19.5619121665142	6.77036825043459e-25	2.5290402855487e-22	1.02106223566363e-22	GSK3B/AKT1/AR/LMNA/MIR21/BAK1/BAX/BCL2/BDNF/CSF2/CTNNB1/GSTP1/HMOX1/ICAM1/IGF1/IL10/IL1B/NFE2L2/PRKN/PTGS2/RB1/RELA/RIPK1/SIRT1/SOD2/TNF/XBP1	27
GO:0070661	BP	GO:0070661	leukocyte proliferation	30/132	344/18805	0.0872093023255814	12.4240221987315	17.9794203750512	1.70176457589857e-24	5.82712553530602e-22	2.35261488738258e-22	MAPK1/MAPK3/MIR21/ACE/AGER/AHR/AIF1/BAP1/BAX/BCL2/CASP3/CCL5/CDKN1A/CSF2/CTNNB1/GJA1/GSTP1/HMGB1/IGF1/IGFBP2/IL10/IL18/IL1B/IL2/IL6/LIPA/PLA2G2A/TLR4/TP53/VCAM1	30
GO:0034599	BP	GO:0034599	cellular response to oxidative stress	27/132	254/18805	0.106299212598425	15.1436113099499	19.0808864273836	2.25391996701222e-24	7.12412088034862e-22	2.87625738300507e-22	MIR21/AIF1/BECN1/CAT/CDK1/CYP1B1/FANCC/FOS/GPX8/IL6/KEAP1/MAP1LC3A/MAP2K4/MAPK8/MMP2/NFE2L2/NQO1/PARP1/PCNA/PRKN/RELA/RIPK1/SIRT1/SOD1/SOD2/TP53/XBP1	27
GO:0000302	BP	GO:0000302	response to reactive oxygen species	25/132	201/18805	0.124378109452736	17.7191693049902	20.0361648934374	2.52035871794866e-24	7.39725283717932e-22	2.98653033044142e-22	MIR21/BAK1/BCL2/BECN1/CASP3/CAT/CDK1/CYP1B1/FANCC/FOS/GSTP1/HMOX1/IL6/MAP1LC3A/MAP2K4/MAPK8/MMP2/NFE2L2/NQO1/PCNA/RELA/RIPK1/SIRT1/SOD1/SOD2	25
GO:0097193	BP	GO:0097193	intrinsic apoptotic signaling pathway	29/132	330/18805	0.0878787878787879	12.5193985307622	17.7500503069378	8.87906408110564e-24	2.43227162061754e-21	9.81993332759473e-22	AKT1/MIR21/BAK1/BAX/BCL2/BECN1/CASP3/CASP9/CDKN1A/CTNNB1/CYP1B1/EIF2AK3/IL10/MAP2K4/MLH1/MMP2/MSH2/MSH6/NFE2L2/PARP1/PRKDC/PRKN/PTGS2/SIRT1/SOD1/SOD2/TNF/TP53/XBP1	29
GO:0048732	BP	GO:0048732	gland development	32/132	451/18805	0.0709534368070953	10.108177114829	16.4611212053829	2.4314431387199e-23	6.24424991062504e-21	2.521022622778e-21	AKT1/AR/NFKB1/MAPK1/MAPK3/VDR/BAX/BCL2/BRAF/CCND1/CDH1/CREB1/CTNNB1/CYP1A1/CYP1B1/ESR1/GJA1/IL10/IL6/LIPA/MAP2K1/MAP2K2/MMP2/PCNA/RELA/SMAD3/SOD1/SOD2/TGFA/TNF/VEGFA/XBP1	32
GO:0042542	BP	GO:0042542	response to hydrogen peroxide	19/132	99/18805	0.191919191919192	27.3412151821243	22.0936757862647	2.10643531871129e-22	5.0913780732851e-20	2.05556784042662e-20	BAK1/BCL2/BECN1/CASP3/CAT/CDK1/CYP1B1/HMOX1/IL6/MAP1LC3A/MMP2/NFE2L2/NQO1/PCNA/RELA/RIPK1/SIRT1/SOD1/SOD2	19
GO:0050673	BP	GO:0050673	epithelial cell proliferation	32/132	488/18805	0.0655737704918033	9.3417784401391	15.698075996685	2.72034824556986e-22	5.92148887026341e-20	2.39071267424143e-20	AKT1/AR/MAPK1/VDR/MIR21/BAK1/BAX/CALCA/CCL5/CCND1/CDK4/CDKN1A/CTNNB1/ESR1/HMGB1/HMOX1/IGF1/IL10/IL6/LIPA/MAP2K1/MAP2K2/PPARG/PRKDC/RB1/SIRT1/SMAD3/STAT3/TGFA/TNF/VEGFA/XBP1	32
GO:0009636	BP	GO:0009636	response to toxic substance	26/132	272/18805	0.0955882352941176	13.6177027629234	17.6236930381374	2.73809414784631e-22	5.92148887026341e-20	2.39071267424143e-20	EHMT2/AHR/BAK1/BAX/BCL2/CAT/CCL4/CCL5/CDH1/CDK1/CDKN1A/CYP1A1/CYP1B1/FANCC/FOS/GPX2/GPX8/GSTP1/NFE2L2/NQO1/PRKN/PTGS2/SOD1/SOD2/TLR2/TNF	26
GO:0097305	BP	GO:0097305	response to alcohol	26/132	276/18805	0.0942028985507246	13.4203447518665	17.4770142106965	3.98789840666015e-22	8.19313727648327e-20	3.30785678362968e-20	AKT1/EHMT2/ACE/AHR/BAK1/CASP8/CAT/CDH1/CDK1/CDK4/CDKN1A/CREB1/CTNNB1/CYP1B1/FOS/IGF1R/IL2/JUP/LIPA/NQO1/PARP1/PPARA/SOD1/SOD2/TNF/VCAM1	26
GO:0033002	BP	GO:0033002	muscle cell proliferation	25/132	251/18805	0.099601593625498	14.1894543039961	17.6868279184768	6.80001319974371e-22	1.33053591608319e-19	5.37184000140154e-20	AKT1/MIR21/AIF1/CCL5/CDK1/CDKN1A/CTNNB1/FOS/GJA1/HMOX1/IGF1/IGF1R/IL10/IL18/IL6/JUN/MAPK14/MMP2/PPARG/PRKDC/PTGS2/SOD2/TLR4/TNF/XBP1	25
GO:0043523	BP	GO:0043523	regulation of neuron apoptotic process	25/132	255/18805	0.0980392156862745	13.9668746286393	17.5282469546081	1.00749715078895e-21	1.88172990572355e-19	7.59720339542293e-20	GSK3B/BAX/BCL2/BDNF/BRAF/CASP3/CASP8/CASP9/CCND1/CTNNB1/FASLG/IL10/MAP2K4/MMP2/MSH2/NQO1/NTRK2/PARP1/PRKN/RIPK1/SIRT1/SOD1/SOD2/TNF/TP53	25
GO:0048660	BP	GO:0048660	regulation of smooth muscle cell proliferation	22/132	174/18805	0.126436781609195	18.0124521072797	18.9552054109356	1.22014412876124e-21	2.17981401090432e-19	8.80067344131677e-20	AKT1/MIR21/AIF1/CCL5/CDKN1A/CTNNB1/GJA1/HMOX1/IGF1/IGF1R/IL10/IL18/IL6/JUN/MMP2/PPARG/PRKDC/PTGS2/SOD2/TLR4/TNF/XBP1	22
GO:0048659	BP	GO:0048659	smooth muscle cell proliferation	22/132	178/18805	0.123595505617978	17.6076779026217	18.7177005674714	2.03173856283952e-21	3.47850573112816e-19	1.40439472589258e-19	AKT1/MIR21/AIF1/CCL5/CDKN1A/CTNNB1/GJA1/HMOX1/IGF1/IGF1R/IL10/IL18/IL6/JUN/MMP2/PPARG/PRKDC/PTGS2/SOD2/TLR4/TNF/XBP1	22
GO:0009411	BP	GO:0009411	response to UV	21/132	157/18805	0.133757961783439	19.0554429646786	19.1005943751029	3.23588684818987e-21	5.31850362368487e-19	2.14726638852515e-19	AKT1/POLK/BAK1/BAX/BCL2/CASP3/CASP9/CAT/CCND1/CDKN1A/DDB2/MAPK14/MAPK8/MMP2/MSH2/MSH6/PARP1/PCNA/RELA/SIRT1/TP53	21
GO:0034612	BP	GO:0034612	response to tumor necrosis factor	24/132	241/18805	0.0995850622406639	14.1870992078461	17.3231574663698	4.86972203523334e-21	7.51267664345076e-19	3.03313096798514e-19	AKT1/NFKB1/MAPK1/MAPK3/CALCA/CASP1/CASP3/CASP8/CCL5/CXCL8/CYP1B1/FOS/GSTP1/MAPK14/NFE2L2/NFKBIA/PRKN/PTGS2/RELA/RIPK1/SIRT1/TNF/TP53/VCAM1	24
GO:0043434	BP	GO:0043434	response to peptide hormone	31/132	494/18805	0.062753036437247	8.93993068335173	15.0358918199975	4.93653612492505e-21	7.51267664345076e-19	3.03313096798514e-19	GSK3B/AKT1/NFKB1/MAPK1/MAPK3/ACE/BRAF/CAT/CREB1/CYP1B1/FOS/IGF1R/IL10/IL1B/JAK1/MAPK14/NFE2L2/NTRK2/PARP1/PPARA/PPARG/PRKDC/PTGS2/RB1/RELA/SIRT1/SMAD3/STAT3/TFF1/TLR2/XBP1	31
GO:0051402	BP	GO:0051402	neuron apoptotic process	26/132	309/18805	0.0841423948220065	11.9871040502108	16.3730130130572	7.16186690136945e-21	9.9872101660559e-19	4.03218691235006e-19	GSK3B/BAX/BCL2/BDNF/BRAF/CASP3/CASP8/CASP9/CCND1/CTNNB1/FASLG/IL10/MAP2K4/MMP2/MSH2/NQO1/NTRK2/PARP1/PRKN/RB1/RIPK1/SIRT1/SOD1/SOD2/TNF/TP53	26
GO:0071214	BP	GO:0071214	cellular response to abiotic stimulus	27/132	344/18805	0.0784883720930233	11.1816199788584	16.0240957619323	7.29170856611528e-21	9.9872101660559e-19	4.03218691235006e-19	NFKB1/MAPK3/POLK/MIR21/BAK1/BAX/CASP1/CASP3/CASP8/CASP9/CDKN1A/DDB2/GJA1/IGF1R/IL1B/MAP2K4/MAPK14/MAPK8/MMP2/NLRP3/PARP1/PCNA/PTGS2/SIRT1/TLR4/TNF/TP53	27
GO:0104004	BP	GO:0104004	cellular response to environmental stimulus	27/132	344/18805	0.0784883720930233	11.1816199788584	16.0240957619323	7.29170856611528e-21	9.9872101660559e-19	4.03218691235006e-19	NFKB1/MAPK3/POLK/MIR21/BAK1/BAX/CASP1/CASP3/CASP8/CASP9/CDKN1A/DDB2/GJA1/IGF1R/IL1B/MAP2K4/MAPK14/MAPK8/MMP2/NLRP3/PARP1/PCNA/PTGS2/SIRT1/TLR4/TNF/TP53	27
GO:0070482	BP	GO:0070482	response to oxygen levels	27/132	358/18805	0.0754189944134078	10.7443499238192	15.6508002629243	2.06775803328949e-20	2.7407799221892e-18	1.10654895092164e-18	AKT1/LMNA/MIR21/ACE/AGER/BCL2/BECN1/CASP3/CASP9/CAT/CDKN1A/CYP1A1/FOS/MAP1LC3A/MMP2/NFE2L2/PPARA/PPARG/PTGS2/SIRT1/SMAD3/SOD2/TLR2/TNF/TP53/VCAM1/VEGFA	27
GO:0034614	BP	GO:0034614	cellular response to reactive oxygen species	20/132	149/18805	0.134228187919463	19.1224323774659	18.6726257910253	2.81924628956013e-20	3.6200884386883e-18	1.46155662906143e-18	MIR21/BECN1/CAT/CDK1/CYP1B1/FANCC/FOS/IL6/MAP1LC3A/MAP2K4/MAPK8/MMP2/NFE2L2/NQO1/PCNA/RELA/RIPK1/SIRT1/SOD1/SOD2	20
GO:0009314	BP	GO:0009314	response to radiation	29/132	442/18805	0.0656108597285068	9.34706225147402	14.9306257035889	3.22447278369644e-20	4.01495717218445e-18	1.62097898153288e-18	AKT1/POLK/MIR21/BAK1/BAX/BCL2/BRAF/CASP3/CASP9/CAT/CCND1/CDKN1A/CXCL10/DDB2/FOS/MAPK14/MAPK8/MMP2/MSH2/MSH6/PARP1/PCNA/PRKDC/RELA/SIRT1/SOD2/TNF/TP53/VCAM1	29
GO:0036293	BP	GO:0036293	response to decreased oxygen levels	26/132	330/18805	0.0787878787878788	11.2242883379247	15.7544364721961	3.78298851125441e-20	4.57185288021893e-18	1.84581730456252e-18	AKT1/LMNA/MIR21/ACE/AGER/BCL2/BECN1/CASP3/CASP9/CAT/CYP1A1/FOS/MAP1LC3A/MMP2/NFE2L2/PPARA/PPARG/PTGS2/SIRT1/SMAD3/SOD2/TLR2/TNF/TP53/VCAM1/VEGFA	26
GO:0010720	BP	GO:0010720	positive regulation of cell development	29/132	447/18805	0.0648769574944072	9.24250898244187	14.8287842383545	4.39569511249924e-20	5.16054606207411e-18	2.08349338264626e-18	MIR21/ACE/AGER/BCL2/BDNF/BRAF/CALCA/CASP8/CREB1/CTNNB1/FOS/HMGB1/IL10/IL18/IL1B/IL2/IL6/MAP2K1/MAP2K2/NLRP3/NTRK2/PRKDC/RB1/RELA/RIPK1/TLR2/TNF/VEGFA/XBP1	29
GO:0070663	BP	GO:0070663	regulation of leukocyte proliferation	24/132	273/18805	0.0879120879120879	12.5241425241425	16.1262666545792	9.36358670585237e-20	1.06874938262076e-17	4.31491597907115e-18	MAPK1/MAPK3/MIR21/AGER/AHR/AIF1/BCL2/CASP3/CCL5/CDKN1A/CSF2/CTNNB1/GSTP1/HMGB1/IGF1/IGFBP2/IL10/IL18/IL1B/IL2/IL6/PLA2G2A/TLR4/VCAM1	24
GO:0032943	BP	GO:0032943	mononuclear cell proliferation	25/132	308/18805	0.0811688311688312	11.5634838646202	15.7158154946244	1.04495335489635e-19	1.16046306358624e-17	4.68519626548122e-18	MIR21/ACE/AGER/AHR/AIF1/BAX/BCL2/CASP3/CCL5/CDKN1A/CTNNB1/GJA1/HMGB1/IGF1/IGFBP2/IL10/IL18/IL1B/IL2/IL6/LIPA/PLA2G2A/TLR4/TP53/VCAM1	25
GO:0072593	BP	GO:0072593	reactive oxygen species metabolic process	23/132	245/18805	0.0938775510204082	13.3739950525665	16.3911352006475	1.32390807729407e-19	1.40925363884668e-17	5.6896510479496e-18	MIR21/ATG5/BCL2/BECN1/CAT/CDKN1A/CYP1A1/CYP1A2/CYP1B1/FANCC/GSTP1/LIPA/MAPK14/NFE2L2/NQO1/PPARA/PRKN/RIPK1/SOD1/SOD2/TLR4/TNF/TP53	23
GO:0010038	BP	GO:0010038	response to metal ion	26/132	347/18805	0.0749279538904899	10.6743952493232	15.2933025884971	1.33757342212267e-19	1.40925363884668e-17	5.6896510479496e-18	ATG5/BCL2/BECN1/BRAF/CASP3/CASP8/CASP9/CAT/CDH1/CDK1/CREB1/CYP1A1/CYP1A2/EIF2AK3/FOS/HMOX1/MAP1LC3A/NFE2L2/NQO1/PARP1/PCNA/PRKN/PTGS2/SOD2/TFF1/VCAM1	26
GO:0071356	BP	GO:0071356	cellular response to tumor necrosis factor	22/132	219/18805	0.100456621004566	14.3112633181126	16.6591716808787	2.00252389310285e-19	2.0570926691899e-17	8.30520435665812e-18	AKT1/NFKB1/MAPK1/MAPK3/CALCA/CASP1/CASP8/CCL5/CXCL8/CYP1B1/FOS/GSTP1/MAPK14/NFE2L2/NFKBIA/PRKN/RELA/RIPK1/SIRT1/TNF/TP53/VCAM1	22
GO:0009612	BP	GO:0009612	response to mechanical stimulus	22/132	223/18805	0.0986547085201794	14.0545590433483	16.4882076682803	2.97488237815117e-19	2.98141260776175e-17	1.20370080307221e-17	NFKB1/MAPK3/BAK1/CASP1/CASP8/CDH2/CTNNB1/CXCL10/FOS/IGF1R/IGFBP2/IL1B/JUP/MAP2K4/MAPK14/MAPK8/MMP2/NFKBIA/PTGS2/RELA/TLR4/TNF	22
GO:0048661	BP	GO:0048661	positive regulation of smooth muscle cell proliferation	17/132	101/18805	0.168316831683168	23.9787728772877	19.4681781086431	4.11131543740592e-19	4.02223693626212e-17	1.62391807753176e-17	AKT1/MIR21/AIF1/CCL5/GJA1/HMOX1/IGF1/IGF1R/IL10/IL18/IL6/JUN/MMP2/PTGS2/TLR4/TNF/XBP1	17
GO:0046651	BP	GO:0046651	lymphocyte proliferation	24/132	300/18805	0.08	11.3969696969697	15.2625780928373	8.52398948367172e-19	8.14536576474584e-17	3.28856974939208e-17	MIR21/AGER/AHR/AIF1/BAX/BCL2/CASP3/CCL5/CDKN1A/CTNNB1/GJA1/HMGB1/IGF1/IGFBP2/IL10/IL18/IL1B/IL2/IL6/LIPA/PLA2G2A/TLR4/TP53/VCAM1	24
GO:0001666	BP	GO:0001666	response to hypoxia	24/132	316/18805	0.0759493670886076	10.8199079401611	14.8012803524265	2.84851673648138e-18	2.66012619777318e-16	1.07398621452025e-16	LMNA/MIR21/ACE/AGER/BCL2/BECN1/CASP3/CASP9/CAT/CYP1A1/FOS/MMP2/NFE2L2/PPARA/PPARG/PTGS2/SIRT1/SMAD3/SOD2/TLR2/TNF/TP53/VCAM1/VEGFA	24
GO:0007254	BP	GO:0007254	JNK cascade	20/132	193/18805	0.103626943005181	14.7629141152457	16.1583708203722	5.30981625488903e-18	4.84845222029757e-16	1.95749015618833e-16	NFKB1/MAPK1/MAPK3/AGER/BECN1/GSTP1/HMGB1/IGF1R/IL1B/MAP1LC3A/MAP2K1/MAP2K2/MAP2K4/MAPK14/MAPK8/PRKN/RIPK1/SMAD3/TLR4/TNF	20
GO:0048545	BP	GO:0048545	response to steroid hormone	24/132	338/18805	0.0710059171597633	10.115653577192	14.2184752418043	1.34432537668449e-17	1.20083325495578e-15	4.84818488250518e-16	AR/MAPK1/ACE/BCL2/CASP3/CASP9/CDKN1A/CYP1B1/ESR1/ESR2/FOS/IGF1R/IGFBP2/IL10/IL6/JUN/PARP1/PCNA/PPARA/PTGS2/RELA/SIRT1/TLR2/TNF	24
GO:0097191	BP	GO:0097191	extrinsic apoptotic signaling pathway	21/132	237/18805	0.0886075949367089	12.623225930188	15.1399111740095	1.90326870025883e-17	1.66394278497096e-15	6.71792042913307e-16	GSK3B/AKT1/AR/LMNA/BAK1/BAX/BCL2/CASP8/CSF2/FASLG/GSTP1/HMOX1/ICAM1/IGF1/IL1B/IL2/RELA/RIPK1/SMAD3/TLR4/TNF	21
GO:0042327	BP	GO:0042327	positive regulation of phosphorylation	26/132	437/18805	0.0594965675057208	8.47600721170515	13.2948834072066	3.99445588593301e-17	3.41942067402057e-15	1.3805400167172e-15	AKT1/AR/MAPK1/MIR21/AGER/BRAF/CALCA/CCL5/CCND1/CDKN1A/IGF1/IL18/IL1B/IL6/MAP2K1/MAP2K2/NTRK2/RAD50/RIPK1/SIRT1/TGFA/TLR4/TNF/TP53/VEGFA/XBP1	26
GO:0042098	BP	GO:0042098	T cell proliferation	20/132	217/18805	0.0921658986175115	13.130149420472	15.110704887018	5.41866517173957e-17	4.54393779401589e-15	1.83454700551269e-15	MIR21/AGER/AIF1/BAX/CASP3/CCL5/CTNNB1/GJA1/HMGB1/IGF1/IGFBP2/IL10/IL18/IL1B/IL2/IL6/LIPA/PLA2G2A/TP53/VCAM1	20
GO:0010562	BP	GO:0010562	positive regulation of phosphorus metabolic process	27/132	493/18805	0.0547667342799189	7.80218513737783	12.8679408572416	7.35732255829788e-17	5.92769380236196e-15	2.39321782288492e-15	AKT1/AR/MAPK1/MIR21/AGER/BRAF/CALCA/CCL5/CCND1/CDKN1A/IGF1/IL18/IL1B/IL6/MAP2K1/MAP2K2/NTRK2/PPARA/RAD50/RIPK1/SIRT1/TGFA/TLR4/TNF/TP53/VEGFA/XBP1	27
GO:0045937	BP	GO:0045937	positive regulation of phosphate metabolic process	27/132	493/18805	0.0547667342799189	7.80218513737783	12.8679408572416	7.35732255829788e-17	5.92769380236196e-15	2.39321782288492e-15	AKT1/AR/MAPK1/MIR21/AGER/BRAF/CALCA/CCL5/CCND1/CDKN1A/IGF1/IL18/IL1B/IL6/MAP2K1/MAP2K2/NTRK2/PPARA/RAD50/RIPK1/SIRT1/TGFA/TLR4/TNF/TP53/VEGFA/XBP1	27
GO:0009416	BP	GO:0009416	response to light stimulus	23/132	326/18805	0.0705521472392638	10.0510085517754	13.8602664995414	7.84378803013069e-17	6.19810096457827e-15	2.50239067519959e-15	AKT1/POLK/BAK1/BAX/BCL2/BRAF/CASP3/CASP9/CAT/CCND1/CDKN1A/DDB2/FOS/MAPK14/MAPK8/MMP2/MSH2/MSH6/PARP1/PCNA/RELA/SIRT1/TP53	23
GO:2000628	BP	GO:2000628	regulation of miRNA metabolic process	15/132	92/18805	0.16304347826087	23.2275197628458	17.9687657976525	9.08755941187494e-17	7.04543049498002e-15	2.84448731541507e-15	AR/NFKB1/ESR1/FOS/IL10/IL6/JUN/PPARA/PPARG/RELA/SMAD3/STAT3/TNF/TP53/VEGFA	15
GO:0051054	BP	GO:0051054	positive regulation of DNA metabolic process	22/132	293/18805	0.0750853242320819	10.6968145620023	14.0650496004709	1.05546175832296e-16	8.03128215731307e-15	3.24251019710914e-15	AKT1/MAPK1/MAPK3/BAX/CDK1/CDKN1A/CTNNB1/CYP1B1/HMGB1/IGF1R/IL2/IL6/MAP2K4/MLH1/MSH2/PARP1/PCNA/PRKDC/RAD50/SIRT1/TNF/VEGFA	22
GO:0051090	BP	GO:0051090	regulation of DNA-binding transcription factor activity	23/132	332/18805	0.0692771084337349	9.86936381891201	13.7087493187886	1.17048389937051e-16	8.60436181046738e-15	3.47388254621988e-15	AKT1/AR/MIR21/AGER/CYP1B1/ESR1/ESR2/IL10/IL18/IL1B/IL6/JUP/NFKBIA/NLRP3/RB1/RELA/RIPK1/SIRT1/SMAD3/STING1/TLR2/TLR4/TNF	23
GO:0010001	BP	GO:0010001	glial cell differentiation	21/132	259/18805	0.0810810810810811	11.5509828009828	14.3754916810827	1.17265578336864e-16	8.60436181046738e-15	3.47388254621988e-15	AKT1/MAPK1/MAPK3/AGER/C1QA/CDH2/CDK1/CTNNB1/IL1B/IL6/LDLR/MAP2K1/MAP2K2/NTRK2/RELA/SOD1/STAT3/TLR2/TLR4/TNF/VIM	21
GO:0070665	BP	GO:0070665	positive regulation of leukocyte proliferation	18/132	168/18805	0.107142857142857	15.2637987012987	15.6137376451623	1.48728595614556e-16	1.07215052522844e-14	4.32864758427589e-15	MAPK1/MAPK3/MIR21/AGER/AIF1/BCL2/CCL5/CDKN1A/CSF2/HMGB1/IGF1/IGFBP2/IL18/IL1B/IL2/IL6/TLR4/VCAM1	18
GO:0007584	BP	GO:0007584	response to nutrient	18/132	169/18805	0.106508875739645	15.1734803657881	15.5613956954762	1.65496062802242e-16	1.15282309901068e-14	4.65435104979014e-15	VDR/BECN1/CAT/CXCL10/CYP1A1/CYP1B1/IGF1R/IGFBP2/LIPA/NFE2L2/NQO1/PPARA/PPARG/PTGS2/RELA/SOD2/VCAM1/XBP1	18
GO:1902893	BP	GO:1902893	regulation of miRNA transcription	14/132	76/18805	0.184210526315789	26.2430223285486	18.539409232384	1.65530695647676e-16	1.15282309901068e-14	4.65435104979014e-15	AR/ESR1/FOS/IL10/IL6/JUN/PPARA/PPARG/RELA/SMAD3/STAT3/TNF/TP53/VEGFA	14
GO:0061614	BP	GO:0061614	miRNA transcription	14/132	77/18805	0.181818181818182	25.9022038567493	18.4095208254053	2.01127845495056e-16	1.37739052856531e-14	5.56100850000364e-15	AR/ESR1/FOS/IL10/IL6/JUN/PPARA/PPARG/RELA/SMAD3/STAT3/TNF/TP53/VEGFA	14
GO:0032355	BP	GO:0032355	response to estradiol	16/132	120/18805	0.133333333333333	18.9949494949495	16.626458102311	2.29457988115659e-16	1.54564405437253e-14	6.24030697619117e-15	CASP3/CASP8/CASP9/CAT/CTNNB1/CYP1B1/ESR1/ESR2/IGF1R/IGFBP2/IL10/MMP2/NQO1/PCNA/PTGS2/STAT3	16
GO:0042063	BP	GO:0042063	gliogenesis	23/132	348/18805	0.0660919540229885	9.41559996516893	13.3229128574868	3.27473815814346e-16	2.17030630513088e-14	8.76228749954854e-15	AKT1/MAPK1/MAPK3/AGER/C1QA/CDH2/CDK1/CTNNB1/IL1B/IL6/LDLR/MAP2K1/MAP2K2/NTRK2/RB1/RELA/SOD1/STAT3/TLR2/TLR4/TNF/TP53/VIM	23
GO:0050670	BP	GO:0050670	regulation of lymphocyte proliferation	20/132	243/18805	0.0823045267489712	11.7252774660182	14.1483021895368	4.95644921704001e-16	3.23270632266943e-14	1.30515688655891e-14	MIR21/AGER/AHR/AIF1/BCL2/CASP3/CCL5/CDKN1A/CTNNB1/HMGB1/IGF1/IGFBP2/IL10/IL18/IL1B/IL2/IL6/PLA2G2A/TLR4/VCAM1	20
GO:0032944	BP	GO:0032944	regulation of mononuclear cell proliferation	20/132	248/18805	0.0806451612903226	11.488880742913	13.979966875075	7.35938259103144e-16	4.72495360414815e-14	1.90762943478052e-14	MIR21/AGER/AHR/AIF1/BCL2/CASP3/CCL5/CDKN1A/CTNNB1/HMGB1/IGF1/IGFBP2/IL10/IL18/IL1B/IL2/IL6/PLA2G2A/TLR4/VCAM1	20
GO:2000377	BP	GO:2000377	regulation of reactive oxygen species metabolic process	17/132	156/18805	0.108974358974359	15.5247183372183	15.3160678739839	8.15578558168631e-16	5.1006127134932e-14	2.05929618846058e-14	MIR21/ATG5/BCL2/BECN1/CDKN1A/CYP1B1/GSTP1/MAPK14/NFE2L2/PPARA/PRKN/RIPK1/SOD1/SOD2/TLR4/TNF/TP53	17
GO:0008631	BP	GO:0008631	intrinsic apoptotic signaling pathway in response to oxidative stress	13/132	66/18805	0.196969696969697	28.0607208448118	18.5158290140209	8.19275831322831e-16	5.1006127134932e-14	2.05929618846058e-14	AKT1/BCL2/CTNNB1/CYP1B1/IL10/MAP2K4/MMP2/NFE2L2/PARP1/PRKN/SIRT1/SOD1/SOD2	13
GO:2001242	BP	GO:2001242	regulation of intrinsic apoptotic signaling pathway	18/132	189/18805	0.0952380952380952	13.5678210678211	14.5999962449934	1.22274037017586e-15	7.49886594186954e-14	3.02755510353048e-14	AKT1/MIR21/BAX/BCL2/BECN1/CTNNB1/EIF2AK3/IL10/MMP2/NFE2L2/PARP1/PRKN/PTGS2/SIRT1/SOD1/SOD2/TP53/XBP1	18
GO:0001934	BP	GO:0001934	positive regulation of protein phosphorylation	24/132	414/18805	0.0579710144927536	8.2586736934563	12.5562458392788	1.33372782820661e-15	8.05924653838378e-14	3.25380039822542e-14	AKT1/MAPK1/MIR21/AGER/BRAF/CALCA/CCND1/CDKN1A/IGF1/IL18/IL1B/IL6/MAP2K1/MAP2K2/NTRK2/RAD50/RIPK1/SIRT1/TGFA/TLR4/TNF/TP53/VEGFA/XBP1	24
GO:0002696	BP	GO:0002696	positive regulation of leukocyte activation	23/132	372/18805	0.0618279569892473	8.80814190289997	12.7886939459857	1.39209243420146e-15	8.29001132193304e-14	3.34696823234401e-14	AKT1/MIR21/AGER/AIF1/BCL2/CCL5/CDKN1A/HMGB1/IGF1/IGFBP2/IL10/IL18/IL1B/IL2/IL6/MLH1/MSH2/NLRP3/PRKDC/TLR4/TNF/VCAM1/XBP1	23
GO:0046209	BP	GO:0046209	nitric oxide metabolic process	14/132	88/18805	0.159090909090909	22.6644283746556	17.1267709118261	1.4435122703193e-15	8.41227779860732e-14	3.39633149584484e-14	AKT1/CYP1A1/CYP1B1/ESR1/IL10/IL1B/NQO1/PPARA/PTGS2/SMAD3/SOD2/TLR2/TLR4/TNF	14
GO:0010586	BP	GO:0010586	miRNA metabolic process	15/132	110/18805	0.136363636363636	19.426652892562	16.2961532858424	1.46738977632489e-15	8.41227779860732e-14	3.39633149584484e-14	AR/NFKB1/ESR1/FOS/IL10/IL6/JUN/PPARA/PPARG/RELA/SMAD3/STAT3/TNF/TP53/VEGFA	15
GO:0009267	BP	GO:0009267	cellular response to starvation	18/132	191/18805	0.0942408376963351	13.4257496430271	14.511906320102	1.47404234971946e-15	8.41227779860732e-14	3.39633149584484e-14	MAPK1/MAPK3/EHMT2/ATG5/BCL2/BECN1/CDKN1A/EIF2AK3/FOS/HSPA5/IGF1R/MAP1LC3A/MAPK8/NFE2L2/PPARA/SIRT1/TP53/XBP1	18
GO:0043525	BP	GO:0043525	positive regulation of neuron apoptotic process	13/132	69/18805	0.188405797101449	26.840689503733	18.079867461627	1.52134226468098e-15	8.5632813227043e-14	3.45729691295922e-14	GSK3B/BAX/CASP3/CASP8/CASP9/CTNNB1/FASLG/MAP2K4/MMP2/NQO1/RIPK1/TNF/TP53	13
GO:0021782	BP	GO:0021782	glial cell development	16/132	135/18805	0.118518518518519	16.8843995510662	15.5729384160207	1.5618310956583e-15	8.67238374602696e-14	3.50134538656825e-14	AKT1/MAPK1/MAPK3/AGER/C1QA/IL1B/IL6/LDLR/MAP2K1/MAP2K2/NTRK2/SOD1/TLR2/TLR4/TNF/VIM	16
GO:0048771	BP	GO:0048771	tissue remodeling	18/132	192/18805	0.09375	13.3558238636364	14.468355546167	1.61712452377518e-15	8.8596862242563e-14	3.57696596416798e-14	NFKB1/VDR/ACE/AGER/ATG5/BAK1/BAX/CALCA/CTNNB1/CYP1A1/GJA1/IL18/IL2/IL6/LIPA/MMP2/PPARG/TP53	18
GO:1901654	BP	GO:1901654	response to ketone	19/132	225/18805	0.0844444444444444	12.0301346801347	13.9943991829868	1.7580963102974e-15	9.50528649870003e-14	3.83761743078768e-14	AKT1/AR/ACE/AHR/CASP9/CDK4/CDKN1A/CREB1/CYP1A1/CYP1B1/FOS/IGF1R/LIPA/NQO1/PARP1/PCNA/RELA/SIRT1/TLR2	19
GO:0051251	BP	GO:0051251	positive regulation of lymphocyte activation	22/132	337/18805	0.0652818991097923	9.3001978239367	12.9270223319851	1.98825669507967e-15	1.05610045560522e-13	4.26384782578377e-14	AKT1/MIR21/AGER/AIF1/BCL2/CCL5/CDKN1A/HMGB1/IGF1/IGFBP2/IL10/IL18/IL1B/IL2/IL6/MLH1/MSH2/NLRP3/PRKDC/TLR4/VCAM1/XBP1	22
GO:2001057	BP	GO:2001057	reactive nitrogen species metabolic process	14/132	90/18805	0.155555555555556	22.1607744107744	16.91854202846	2.00476601453412e-15	1.05610045560522e-13	4.26384782578377e-14	AKT1/CYP1A1/CYP1B1/ESR1/IL10/IL1B/NQO1/PPARA/PTGS2/SMAD3/SOD2/TLR2/TLR4/TNF	14
GO:0051091	BP	GO:0051091	positive regulation of DNA-binding transcription factor activity	18/132	195/18805	0.0923076923076923	13.1503496503497	14.3396295914984	2.12841935435114e-15	1.10704748443403e-13	4.46953884404717e-14	AKT1/AR/AGER/ESR1/ESR2/IL10/IL18/IL1B/IL6/JUP/NLRP3/RELA/RIPK1/SMAD3/STING1/TLR2/TLR4/TNF	18
GO:0010212	BP	GO:0010212	response to ionizing radiation	16/132	143/18805	0.111888111888112	15.9398177579996	15.0778446456776	3.95095172374433e-15	2.01339272845971e-13	8.12877237399932e-14	MIR21/BAK1/BAX/BCL2/CASP3/CDKN1A/CXCL10/MAPK14/MSH2/PARP1/PRKDC/SIRT1/SOD2/TNF/TP53/VCAM1	16
GO:0002520	BP	GO:0002520	immune system development	18/132	202/18805	0.0891089108910891	12.6946444644464	14.0499976971443	3.96896595291401e-15	2.01339272845971e-13	8.12877237399932e-14	MAPK1/MAPK3/BCL2/BRAF/CTNNB1/HMGB1/IL10/IL2/LIPA/MAP2K1/MAP2K2/MLH1/MSH2/MSH6/PRKDC/SMAD3/SOD1/TP53	18
GO:0050867	BP	GO:0050867	positive regulation of cell activation	23/132	392/18805	0.0586734693877551	8.35874690785405	12.3791168252341	4.29826619558016e-15	2.15385070702913e-13	8.69585048040351e-14	AKT1/MIR21/AGER/AIF1/BCL2/CCL5/CDKN1A/HMGB1/IGF1/IGFBP2/IL10/IL18/IL1B/IL2/IL6/MLH1/MSH2/NLRP3/PRKDC/TLR4/TNF/VCAM1/XBP1	23
GO:0007249	BP	GO:0007249	canonical NF-kappaB signal transduction	21/132	318/18805	0.0660377358490566	9.40787592910234	12.7136915891781	7.29530430566783e-15	3.61161510746857e-13	1.45813564815885e-13	NFKB1/CASP1/CASP8/ESR1/FASLG/GJA1/GSTP1/HMOX1/IL1B/NFKBIA/PARP1/PRKN/RELA/RIPK1/SIRT1/SQSTM1/STAT3/TLR2/TLR4/TNF/VEGFA	21
GO:0044703	BP	GO:0044703	multi-organism reproductive process	18/132	211/18805	0.0853080568720379	12.1531667384748	13.6980279331486	8.5435327150385e-15	4.179211419773e-13	1.68729418031337e-13	AKT1/AR/VDR/MIR21/ACE/BCL2/CALCA/CYP1A1/ESR1/FOS/GJA1/IGFBP2/IL1B/MMP2/PARP1/PTGS2/SOD1/VEGFA	18
GO:0071887	BP	GO:0071887	leukocyte apoptotic process	15/132	124/18805	0.120967741935484	17.2333211143695	15.2483622295076	9.17014281077727e-15	4.39736184491378e-13	1.77536915566193e-13	AKT1/BAK1/BAX/BCL2/CASP3/CASP9/CCL5/FASLG/IL10/IL2/IL6/LIPA/RIPK1/SIRT1/TP53	15
GO:0045785	BP	GO:0045785	positive regulation of cell adhesion	25/132	499/18805	0.0501002004008016	7.13738082225056	11.6826577502769	9.20353172700378e-15	4.39736184491378e-13	1.77536915566193e-13	GSK3B/AKT1/MIR21/AGER/AIF1/BRAF/CCL5/HMGB1/IGF1/IGFBP2/IL10/IL18/IL1B/IL2/IL6/JAK1/JUP/NLRP3/RELA/SMAD3/TJP1/TNF/VCAM1/VEGFA/XBP1	25
GO:0050678	BP	GO:0050678	regulation of epithelial cell proliferation	23/132	410/18805	0.0560975609756098	7.99177753141168	12.0346834578784	1.12267751628473e-14	5.30239300507349e-13	2.14076196692647e-13	AKT1/AR/VDR/MIR21/BAX/CCL5/CCND1/CDK4/CTNNB1/HMGB1/HMOX1/IGF1/IL10/PPARG/PRKDC/RB1/SIRT1/SMAD3/STAT3/TGFA/TNF/VEGFA/XBP1	23
GO:2001237	BP	GO:2001237	negative regulation of extrinsic apoptotic signaling pathway	14/132	102/18805	0.137254901960784	19.5536244800951	15.797132089525	1.22880714594425e-14	5.73769154850559e-13	2.3165072512059e-13	GSK3B/AKT1/AR/LMNA/BCL2/CSF2/GSTP1/HMOX1/ICAM1/IGF1/IL1B/RELA/RIPK1/TNF	14
GO:0044706	BP	GO:0044706	multi-multicellular organism process	18/132	219/18805	0.0821917808219178	11.7092154420922	13.4026842046294	1.63890201709881e-14	7.56657122276291e-13	3.05489009928766e-13	AKT1/AR/VDR/MIR21/ACE/BCL2/CALCA/CYP1A1/ESR1/FOS/GJA1/IGFBP2/IL1B/MMP2/PARP1/PTGS2/SOD1/VEGFA	18
GO:0032612	BP	GO:0032612	interleukin-1 production	15/132	131/18805	0.114503816793893	16.3124566273421	14.7865508257279	2.10644988717707e-14	9.51143141363802e-13	3.84009834839915e-13	AGER/CALCA/CASP1/CASP8/GSTP1/HMGB1/IGF1/IL10/IL6/NLRP3/RELA/SMAD3/STAT3/TLR4/TNF	15
GO:0032652	BP	GO:0032652	regulation of interleukin-1 production	15/132	131/18805	0.114503816793893	16.3124566273421	14.7865508257279	2.10644988717707e-14	9.51143141363802e-13	3.84009834839915e-13	AGER/CALCA/CASP1/CASP8/GSTP1/HMGB1/IGF1/IL10/IL6/NLRP3/RELA/SMAD3/STAT3/TLR4/TNF	15
GO:0031669	BP	GO:0031669	cellular response to nutrient levels	19/132	258/18805	0.0736434108527132	10.4913965233733	12.9064906943672	2.16812975750113e-14	9.68352736257843e-13	3.90957951695857e-13	MAPK1/MAPK3/VDR/EHMT2/ATG5/BCL2/BECN1/CDKN1A/EIF2AK3/FOS/HSPA5/IGF1R/MAP1LC3A/MAPK8/NFE2L2/PPARA/SIRT1/TP53/XBP1	19
GO:0007565	BP	GO:0007565	female pregnancy	17/132	190/18805	0.0894736842105263	12.7466108452951	13.6824194367466	2.25721391532677e-14	9.97300212696527e-13	4.02645062881154e-13	AKT1/AR/VDR/MIR21/ACE/BCL2/CALCA/ESR1/FOS/GJA1/IGFBP2/IL1B/MMP2/PARP1/PTGS2/SOD1/VEGFA	17
GO:0050729	BP	GO:0050729	positive regulation of inflammatory response	16/132	163/18805	0.098159509202454	13.9840118981223	13.997855095708	3.18793614031389e-14	1.39353506388827e-12	5.62618964964691e-13	MIR21/CASP1/CASP3/IL18/IL1B/IL2/IL6/LDLR/NFKBIA/NLRP3/PLA2G2A/PTGS2/RIPK1/TLR2/TLR4/TNF	16
GO:0030098	BP	GO:0030098	lymphocyte differentiation	23/132	432/18805	0.0532407407407407	7.58478886083053	11.6412262022839	3.40683719069296e-14	1.45966426084935e-12	5.89317640378264e-13	MIR21/ATG5/BAK1/BAX/BCL2/BRAF/CTNNB1/HMGB1/IL10/IL18/IL1B/IL2/IL6/JAK1/LIPA/MSH2/NLRP3/PRKDC/SOD1/STAT3/TP53/VCAM1/XBP1	23
GO:0048511	BP	GO:0048511	rhythmic process	20/132	303/18805	0.066006600660066	9.4034403440344	12.398642435522	3.41026451792498e-14	1.45966426084935e-12	5.89317640378264e-13	GSK3B/AHR/CASP3/CDK1/CREB1/CSF2/CYP1B1/ESR1/IGF1R/MAPK8/MMP2/NTRK2/PARP1/PCNA/PPARA/PPARG/PRKDC/SIRT1/TNF/TP53	20
GO:0007159	BP	GO:0007159	leukocyte cell-cell adhesion	23/132	433/18805	0.0531177829099307	7.56727202743369	11.624004620678	3.57760728295797e-14	1.51550395110044e-12	6.11862081165681e-13	AKT1/MIR21/AGER/AIF1/CALCA/CASP3/CCL5/HMGB1/ICAM1/IGF1/IGFBP2/IL10/IL18/IL1B/IL2/IL6/NLRP3/PLA2G2A/PPARA/RELA/TNF/VCAM1/XBP1	23
GO:0070301	BP	GO:0070301	cellular response to hydrogen peroxide	12/132	67/18805	0.17910447761194	25.5156037991859	16.9014286486761	3.71588758534932e-14	1.54228101901014e-12	6.22672922329667e-13	BECN1/CAT/CDK1/CYP1B1/IL6/MAP1LC3A/NFE2L2/NQO1/PCNA/RELA/RIPK1/SIRT1	12
GO:2000630	BP	GO:2000630	positive regulation of miRNA metabolic process	12/132	67/18805	0.17910447761194	25.5156037991859	16.9014286486761	3.71588758534932e-14	1.54228101901014e-12	6.22672922329667e-13	AR/NFKB1/FOS/IL10/IL6/JUN/PPARG/RELA/SMAD3/STAT3/TNF/TP53	12
GO:2001236	BP	GO:2001236	regulation of extrinsic apoptotic signaling pathway	16/132	165/18805	0.096969696969697	13.8145087235996	13.9003590206054	3.86639235660687e-14	1.58870061932976e-12	6.41414142527624e-13	GSK3B/AKT1/AR/LMNA/BCL2/CSF2/FASLG/GSTP1/HMOX1/ICAM1/IGF1/IL1B/RELA/RIPK1/TLR4/TNF	16
GO:1903706	BP	GO:1903706	regulation of hemopoiesis	23/132	436/18805	0.0527522935779817	7.51520364192383	11.5726687041678	4.13980805962974e-14	1.68420508089293e-12	6.79972642207032e-13	MIR21/AGER/BRAF/CALCA/CASP8/CREB1/CTNNB1/FOS/HMGB1/IL10/IL18/IL2/MAPK14/NFKBIA/NLRP3/PRKDC/RB1/RIPK1/SOD1/STAT3/TLR4/TNF/XBP1	23
GO:0042594	BP	GO:0042594	response to starvation	18/132	232/18805	0.0775862068965517	11.0530956112853	12.954116973	4.47200754888638e-14	1.80151755082099e-12	7.27335799488642e-13	MAPK1/MAPK3/EHMT2/ATG5/BCL2/BECN1/CDKN1A/EIF2AK3/FOS/HSPA5/IGF1R/MAP1LC3A/MAPK8/NFE2L2/PPARA/SIRT1/TP53/XBP1	18
GO:0030522	BP	GO:0030522	intracellular receptor signaling pathway	22/132	393/18805	0.0559796437659033	7.97497879558948	11.748805711686	4.70908465288327e-14	1.8786047416211e-12	7.58458601220648e-13	AKT1/AR/MAPK1/VDR/AHR/BECN1/ESR1/ESR2/HMGB1/MAPK8/NFKBIA/NLRP3/PARP1/PPARA/PPARG/PRKDC/RELA/SIRT1/STAT3/STING1/TLR4/TNF	22
GO:0035270	BP	GO:0035270	endocrine system development	15/132	139/18805	0.107913669064748	15.3736102027469	14.3005476926761	5.13920383337392e-14	2.03047966839745e-12	8.19775834149524e-13	GSK3B/AKT1/MAPK1/MAPK3/BAK1/BRAF/CDH1/CDH2/CREB1/CYP1B1/EIF2AK3/IL6/MAP2K1/MAP2K2/SMAD3	15
GO:0031099	BP	GO:0031099	regeneration	17/132	203/18805	0.083743842364532	11.9303254217047	13.1645594265583	6.76667519386324e-14	2.64802555919848e-12	1.06910076245899e-12	ACE/BAK1/BCL2/BRAF/CCND1/CDK1/CDKN1A/GJA1/IGF1/IGF1R/IL10/IL6/MAP2K1/MAP2K2/MMP2/PCNA/TNF	17
GO:0035094	BP	GO:0035094	response to nicotine	11/132	53/18805	0.207547169811321	29.5676100628931	17.5102797736515	7.92007601133379e-14	3.07015021986514e-12	1.23952728836763e-12	NFKB1/MAPK1/BCL2/CASP3/HMOX1/IGF1R/MMP2/PPARA/RELA/TNF/VCAM1	11
GO:0045765	BP	GO:0045765	regulation of angiogenesis	21/132	363/18805	0.0578512396694215	8.2416103180566	11.7135758198211	9.89140155764418e-14	3.79848308414579e-12	1.53358080224764e-12	MIR21/CTNNB1/CXCL10/CXCL8/CYP1B1/FASLG/HMOX1/IL10/IL1B/IL6/JAK1/JUP/NFE2L2/PPARG/RELA/SIRT1/STAT3/TJP1/TNF/VEGFA/XBP1	21
GO:0030099	BP	GO:0030099	myeloid cell differentiation	23/132	455/18805	0.0505494505494506	7.20138195138195	11.2585168784174	1.01654970513954e-13	3.86759512816515e-12	1.56148375760225e-12	BAP1/CALCA/CASP3/CASP8/CASP9/CREB1/CSF2/CTNNB1/FOS/LIPA/MAPK14/NFKBIA/PARP1/PPARG/PRKDC/RB1/RIPK1/SIRT1/STAT3/TLR2/TLR4/TNF/VEGFA	23
GO:0050671	BP	GO:0050671	positive regulation of lymphocyte proliferation	15/132	147/18805	0.102040816326531	14.536951144094	13.8532611985814	1.18627868727589e-13	4.47194415230883e-12	1.8054806481379e-12	MIR21/AGER/AIF1/BCL2/CCL5/CDKN1A/HMGB1/IGF1/IGFBP2/IL18/IL1B/IL2/IL6/TLR4/VCAM1	15
GO:0032868	BP	GO:0032868	response to insulin	20/132	324/18805	0.0617283950617284	8.79395809951365	11.8979701914151	1.20435914463339e-13	4.49882884118053e-12	1.81633493965762e-12	GSK3B/AKT1/MAPK1/MAPK3/CAT/FOS/IGF1R/IL10/IL1B/MAPK14/NTRK2/PARP1/PPARA/PPARG/PRKDC/RB1/RELA/SIRT1/TLR2/XBP1	20
GO:0032732	BP	GO:0032732	positive regulation of interleukin-1 production	12/132	74/18805	0.162162162162162	23.1019656019656	16.0166363358646	1.30455650998613e-13	4.82920963921892e-12	1.94972125152976e-12	AGER/CALCA/CASP1/CASP8/HMGB1/IL6/NLRP3/RELA/SMAD3/STAT3/TLR4/TNF	12
GO:0071375	BP	GO:0071375	cellular response to peptide hormone stimulus	21/132	369/18805	0.0569105691056911	8.10760039418576	11.5933213591215	1.36169982969302e-13	4.99573625018626e-12	2.01695388307913e-12	GSK3B/AKT1/NFKB1/MAPK1/MAPK3/ACE/CYP1B1/FOS/IGF1R/IL1B/JAK1/NFE2L2/NTRK2/PARP1/PPARG/PRKDC/RB1/RELA/SIRT1/STAT3/XBP1	21
GO:1902895	BP	GO:1902895	positive regulation of miRNA transcription	11/132	56/18805	0.196428571428571	27.983630952381	17.0024061271609	1.51993816350384e-13	5.52415177291663e-12	2.23029375673851e-12	AR/FOS/IL10/IL6/JUN/PPARG/RELA/SMAD3/STAT3/TNF/TP53	11
GO:0043410	BP	GO:0043410	positive regulation of MAPK cascade	23/132	464/18805	0.0495689655172414	7.0616999738767	11.1159596100522	1.53261937725115e-13	5.52415177291663e-12	2.23029375673851e-12	AR/MAPK3/MIR21/AGER/BRAF/CDH2/CTNNB1/HMGB1/ICAM1/IGF1/IGF1R/IL1B/IL6/MAP2K1/MAP2K4/NTRK2/PLA2G2A/RIPK1/SOD1/TGFA/TLR4/TNF/VEGFA	23
GO:1901342	BP	GO:1901342	regulation of vasculature development	21/132	372/18805	0.0564516129032258	8.0422165200391	11.5342104301019	1.59415425552619e-13	5.67622460361233e-12	2.29169089041847e-12	MIR21/CTNNB1/CXCL10/CXCL8/CYP1B1/FASLG/HMOX1/IL10/IL1B/IL6/JAK1/JUP/NFE2L2/PPARG/RELA/SIRT1/STAT3/TJP1/TNF/VEGFA/XBP1	21
GO:0032946	BP	GO:0032946	positive regulation of mononuclear cell proliferation	15/132	150/18805	0.1	14.2462121212121	13.6944547879531	1.60243868099058e-13	5.67622460361233e-12	2.29169089041847e-12	MIR21/AGER/AIF1/BCL2/CCL5/CDKN1A/HMGB1/IGF1/IGFBP2/IL18/IL1B/IL2/IL6/TLR4/VCAM1	15
GO:0042129	BP	GO:0042129	regulation of T cell proliferation	16/132	184/18805	0.0869565217391304	12.3880105401845	13.0514964668867	2.14304923608194e-13	7.52631565047921e-12	3.03863751332895e-12	MIR21/AGER/AIF1/CASP3/CCL5/CTNNB1/HMGB1/IGF1/IGFBP2/IL10/IL18/IL1B/IL2/IL6/PLA2G2A/VCAM1	16
GO:1904645	BP	GO:1904645	response to amyloid-beta	11/132	58/18805	0.189655172413793	27.0186781609195	16.6854673105779	2.29683693623352e-13	7.99805336524028e-12	3.22909456869226e-12	GSK3B/AGER/GJA1/ICAM1/IGF1/IGF1R/MMP2/PARP1/TLR4/TNF/VCAM1	11
GO:0022409	BP	GO:0022409	positive regulation of cell-cell adhesion	20/132	337/18805	0.0593471810089021	8.45472529448791	11.610253442725	2.51283147728534e-13	8.67665927744997e-12	3.50307156851101e-12	AKT1/MIR21/AGER/AIF1/CCL5/HMGB1/IGF1/IGFBP2/IL10/IL18/IL1B/IL2/IL6/JAK1/NLRP3/RELA/TJP1/TNF/VCAM1/XBP1	20
GO:0048872	BP	GO:0048872	homeostasis of number of cells	20/132	339/18805	0.0589970501474926	8.40484490926969	11.5673649725	2.80580597898048e-13	9.60754730635901e-12	3.87890370427477e-12	AKT1/BAK1/BAP1/BAX/BCL2/CASP3/CDH2/FANCC/HMGB1/HMOX1/IL2/IL6/LIPA/MAPK14/PLA2G2A/PRKDC/RB1/SOD1/STAT3/VEGFA	20
GO:1902105	BP	GO:1902105	regulation of leukocyte differentiation	20/132	340/18805	0.0588235294117647	8.3801247771836	11.5460529642281	2.96404150141602e-13	1.00654929994367e-11	4.06379243691314e-12	MIR21/AGER/BRAF/CALCA/CASP8/CREB1/CTNNB1/FOS/HMGB1/IL10/IL18/IL2/NLRP3/PRKDC/RB1/RIPK1/SOD1/TLR4/TNF/XBP1	20
GO:0031960	BP	GO:0031960	response to corticosteroid	15/132	157/18805	0.0955414012738854	13.6110306890562	13.3410286479739	3.15151121790715e-13	1.06143931101479e-11	4.28540265696434e-12	ACE/BCL2/CASP3/CASP9/CDKN1A/CYP1B1/FOS/IGF1R/IGFBP2/IL10/IL6/PARP1/PCNA/PTGS2/TNF	15
GO:0043122	BP	GO:0043122	regulation of canonical NF-kappaB signal transduction	19/132	300/18805	0.0633333333333333	9.02260101010101	11.7770444651801	3.29083659876525e-13	1.09935346214036e-11	4.43847537839456e-12	CASP1/CASP8/ESR1/FASLG/GJA1/GSTP1/HMOX1/IL1B/NFKBIA/PARP1/PRKN/RELA/RIPK1/SIRT1/SQSTM1/STAT3/TLR4/TNF/VEGFA	19
GO:0045471	BP	GO:0045471	response to ethanol	14/132	131/18805	0.106870229007634	15.2249595188526	13.73640376841	4.26421161395558e-13	1.41303592917286e-11	5.70492148013073e-12	EHMT2/BAK1/CASP8/CAT/CDK1/FOS/IGF1R/IL2/NQO1/PPARA/SOD1/SOD2/TNF/VCAM1	14
GO:0008630	BP	GO:0008630	intrinsic apoptotic signaling pathway in response to DNA damage	13/132	106/18805	0.122641509433962	17.4717695826186	14.2984525521372	5.03426138686616e-13	1.63572279546436e-11	6.603986437094e-12	BAK1/BAX/BCL2/CASP9/CDKN1A/MLH1/MSH2/MSH6/PRKDC/SIRT1/SOD2/TNF/TP53	13
GO:0050863	BP	GO:0050863	regulation of T cell activation	21/132	395/18805	0.0531645569620253	7.57393555811277	11.1020232973527	5.09546161643801e-13	1.63572279546436e-11	6.603986437094e-12	AKT1/MIR21/AGER/AIF1/BRAF/CASP3/CCL5/CTNNB1/HMGB1/IGF1/IGFBP2/IL10/IL18/IL1B/IL2/IL6/NLRP3/PLA2G2A/SOD1/VCAM1/XBP1	21
GO:0050900	BP	GO:0050900	leukocyte migration	21/132	395/18805	0.0531645569620253	7.57393555811277	11.1020232973527	5.09546161643801e-13	1.63572279546436e-11	6.603986437094e-12	AKT1/MAPK1/MAPK3/AGER/AIF1/CALCA/CCL4/CCL5/CHGA/CXCL10/CXCL8/HMGB1/HMOX1/ICAM1/IL10/IL1B/IL6/MMP2/TNF/VCAM1/VEGFA	21
GO:1903037	BP	GO:1903037	regulation of leukocyte cell-cell adhesion	21/132	395/18805	0.0531645569620253	7.57393555811277	11.1020232973527	5.09546161643801e-13	1.63572279546436e-11	6.603986437094e-12	AKT1/MIR21/AGER/AIF1/CASP3/CCL5/HMGB1/IGF1/IGFBP2/IL10/IL18/IL1B/IL2/IL6/NLRP3/PLA2G2A/PPARA/RELA/TNF/VCAM1/XBP1	21
GO:1902107	BP	GO:1902107	positive regulation of leukocyte differentiation	16/132	195/18805	0.0820512820512821	11.6891996891997	12.6152060297518	5.28966762244319e-13	1.67194186620147e-11	6.75021552467244e-12	MIR21/AGER/CALCA/CASP8/CREB1/FOS/HMGB1/IL10/IL18/IL2/NLRP3/PRKDC/RB1/RIPK1/TNF/XBP1	16
GO:1903708	BP	GO:1903708	positive regulation of hemopoiesis	16/132	195/18805	0.0820512820512821	11.6891996891997	12.6152060297518	5.28966762244319e-13	1.67194186620147e-11	6.75021552467244e-12	MIR21/AGER/CALCA/CASP8/CREB1/FOS/HMGB1/IL10/IL18/IL2/NLRP3/PRKDC/RB1/RIPK1/TNF/XBP1	16
GO:1904646	BP	GO:1904646	cellular response to amyloid-beta	10/132	46/18805	0.217391304347826	30.9700263504611	17.1106393362401	6.761547282564e-13	2.12085479267599e-11	8.56263440523974e-12	GSK3B/AGER/GJA1/ICAM1/IGF1/IGF1R/PARP1/TLR4/TNF/VCAM1	10
GO:1903829	BP	GO:1903829	positive regulation of protein localization	23/132	499/18805	0.0460921843687375	6.56639035647052	10.5957631312897	6.96010957321476e-13	2.16659774517723e-11	8.74731474273242e-12	GSK3B/AKT1/BAP1/CDH1/CDK1/EIF2AK3/IGF1/IL1B/JAK1/JUP/MAPK14/MAPK8/PARP1/PPARG/PRKN/PTGS2/SMAD3/SQSTM1/TLR2/TLR4/TNF/VEGFA/XBP1	23
GO:0051384	BP	GO:0051384	response to glucocorticoid	14/132	136/18805	0.102941176470588	14.6652183600713	13.4471590107814	7.18932259162551e-13	2.22112229541272e-11	8.96744946925351e-12	ACE/BCL2/CASP3/CASP9/CDKN1A/CYP1B1/FOS/IGF1R/IGFBP2/IL10/IL6/PCNA/PTGS2/TNF	14
GO:0010506	BP	GO:0010506	regulation of autophagy	20/132	359/18805	0.0557103064066852	7.9366084240736	11.1570232830745	8.12789383400259e-13	2.49235192268035e-11	1.00624985721823e-11	GSK3B/AKT1/MAPK3/EHMT2/ATG5/BCL2/BECN1/CASP3/HMGB1/HMOX1/IL10/KEAP1/MAPK8/PRKN/SIRT1/SQSTM1/STAT3/STING1/TP53/XBP1	20
GO:0001503	BP	GO:0001503	ossification	22/132	458/18805	0.0480349344978166	6.84315866084425	10.6439524503288	1.02736974848826e-12	3.12700910854687e-11	1.2624832152963e-11	GSK3B/AKT1/MAPK1/MAPK3/VDR/MIR21/BCL2/CALCA/CAT/CTNNB1/EIF2AK3/GJA1/IGF1/IGFBP2/IL6/MAPK14/MMP2/PPARG/PTGS2/SMAD3/TNF/VEGFA	22
GO:1902175	BP	GO:1902175	regulation of oxidative stress-induced intrinsic apoptotic signaling pathway	10/132	48/18805	0.208333333333333	29.6796085858586	16.7269665184993	1.07215962846018e-12	3.23934111275212e-11	1.30783558394214e-11	AKT1/CTNNB1/IL10/MMP2/NFE2L2/PARP1/PRKN/SIRT1/SOD1/SOD2	10
GO:0034644	BP	GO:0034644	cellular response to UV	12/132	91/18805	0.131868131868132	18.7862137862138	14.2996671949794	1.69614473835108e-12	5.04672829786976e-11	2.03754116059555e-11	POLK/BAK1/BAX/CASP9/CDKN1A/DDB2/MAPK14/MMP2/PARP1/PCNA/SIRT1/TP53	12
GO:0048708	BP	GO:0048708	astrocyte differentiation	12/132	91/18805	0.131868131868132	18.7862137862138	14.2996671949794	1.69614473835108e-12	5.04672829786976e-11	2.03754116059555e-11	MAPK1/MAPK3/AGER/C1QA/IL1B/IL6/LDLR/MAP2K1/STAT3/TLR4/TNF/VIM	12
GO:0042113	BP	GO:0042113	B cell activation	18/132	287/18805	0.0627177700348432	8.93490655685778	11.3891355945388	1.70721643563859e-12	5.04672829786976e-11	2.03754116059555e-11	AHR/BAK1/BAX/BCL2/CASP3/CASP8/CDKN1A/IL10/IL2/IL6/MLH1/MSH2/MSH6/PRKDC/TLR4/TP53/VCAM1/XBP1	18
GO:0002573	BP	GO:0002573	myeloid leukocyte differentiation	17/132	250/18805	0.068	9.68742424242424	11.6261412127726	2.02464901822855e-12	5.94234486850078e-11	2.39913297197608e-11	BAP1/CALCA/CASP8/CREB1/CSF2/CTNNB1/FOS/MAPK14/PARP1/PPARG/RB1/RIPK1/SIRT1/TLR2/TLR4/TNF/VEGFA	17
GO:0071248	BP	GO:0071248	cellular response to metal ion	15/132	182/18805	0.0824175824175824	11.7413836163836	12.2426698457652	2.7518163481405e-12	8.01930026560944e-11	3.2376726873232e-11	BECN1/BRAF/CDH1/CREB1/CYP1A1/CYP1A2/EIF2AK3/FOS/HMOX1/MAP1LC3A/NFE2L2/NQO1/PARP1/PRKN/PTGS2	15
GO:0045088	BP	GO:0045088	regulation of innate immune response	22/132	482/18805	0.045643153526971	6.50242047026279	10.2892576107568	2.82736067335337e-12	8.1814260611331e-11	3.30312855537799e-11	AKT1/MIR21/ATG5/BECN1/CASP1/CASP8/CCL5/ESR1/HMGB1/MAPK8/NFE2L2/NFKBIA/NLRP3/PARP1/PPARG/PRKDC/RELA/SQSTM1/STING1/TLR2/TLR4/TNF	22
GO:0050679	BP	GO:0050679	positive regulation of epithelial cell proliferation	16/132	218/18805	0.073394495412844	10.4559355018071	11.8068252894138	2.94677632543136e-12	8.46734539943877e-11	3.4185642170628e-11	AKT1/AR/MIR21/CCL5/CCND1/CTNNB1/HMGB1/HMOX1/IGF1/IL10/SIRT1/STAT3/TGFA/TNF/VEGFA/XBP1	16
GO:0002262	BP	GO:0002262	myeloid cell homeostasis	15/132	183/18805	0.0819672131147541	11.6772230501739	12.2032564303896	2.9799411230387e-12	8.50317921844862e-11	3.43303158619078e-11	BAK1/BAP1/BAX/CASP3/FANCC/HMGB1/HMOX1/IL6/LIPA/MAPK14/PRKDC/RB1/SOD1/STAT3/VEGFA	15
GO:0071260	BP	GO:0071260	cellular response to mechanical stimulus	11/132	74/18805	0.148648648648649	21.1768018018018	14.6215274559805	3.83525526361699e-12	1.08683199160015e-10	4.38792181158648e-11	NFKB1/MAPK3/BAK1/CASP1/CASP8/IGF1R/IL1B/MAP2K4/MAPK8/PTGS2/TLR4	11
GO:0071496	BP	GO:0071496	cellular response to external stimulus	11/132	75/18805	0.146666666666667	20.8944444444444	14.514383610917	4.46790428854486e-12	1.25743963846786e-10	5.07672469988947e-11	NFKB1/MAPK3/BAK1/CASP1/CASP8/IGF1R/IL1B/MAP2K4/MAPK8/PTGS2/TLR4	11
GO:0010332	BP	GO:0010332	response to gamma radiation	10/132	55/18805	0.181818181818182	25.9022038567493	15.5497542949076	4.59990381193609e-12	1.28578263695547e-10	5.19115532231384e-11	MIR21/BAK1/BAX/BCL2/CDKN1A/CXCL10/PARP1/PRKDC/SOD2/TP53	10
GO:0031348	BP	GO:0031348	negative regulation of defense response	18/132	308/18805	0.0584415584415584	8.32570838252656	10.89881735824	5.59361224110562e-12	1.5529832904529e-10	6.26993804550672e-11	NFKB1/MIR21/AHR/ATG5/GSTP1/IGF1/IL10/IL2/LDLR/MAPK14/NLRP3/PARP1/PPARA/PPARG/RB1/SMAD3/SOD1/STAT3	18
GO:0002285	BP	GO:0002285	lymphocyte activation involved in immune response	16/132	231/18805	0.0692640692640693	9.86750623114259	11.4014427248945	7.12598280428679e-12	1.95204422285429e-10	7.88108694705682e-11	MIR21/HMGB1/ICAM1/IL10/IL18/IL2/IL6/JAK1/MLH1/MSH2/MSH6/NLRP3/STAT3/TLR4/TP53/XBP1	16
GO:0002440	BP	GO:0002440	production of molecular mediator of immune response	16/132	231/18805	0.0692640692640693	9.86750623114259	11.4014427248945	7.12598280428679e-12	1.95204422285429e-10	7.88108694705682e-11	MMP7/ATG5/IL10/IL18/IL1B/IL2/IL6/MLH1/MSH2/MSH6/NLRP3/PRKDC/SIRT1/TLR4/TNF/XBP1	16
GO:0006809	BP	GO:0006809	nitric oxide biosynthetic process	11/132	80/18805	0.1375	19.5885416666667	14.0082678688422	9.27835645586341e-12	2.51707577521248e-10	1.01623174334513e-10	AKT1/CYP1B1/ESR1/IL10/IL1B/NQO1/PTGS2/SMAD3/SOD2/TLR4/TNF	11
GO:0071466	BP	GO:0071466	cellular response to xenobiotic stimulus	15/132	198/18805	0.0757575757575758	10.7925849403122	11.6465367617361	9.31115886669012e-12	2.51707577521248e-10	1.01623174334513e-10	EHMT2/AHR/BRAF/CYP1A1/CYP1A2/CYP1B1/CYP2E1/CYP3A4/GSTP1/IL1B/NFE2L2/NQO1/PCNA/RB1/TP53	15
GO:0032602	BP	GO:0032602	chemokine production	12/132	105/18805	0.114285714285714	16.2813852813853	13.2020571984761	9.65779313984522e-12	2.56024980720155e-10	1.03366261381298e-10	AGER/AIF1/GSTP1/HMGB1/HMOX1/IL10/IL18/IL1B/IL6/TLR2/TLR4/TNF	12
GO:0032642	BP	GO:0032642	regulation of chemokine production	12/132	105/18805	0.114285714285714	16.2813852813853	13.2020571984761	9.65779313984522e-12	2.56024980720155e-10	1.03366261381298e-10	AGER/AIF1/GSTP1/HMGB1/HMOX1/IL10/IL18/IL1B/IL6/TLR2/TLR4/TNF	12
GO:0042102	BP	GO:0042102	positive regulation of T cell proliferation	12/132	105/18805	0.114285714285714	16.2813852813853	13.2020571984761	9.65779313984522e-12	2.56024980720155e-10	1.03366261381298e-10	MIR21/AGER/AIF1/CCL5/HMGB1/IGF1/IGFBP2/IL18/IL1B/IL2/IL6/VCAM1	12
GO:0002366	BP	GO:0002366	leukocyte activation involved in immune response	18/132	319/18805	0.0564263322884013	8.03861499002565	10.6602187235042	1.00444893878833e-11	2.62884120349125e-10	1.06135536542435e-10	MIR21/CHGA/HMGB1/ICAM1/IL10/IL18/IL2/IL6/JAK1/MLH1/MSH2/MSH6/NLRP3/STAT3/TLR4/TNF/TP53/XBP1	18
GO:0070371	BP	GO:0070371	ERK1 and ERK2 cascade	18/132	319/18805	0.0564263322884013	8.03861499002565	10.6602187235042	1.00444893878833e-11	2.62884120349125e-10	1.06135536542435e-10	MAPK1/MAPK3/MIR21/AGER/BRAF/CDK1/GSTP1/HMGB1/ICAM1/IGF1/IL1B/MAP2K1/MAP2K2/PLA2G2A/TLR4/TNF/VEGFA/XBP1	18
GO:0097237	BP	GO:0097237	cellular response to toxic substance	13/132	135/18805	0.0962962962962963	13.7185746352413	12.4691889609942	1.1661720782846e-11	3.03278548713381e-10	1.22444183569389e-10	CAT/CYP1B1/FANCC/GPX2/GPX8/GSTP1/NFE2L2/NQO1/PRKN/PTGS2/SOD1/SOD2/TNF	13
GO:0034504	BP	GO:0034504	protein localization to nucleus	18/132	322/18805	0.0559006211180124	7.96372106154715	10.5971262666924	1.17362347749643e-11	3.03296784215902e-10	1.22451545881124e-10	GSK3B/AKT1/LMNA/CDH1/CDK1/CDKN1A/EIF2AK3/JAK1/JUP/MAPK14/NFKBIA/PARP1/PTGS2/SMAD3/SQSTM1/STAT3/TP53/XBP1	18
GO:0006606	BP	GO:0006606	protein import into nucleus	14/132	167/18805	0.0838323353293413	11.9429323171838	11.9425572870371	1.21118739911491e-11	3.11048063935197e-10	1.25581009276651e-10	AKT1/LMNA/CDH1/CDK1/CDKN1A/JUP/MAPK14/NFKBIA/PTGS2/SMAD3/SQSTM1/STAT3/TP53/XBP1	14
GO:0072594	BP	GO:0072594	establishment of protein localization to organelle	21/132	467/18805	0.0449678800856531	6.40621958341444	9.94674938459191	1.23429614217123e-11	3.13417690170841e-10	1.26537710471044e-10	AKT1/LMNA/BAP1/BAX/BECN1/CDH1/CDK1/CDKN1A/HSPA4/HSPA5/JUP/MAPK14/MAPK8/NFKBIA/PRKN/PTGS2/SMAD3/SQSTM1/STAT3/TP53/XBP1	21
GO:0002263	BP	GO:0002263	cell activation involved in immune response	18/132	323/18805	0.0557275541795666	7.93906557838446	10.5762767944967	1.2356696473029e-11	3.13417690170841e-10	1.26537710471044e-10	MIR21/CHGA/HMGB1/ICAM1/IL10/IL18/IL2/IL6/JAK1/MLH1/MSH2/MSH6/NLRP3/STAT3/TLR4/TNF/TP53/XBP1	18
GO:0030217	BP	GO:0030217	T cell differentiation	18/132	324/18805	0.0555555555555556	7.91456228956229	10.5555168449043	1.30075885389758e-11	3.27902952801544e-10	1.32385918872625e-10	MIR21/ATG5/BCL2/BRAF/CTNNB1/HMGB1/IL18/IL1B/IL2/IL6/JAK1/LIPA/NLRP3/PRKDC/SOD1/STAT3/TP53/XBP1	18
GO:0097306	BP	GO:0097306	cellular response to alcohol	12/132	108/18805	0.111111111111111	15.8291245791246	12.994107808824	1.35568033023512e-11	3.39664053471714e-10	1.37134287577057e-10	AKT1/ACE/AHR/CDH1/CDK4/CREB1/CTNNB1/CYP1B1/FOS/IGF1R/JUP/SOD2	12
GO:0030879	BP	GO:0030879	mammary gland development	13/132	137/18805	0.0948905109489051	13.518303472683	12.3640827028069	1.40786696718897e-11	3.50601537465422e-10	1.41550133351822e-10	AKT1/AR/NFKB1/MAPK1/VDR/BAX/CCND1/CREB1/ESR1/GJA1/TGFA/VEGFA/XBP1	13
GO:0032731	BP	GO:0032731	positive regulation of interleukin-1 beta production	10/132	62/18805	0.161290322580645	22.977761485826	14.573530905623	1.62232187118193e-11	4.0157352823413e-10	1.62129313188505e-10	AGER/CASP1/CASP8/IL6/NLRP3/RELA/SMAD3/STAT3/TLR4/TNF	10
GO:1903039	BP	GO:1903039	positive regulation of leukocyte cell-cell adhesion	17/132	285/18805	0.0596491228070175	8.49774056353004	10.723520491083	1.64131329234867e-11	4.03841695704232e-10	1.63045051921935e-10	AKT1/MIR21/AGER/AIF1/CCL5/HMGB1/IGF1/IGFBP2/IL18/IL1B/IL2/IL6/NLRP3/RELA/TNF/VCAM1/XBP1	17
GO:0043524	BP	GO:0043524	negative regulation of neuron apoptotic process	14/132	171/18805	0.0818713450292398	11.663565479355	11.7774830517055	1.67004990499885e-11	4.08466372597637e-10	1.64912196132719e-10	BAX/BCL2/BDNF/BRAF/CCND1/CTNNB1/IL10/MAP2K4/MSH2/NTRK2/PRKN/SIRT1/SOD1/SOD2	14
GO:0050728	BP	GO:0050728	negative regulation of inflammatory response	15/132	207/18805	0.072463768115942	10.3233421168204	11.3404087940952	1.76240929290239e-11	4.27199081872896e-10	1.72475247667299e-10	NFKB1/AHR/GSTP1/IGF1/IL10/IL2/LDLR/MAPK14/NLRP3/PPARA/PPARG/RB1/SMAD3/SOD1/STAT3	15
GO:0009615	BP	GO:0009615	response to virus	20/132	425/18805	0.0470588235294118	6.70409982174688	10.0003193004385	1.76743353415411e-11	4.27199081872896e-10	1.72475247667299e-10	NFKB1/MIR21/ATG5/BAX/BCL2/BECN1/CASP1/CCL4/CCL5/CXCL10/IL1B/IL6/JAK1/MAPK14/NLRP3/RELA/SMAD3/STING1/TLR2/TNF	20
GO:0090594	BP	GO:0090594	inflammatory response to wounding	8/132	29/18805	0.275862068965517	39.2998955067921	17.3540197751173	1.80378445216269e-11	4.31764382298471e-10	1.74318419516182e-10	MIR21/AGER/HMOX1/IL6/PPARG/STAT3/TLR4/TNF	8
GO:0051170	BP	GO:0051170	import into nucleus	14/132	172/18805	0.0813953488372093	11.5957540521494	11.7370711872887	1.80733691300407e-11	4.31764382298471e-10	1.74318419516182e-10	AKT1/LMNA/CDH1/CDK1/CDKN1A/JUP/MAPK14/NFKBIA/PTGS2/SMAD3/SQSTM1/STAT3/TP53/XBP1	14
GO:0070227	BP	GO:0070227	lymphocyte apoptotic process	11/132	85/18805	0.129411764705882	18.4362745098039	13.5461311705701	1.83418756043005e-11	4.3564605120272e-10	1.75885585350639e-10	AKT1/BAK1/BAX/BCL2/CCL5/FASLG/IL10/IL2/LIPA/RIPK1/TP53	11
GO:0032611	BP	GO:0032611	interleukin-1 beta production	12/132	111/18805	0.108108108108108	15.4013104013104	12.7943262133564	1.88345342854584e-11	4.42234865022562e-10	1.78545720504556e-10	AGER/CASP1/CASP8/GSTP1/IGF1/IL6/NLRP3/RELA/SMAD3/STAT3/TLR4/TNF	12
GO:0032651	BP	GO:0032651	regulation of interleukin-1 beta production	12/132	111/18805	0.108108108108108	15.4013104013104	12.7943262133564	1.88345342854584e-11	4.42234865022562e-10	1.78545720504556e-10	AGER/CASP1/CASP8/GSTP1/IGF1/IL6/NLRP3/RELA/SMAD3/STAT3/TLR4/TNF	12
GO:0042692	BP	GO:0042692	muscle cell differentiation	20/132	429/18805	0.0466200466200466	6.64159073249982	9.93824663805726	2.09188444996598e-11	4.88383704824444e-10	1.97177625188181e-10	AKT1/LMNA/MIR21/ATG5/BCL2/BDNF/CASP3/CDH2/CDK1/CTNNB1/CXCL10/IGF1/MAP2K4/MAPK14/PPARA/RB1/SIRT1/SOD2/VEGFA/XBP1	20
GO:0018105	BP	GO:0018105	peptidyl-serine phosphorylation	13/132	142/18805	0.0915492957746479	13.0423068715322	12.110670059423	2.22521547196242e-11	5.16576857304723e-10	2.08560189343609e-10	GSK3B/AKT1/MAPK1/BRAF/CDK1/EIF2AK3/IL6/MAP2K2/MAPK14/MAPK8/PRKDC/RIPK1/TNF	13
GO:0150076	BP	GO:0150076	neuroinflammatory response	11/132	87/18805	0.126436781609195	18.0124521072797	13.3721690631476	2.37926545818123e-11	5.49236054363296e-10	2.21745852282295e-10	AGER/AIF1/C1QA/IGF1/IL18/IL1B/IL6/LDLR/PTGS2/TLR2/TNF	11
GO:0002274	BP	GO:0002274	myeloid leukocyte activation	16/132	251/18805	0.0637450199203187	9.08125075455753	10.836816153843	2.4984974494921e-11	5.73537766478382e-10	2.31557305521879e-10	AGER/AIF1/C1QA/CCL5/CHGA/CSF2/CXCL8/HMGB1/IL10/IL18/IL6/LDLR/PLA2G2A/TLR2/TLR4/TNF	16
GO:0032757	BP	GO:0032757	positive regulation of interleukin-8 production	10/132	65/18805	0.153846153846154	21.9172494172494	14.2030461520075	2.65355651583902e-11	6.05747984643473e-10	2.44561699939315e-10	CALCA/HMGB1/IL1B/IL6/RELA/RIPK1/STAT3/TLR2/TLR4/TNF	10
GO:0097192	BP	GO:0097192	extrinsic apoptotic signaling pathway in absence of ligand	10/132	66/18805	0.151515151515152	21.5851698806244	14.0850455507098	3.10895321874559e-11	7.05783910266609e-10	2.8494971054045e-10	GSK3B/AKT1/BAK1/BAX/BCL2/CSF2/IL1B/IL2/RIPK1/TNF	10
GO:1900180	BP	GO:1900180	regulation of protein localization to nucleus	13/132	146/18805	0.089041095890411	12.6849833955998	11.9169573049339	3.16871022750998e-11	7.15397270595521e-10	2.88830961165744e-10	GSK3B/AKT1/LMNA/CDH1/CDK1/EIF2AK3/JAK1/JUP/MAPK14/PARP1/PTGS2/SMAD3/XBP1	13
GO:0045598	BP	GO:0045598	regulation of fat cell differentiation	13/132	147/18805	0.0884353741496599	12.5986909915481	11.8697108497471	3.4556343464523e-11	7.75912651889208e-10	3.13263142364615e-10	AKT1/MIR21/CREB1/IL6/MAPK14/PPARG/PTGS2/SIRT1/SMAD3/SOD2/TNF/VEGFA/XBP1	13
GO:0038034	BP	GO:0038034	signal transduction in absence of ligand	10/132	68/18805	0.147058823529412	20.950311942959	13.8566790185075	4.23403997953124e-11	9.44840697535714e-10	3.81465317292281e-10	GSK3B/AKT1/BAK1/BAX/BCL2/CSF2/IL1B/IL2/RIPK1/TNF	10
GO:0002460	BP	GO:0002460	adaptive immune response based on somatic recombination of immune receptors built from immunoglobulin superfamily domains	19/132	396/18805	0.047979797979798	6.83530379553107	9.86736068516842	4.25396760876386e-11	9.44840697535714e-10	3.81465317292281e-10	MIR21/AGER/AHR/C1QA/HMGB1/ICAM1/IL10/IL18/IL1B/IL2/IL6/JAK1/MLH1/MSH2/MSH6/NLRP3/STAT3/TLR4/TNF	19
GO:0032102	BP	GO:0032102	negative regulation of response to external stimulus	20/132	448/18805	0.0446428571428571	6.35991612554113	9.65386419234349	4.54622380801972e-11	1.00432438855661e-09	4.05480968955239e-10	NFKB1/MIR21/AHR/AIF1/ATG5/GSTP1/IGF1/IL10/IL2/LDLR/MAPK14/NLRP3/PARP1/PPARA/PPARG/RB1/SMAD3/SOD1/STAT3/TNF	20
GO:0071478	BP	GO:0071478	cellular response to radiation	14/132	185/18805	0.0756756756756757	10.7809172809173	11.2403711123412	4.82779663267085e-11	1.06082440447297e-09	4.28292006365846e-10	POLK/MIR21/BAK1/BAX/CASP9/CDKN1A/DDB2/MAPK14/MMP2/PARP1/PCNA/SIRT1/TNF/TP53	14
GO:0014037	BP	GO:0014037	Schwann cell differentiation	9/132	49/18805	0.183673469387755	26.1665120593692	14.8305068949197	5.08830060655875e-11	1.11211846767819e-09	4.49001218137547e-10	AKT1/MAPK1/MAPK3/CDK1/MAP2K1/MAP2K2/NTRK2/RELA/SOD1	9
GO:0002687	BP	GO:0002687	positive regulation of leukocyte migration	13/132	152/18805	0.0855263157894737	12.1842603668262	11.6401816013554	5.27914294174225e-11	1.1477247802973e-09	4.6337673495883e-10	MAPK1/MAPK3/AGER/AIF1/CCL4/CCL5/CXCL10/CXCL8/HMGB1/ICAM1/IL6/TNF/VEGFA	13
GO:1900182	BP	GO:1900182	positive regulation of protein localization to nucleus	11/132	94/18805	0.117021276595745	16.6710992907801	12.8061896156814	5.62749935083883e-11	1.21064894411501e-09	4.887814261186e-10	AKT1/CDH1/CDK1/EIF2AK3/JAK1/JUP/MAPK14/PARP1/PTGS2/SMAD3/XBP1	11
GO:1904705	BP	GO:1904705	regulation of vascular associated smooth muscle cell proliferation	11/132	94/18805	0.117021276595745	16.6710992907801	12.8061896156814	5.62749935083883e-11	1.21064894411501e-09	4.887814261186e-10	MIR21/CDKN1A/GJA1/IGF1/IL10/JUN/MMP2/PPARG/SOD2/TNF/XBP1	11
GO:0071482	BP	GO:0071482	cellular response to light stimulus	12/132	122/18805	0.0983606557377049	14.0126676602086	12.1234991085606	5.8084657230059e-11	1.24307216957454e-09	5.01871819049194e-10	POLK/BAK1/BAX/CASP9/CDKN1A/DDB2/MAPK14/MMP2/PARP1/PCNA/SIRT1/TP53	12
GO:0018209	BP	GO:0018209	peptidyl-serine modification	13/132	154/18805	0.0844155844155844	12.026023219205	11.5513632293525	6.22720753006984e-11	1.32578216274907e-09	5.35264743244617e-10	GSK3B/AKT1/MAPK1/BRAF/CDK1/EIF2AK3/IL6/MAP2K2/MAPK14/MAPK8/PRKDC/RIPK1/TNF	13
GO:0030225	BP	GO:0030225	macrophage differentiation	10/132	71/18805	0.140845070422535	20.065087494665	13.5318681455719	6.60567586262788e-11	1.39910938760505e-09	5.64869514894277e-10	CALCA/CASP8/CSF2/PARP1/RB1/RIPK1/SIRT1/TLR2/TLR4/VEGFA	10
GO:1990874	BP	GO:1990874	vascular associated smooth muscle cell proliferation	11/132	96/18805	0.114583333333333	16.3237847222222	12.6555612311102	7.10343128780389e-11	1.49682046982493e-09	6.04318904700617e-10	MIR21/CDKN1A/GJA1/IGF1/IL10/JUN/MMP2/PPARG/SOD2/TNF/XBP1	11
GO:0045766	BP	GO:0045766	positive regulation of angiogenesis	14/132	192/18805	0.0729166666666667	10.3878630050505	10.9929488534975	7.93972864601726e-11	1.66450739829005e-09	6.72019997106509e-10	MIR21/CXCL8/CYP1B1/HMOX1/IL10/IL1B/JAK1/JUP/NFE2L2/SIRT1/STAT3/TJP1/VEGFA/XBP1	14
GO:0032722	BP	GO:0032722	positive regulation of chemokine production	10/132	73/18805	0.136986301369863	19.5153590701536	13.3262063105762	8.78416275165088e-11	1.83218907342809e-09	7.39718968560074e-10	AGER/AIF1/HMGB1/HMOX1/IL18/IL1B/IL6/TLR2/TLR4/TNF	10
GO:0071346	BP	GO:0071346	cellular response to type II interferon	11/132	98/18805	0.112244897959184	15.9906462585034	12.5093965229594	8.91875739888182e-11	1.85086738141441e-09	7.47260056386909e-10	AIF1/CASP1/CCL5/FASLG/JAK1/PPARG/TLR2/TLR4/TNF/TP53/VIM	11
GO:0006935	BP	GO:0006935	chemotaxis	20/132	466/18805	0.0429184549356223	6.11425412927559	9.39923430423954	9.16021275217478e-11	1.89142282405458e-09	7.63633710522479e-10	MAPK1/MAPK3/AGER/AIF1/CALCA/CCL4/CCL5/CHGA/CXCL10/CXCL8/HMGB1/IL10/IL1B/IL6/MAP2K1/MAPK14/MMP2/SMAD3/VCAM1/VEGFA	20
GO:0090068	BP	GO:0090068	positive regulation of cell cycle process	16/132	274/18805	0.0583941605839416	8.31895598318956	10.2607717511245	9.25635922902801e-11	1.9017190036038e-09	7.67790639207797e-10	AKT1/MIR21/AIF1/BECN1/CCND1/CCNE1/CDK1/CDK4/CYP1A1/IGF1/IGF1R/IL1B/RB1/RRM2/TGFA/TNF	16
GO:0022612	BP	GO:0022612	gland morphogenesis	12/132	127/18805	0.094488188976378	13.4609878310666	11.8466125570269	9.34104987645758e-11	1.90957084290369e-09	7.70960702031796e-10	AR/NFKB1/VDR/BAX/BCL2/ESR1/IL6/LIPA/MMP2/TGFA/TNF/XBP1	12
GO:1904018	BP	GO:1904018	positive regulation of vasculature development	14/132	195/18805	0.0717948717948718	10.2280497280497	10.8907824680052	9.76577600450297e-11	1.98651354467835e-09	8.02025168478201e-10	MIR21/CXCL8/CYP1B1/HMOX1/IL10/IL1B/JAK1/JUP/NFE2L2/SIRT1/STAT3/TJP1/VEGFA/XBP1	14
GO:0042330	BP	GO:0042330	taxis	20/132	468/18805	0.0427350427350427	6.08812483812484	9.37176911262275	9.8822492699079e-11	2.00030355911584e-09	8.07592680807614e-10	MAPK1/MAPK3/AGER/AIF1/CALCA/CCL4/CCL5/CHGA/CXCL10/CXCL8/HMGB1/IL10/IL1B/IL6/MAP2K1/MAPK14/MMP2/SMAD3/VCAM1/VEGFA	20
GO:0030595	BP	GO:0030595	leukocyte chemotaxis	15/132	234/18805	0.0641025641025641	9.13218725718726	10.5245295637495	1.00548686835424e-10	2.02526742258215e-09	8.17671467763823e-10	MAPK1/MAPK3/AIF1/CALCA/CCL4/CCL5/CHGA/CXCL10/CXCL8/HMGB1/IL10/IL1B/IL6/MMP2/VEGFA	15
GO:0002685	BP	GO:0002685	regulation of leukocyte migration	15/132	236/18805	0.0635593220338983	9.05479583975347	10.4693885658217	1.13351648035553e-10	2.27200937452726e-09	9.17289844950098e-10	AKT1/MAPK1/MAPK3/AGER/AIF1/CCL4/CCL5/CXCL10/CXCL8/HMGB1/HMOX1/ICAM1/IL6/TNF/VEGFA	15
GO:2000379	BP	GO:2000379	positive regulation of reactive oxygen species metabolic process	10/132	75/18805	0.133333333333333	18.9949494949495	13.128569674722	1.15813733779866e-10	2.31009044709452e-09	9.32664509131677e-10	CDKN1A/CYP1B1/GSTP1/MAPK14/NFE2L2/RIPK1/SOD1/SOD2/TLR4/TP53	10
GO:0097529	BP	GO:0097529	myeloid leukocyte migration	15/132	237/18805	0.0632911392405063	9.01658995013426	10.4420632010831	1.20300209707111e-10	2.38798822070782e-09	9.6411457156576e-10	MAPK1/MAPK3/AGER/AIF1/CALCA/CCL4/CCL5/CHGA/CXCL10/CXCL8/HMGB1/IL1B/IL6/MMP2/VEGFA	15
GO:0034405	BP	GO:0034405	response to fluid shear stress	8/132	36/18805	0.222222222222222	31.6582491582492	15.4804318163994	1.22044096146896e-10	2.41095764936344e-09	9.73388135260669e-10	AKT1/ACE/CSF2/MMP2/NFE2L2/PTGS2/TFPI2/XBP1	8
GO:0036294	BP	GO:0036294	cellular response to decreased oxygen levels	13/132	163/18805	0.0797546012269939	11.3620096672244	11.1711165208581	1.27255865197085e-10	2.50188684255896e-09	1.01009943868349e-09	AKT1/LMNA/MIR21/BCL2/BECN1/FOS/MAP1LC3A/NFE2L2/PPARG/PTGS2/SIRT1/TP53/VEGFA	13
GO:0001836	BP	GO:0001836	release of cytochrome c from mitochondria	9/132	54/18805	0.166666666666667	23.7436868686869	14.0718296391627	1.27879005685154e-10	2.50216587790618e-09	1.01021209503661e-09	AKT1/LMNA/BAK1/BAX/BCL2/IGF1/PRKN/SOD2/TP53	9
GO:0010657	BP	GO:0010657	muscle cell apoptotic process	11/132	102/18805	0.107843137254902	15.3635620915033	12.2295828439882	1.3848939140059e-10	2.6716099026527e-09	1.07862258881804e-09	MIR21/ATG5/ESR1/IGF1/IGF1R/MAP2K4/NFE2L2/PPARG/SIRT1/SOD2/TP53	11
GO:0032755	BP	GO:0032755	positive regulation of interleukin-6 production	11/132	102/18805	0.107843137254902	15.3635620915033	12.2295828439882	1.3848939140059e-10	2.6716099026527e-09	1.07862258881804e-09	AGER/AIF1/HMGB1/IL1B/IL6/RELA/STAT3/TLR2/TLR4/TNF/XBP1	11
GO:0048009	BP	GO:0048009	insulin-like growth factor receptor signaling pathway	11/132	102/18805	0.107843137254902	15.3635620915033	12.2295828439882	1.3848939140059e-10	2.6716099026527e-09	1.07862258881804e-09	AKT1/AR/MAPK1/MAPK3/EIF2AK3/IGF1/IGF1R/IGFBP2/MAP2K1/MAP2K2/NTRK2	11
GO:0038061	BP	GO:0038061	non-canonical NF-kappaB signal transduction	12/132	133/18805	0.0902255639097744	12.8537252221463	11.5342748276652	1.60830962380026e-10	3.08810478700714e-09	1.24677617664004e-09	NFKB1/MIR21/AGER/IL18/IL1B/NFKBIA/NLRP3/RELA/RIPK1/TLR2/TLR4/TNF	12
GO:0010721	BP	GO:0010721	negative regulation of cell development	16/132	285/18805	0.056140350877193	7.99787347155768	10.0085937797406	1.65778039575062e-10	3.16828820750665e-09	1.2791490348607e-09	GSK3B/MIR21/CALCA/CDH1/CTNNB1/HMGB1/IGF1/IL1B/IL2/IL6/LDLR/RB1/TLR4/TNF/TP53/VEGFA	16
GO:0032637	BP	GO:0032637	interleukin-8 production	11/132	105/18805	0.104761904761905	14.9246031746032	12.0298915440032	1.90266194323245e-10	3.60278245379821e-09	1.4545695961845e-09	CALCA/HMGB1/IL10/IL1B/IL6/RELA/RIPK1/STAT3/TLR2/TLR4/TNF	11
GO:0032677	BP	GO:0032677	regulation of interleukin-8 production	11/132	105/18805	0.104761904761905	14.9246031746032	12.0298915440032	1.90266194323245e-10	3.60278245379821e-09	1.4545695961845e-09	CALCA/HMGB1/IL10/IL1B/IL6/RELA/RIPK1/STAT3/TLR2/TLR4/TNF	11
GO:0009743	BP	GO:0009743	response to carbohydrate	15/132	245/18805	0.0612244897959184	8.7221706864564	10.2291251310894	1.91700167944205e-10	3.6132843581777e-09	1.45880958319685e-09	ACE/AGER/CASP3/CAT/ICAM1/IGF1R/IL1B/MAP2K4/NQO1/PPARA/PTGS2/SMAD3/SOD2/TNF/XBP1	15
GO:0002221	BP	GO:0002221	pattern recognition receptor signaling pathway	16/132	288/18805	0.0555555555555556	7.91456228956229	9.94215803487419	1.93470632023132e-10	3.63000377617831e-09	1.46555979845449e-09	AKT1/BECN1/CASP1/ESR1/HMGB1/MAPK8/NFKBIA/NLRP3/PARP1/PRKDC/RELA/SQSTM1/STING1/TLR2/TLR4/TNF	16
GO:0007623	BP	GO:0007623	circadian rhythm	14/132	207/18805	0.0676328502415459	9.63511930903235	10.5032918156615	2.15949581916097e-10	4.03334923678747e-09	1.62840450286971e-09	GSK3B/AHR/CDK1/CREB1/CSF2/MAPK8/NTRK2/PARP1/PPARA/PPARG/PRKDC/SIRT1/TNF/TP53	14
GO:1904019	BP	GO:1904019	epithelial cell apoptotic process	10/132	80/18805	0.125	17.8077651515152	12.6662801601712	2.23332308859401e-10	4.15236405929086e-09	1.67645495957331e-09	BAX/BCL2/CASP3/CASP9/ESR1/HMOX1/IGF1R/IL6/PPARA/RB1	10
GO:0016049	BP	GO:0016049	cell growth	20/132	492/18805	0.040650406504065	5.79114313870411	9.05413546201973	2.38633659130109e-10	4.41687254669197e-09	1.78324631004766e-09	GSK3B/AKT1/BAP1/BCL2/BDNF/CDH1/CDKN1A/CTNNB1/ESR2/GJA1/IGF1/IL2/MAP2K4/PPARA/PRKN/RB1/SMAD3/TP53/VEGFA/XBP1	20
GO:0009266	BP	GO:0009266	response to temperature stimulus	13/132	175/18805	0.0742857142857143	10.5829004329004	10.7081540635008	3.08966363507881e-10	5.65994429896725e-09	2.28511796061851e-09	GSK3B/AKT1/CALCA/CDKN1A/CXCL10/EIF2AK3/HMOX1/IGF1/LIPA/NFKBIA/PTGS2/SIRT1/SOD1	13
GO:0035994	BP	GO:0035994	response to muscle stretch	7/132	25/18805	0.28	39.8893939393939	16.3590629540108	3.09463185365626e-10	5.65994429896725e-09	2.28511796061851e-09	NFKB1/CDH2/CTNNB1/FOS/MAPK14/NFKBIA/RELA	7
GO:0045787	BP	GO:0045787	positive regulation of cell cycle	17/132	344/18805	0.0494186046511628	7.04027924594785	9.50634705153607	3.09926373148608e-10	5.65994429896725e-09	2.28511796061851e-09	AKT1/MIR21/AIF1/BECN1/CCND1/CCNE1/CDK1/CDK4/CYP1A1/IGF1/IGF1R/IL10/IL1B/RB1/RRM2/TGFA/TNF	17
GO:0043123	BP	GO:0043123	positive regulation of canonical NF-kappaB signal transduction	14/132	214/18805	0.0654205607476635	9.31995185499858	10.2915636098185	3.35073783592938e-10	6.09211582647514e-09	2.45960075893093e-09	CASP1/CASP8/FASLG/GJA1/HMOX1/IL1B/PARP1/PRKN/RELA/RIPK1/STAT3/TLR4/TNF/VEGFA	14
GO:1901655	BP	GO:1901655	cellular response to ketone	11/132	111/18805	0.0990990990990991	14.1178678678679	11.6540978597292	3.48784255265882e-10	6.31345596866743e-09	2.54896353489e-09	AKT1/AR/ACE/AHR/CASP9/CDK4/CREB1/CYP1B1/FOS/IGF1R/SIRT1	11
GO:0062012	BP	GO:0062012	regulation of small molecule metabolic process	17/132	347/18805	0.0489913544668588	6.97941227840363	9.45226641235265	3.54217500021898e-10	6.38368292802623e-09	2.57731662065795e-09	AKT1/NFKB1/MAPK1/MIR21/CREB1/IGF1/IL1B/LDLR/PARP1/PPARA/PPARG/PRKN/PTGS2/SIRT1/STAT3/TNF/TP53	17
GO:2001243	BP	GO:2001243	negative regulation of intrinsic apoptotic signaling pathway	11/132	112/18805	0.0982142857142857	13.9918154761905	11.594296176206	3.84486777410152e-10	6.89893523309307e-09	2.7853420418221e-09	AKT1/MIR21/BCL2/CTNNB1/IL10/NFE2L2/PRKN/PTGS2/SIRT1/SOD2/XBP1	11
GO:0070231	BP	GO:0070231	T cell apoptotic process	9/132	61/18805	0.147540983606557	21.019001490313	13.1668300468434	4.00131851732188e-10	7.1484425163807e-09	2.88607688022851e-09	AKT1/BAK1/BAX/BCL2/CCL5/FASLG/LIPA/RIPK1/TP53	9
GO:0071453	BP	GO:0071453	cellular response to oxygen levels	13/132	179/18805	0.0726256983240224	10.3464110377518	10.5637139105067	4.09046559699083e-10	7.27607062252611e-09	2.93760482153454e-09	AKT1/LMNA/MIR21/BCL2/BECN1/FOS/MAP1LC3A/NFE2L2/PPARG/PTGS2/SIRT1/TP53/VEGFA	13
GO:0051960	BP	GO:0051960	regulation of nervous system development	19/132	454/18805	0.0418502202643172	5.96207115204913	8.99841636471098	4.31454785375608e-10	7.64158497029472e-09	3.08517577927386e-09	AKT1/ACE/BDNF/BRAF/CDH1/CTNNB1/EIF2AK3/IL1B/IL6/LDLR/MAP2K1/MAP2K2/NTRK2/RB1/RELA/TLR2/TNF/TP53/VEGFA	19
GO:0002758	BP	GO:0002758	innate immune response-activating signaling pathway	16/132	305/18805	0.0524590163934426	7.47342275211128	9.58303476402125	4.48974302660642e-10	7.9177485391956e-09	3.19667269479635e-09	AKT1/BECN1/CASP1/ESR1/HMGB1/MAPK8/NFKBIA/NLRP3/PARP1/PRKDC/RELA/SQSTM1/STING1/TLR2/TLR4/TNF	16
GO:0002819	BP	GO:0002819	regulation of adaptive immune response	14/132	219/18805	0.0639269406392694	9.10716756607168	10.14619672838	4.54093966804986e-10	7.97381243419524e-09	3.21930765490174e-09	MIR21/AGER/AHR/HMGB1/IL10/IL18/IL1B/IL2/IL6/MLH1/MSH2/NLRP3/SIRT1/TNF	14
GO:0001701	BP	GO:0001701	in utero embryonic development	18/132	403/18805	0.0446650124069479	6.36307241145951	9.15037112899725	4.58546414322669e-10	8.01773283596531e-09	3.23703986101916e-09	AKT1/AR/MAPK1/BAP1/CASP8/CDKN1A/CSF2/CTNNB1/GJA1/IGF1/IL10/KEAP1/MAP2K1/MSH2/RRM2/SMAD3/TP53/VEGFA	18
GO:0050870	BP	GO:0050870	positive regulation of T cell activation	15/132	261/18805	0.0574712643678161	8.18747823058168	9.83105498073591	4.63105875052083e-10	8.06314423978394e-09	3.2553740369406e-09	AKT1/MIR21/AGER/AIF1/CCL5/HMGB1/IGF1/IGFBP2/IL18/IL1B/IL2/IL6/NLRP3/VCAM1/XBP1	15
GO:0001101	BP	GO:0001101	response to acid chemical	12/132	146/18805	0.0821917808219178	11.7092154420922	10.9218181038074	4.77830196887147e-10	8.21508066531083e-09	3.31671609907132e-09	CASP3/IGF1R/MMP2/NFE2L2/NQO1/NTRK2/PCNA/PTGS2/RELA/TNF/VEGFA/XBP1	12
GO:0001889	BP	GO:0001889	liver development	12/132	146/18805	0.0821917808219178	11.7092154420922	10.9218181038074	4.77830196887147e-10	8.21508066531083e-09	3.31671609907132e-09	CCND1/CYP1A1/IL10/IL6/LIPA/PCNA/RELA/SMAD3/SOD2/TGFA/TNF/XBP1	12
GO:0050921	BP	GO:0050921	positive regulation of chemotaxis	12/132	146/18805	0.0821917808219178	11.7092154420922	10.9218181038074	4.77830196887147e-10	8.21508066531083e-09	3.31671609907132e-09	MAPK1/MAPK3/AGER/AIF1/CCL4/CCL5/CXCL10/CXCL8/HMGB1/IL6/SMAD3/VEGFA	12
GO:0002064	BP	GO:0002064	epithelial cell development	14/132	221/18805	0.0633484162895928	9.02474976004388	10.0893473787655	5.11675788468148e-10	8.76031589506509e-09	3.53684667818334e-09	GSK3B/AKT1/AR/CDH2/CDKN1A/ESR1/GJA1/ICAM1/IL1B/TJP1/TNF/VEGFA/VIM/XBP1	14
GO:0048678	BP	GO:0048678	response to axon injury	10/132	87/18805	0.114942528735632	16.3749564611634	12.0850607449607	5.20648092811006e-10	8.87694196415114e-09	3.58393271137867e-09	BAX/BCL2/BRAF/CDK1/IGF1R/MAP2K1/MAP2K2/MMP2/SOD1/SOD2	10
GO:0042104	BP	GO:0042104	positive regulation of activated T cell proliferation	7/132	27/18805	0.259259259259259	36.9346240179574	15.7099700899143	5.65064861936378e-10	9.59442775907677e-09	3.87360688304364e-09	MIR21/AGER/HMGB1/IGF1/IGFBP2/IL18/IL2	7
GO:0007422	BP	GO:0007422	peripheral nervous system development	10/132	88/18805	0.113636363636364	16.1888774104683	12.0075369318872	5.839323285344e-10	9.83351613913053e-09	3.97013524491033e-09	AKT1/MAPK1/MAPK3/CDK1/MAP2K1/MAP2K2/NTRK2/RELA/SOD1/VCAM1	10
GO:0071347	BP	GO:0071347	cellular response to interleukin-1	10/132	88/18805	0.113636363636364	16.1888774104683	12.0075369318872	5.839323285344e-10	9.83351613913053e-09	3.97013524491033e-09	NFKB1/MAPK3/MIR21/CCL5/CXCL8/IL1B/IL6/MMP2/NFKBIA/RELA	10
GO:0051146	BP	GO:0051146	striated muscle cell differentiation	16/132	311/18805	0.0514469453376206	7.32924096268148	9.4628386771711	5.96612722065951e-10	1.00060476529347e-08	4.03979226627686e-09	AKT1/LMNA/ATG5/BCL2/BDNF/CASP3/CDH2/CDK1/CXCL10/IGF1/MAP2K4/MAPK14/PPARA/RB1/VEGFA/XBP1	16
GO:0001558	BP	GO:0001558	regulation of cell growth	18/132	410/18805	0.0439024390243902	6.25443458980044	9.04426045512461	6.04158630693359e-10	1.00639915196747e-08	4.06318623688883e-09	GSK3B/AKT1/BAP1/BCL2/BDNF/CDH1/CDKN1A/ESR2/GJA1/IGF1/IL2/PPARA/PRKN/RB1/SMAD3/TP53/VEGFA/XBP1	18
GO:0061008	BP	GO:0061008	hepaticobiliary system development	12/132	149/18805	0.0805369127516778	11.4734594264796	10.7914315548124	6.0496614878551e-10	1.00639915196747e-08	4.06318623688883e-09	CCND1/CYP1A1/IL10/IL6/LIPA/PCNA/RELA/SMAD3/SOD2/TGFA/TNF/XBP1	12
GO:0046824	BP	GO:0046824	positive regulation of nucleocytoplasmic transport	9/132	64/18805	0.140625	20.0337357954545	12.823975556683	6.24298561904196e-10	1.03437209309046e-08	4.17612280798393e-09	GSK3B/CDH1/CDK1/IL1B/JUP/MAPK14/PTGS2/SMAD3/XBP1	9
GO:0098586	BP	GO:0098586	cellular response to virus	10/132	89/18805	0.112359550561798	16.0069799114743	11.9312741421851	6.53966672164564e-10	1.0791763276804e-08	4.35701321213846e-09	NFKB1/MIR21/BAX/CCL5/CXCL10/IL6/JAK1/MAPK14/NLRP3/SMAD3	10
GO:0014002	BP	GO:0014002	astrocyte development	8/132	44/18805	0.181818181818182	25.9022038567493	13.9040451328349	6.8197936227169e-10	1.11200523792634e-08	4.48955503316702e-09	AGER/C1QA/IL1B/IL6/LDLR/TLR4/TNF/VIM	8
GO:0045429	BP	GO:0045429	positive regulation of nitric oxide biosynthetic process	8/132	44/18805	0.181818181818182	25.9022038567493	13.9040451328349	6.8197936227169e-10	1.11200523792634e-08	4.48955503316702e-09	AKT1/ESR1/IL1B/PTGS2/SMAD3/SOD2/TLR4/TNF	8
GO:0046006	BP	GO:0046006	regulation of activated T cell proliferation	8/132	44/18805	0.181818181818182	25.9022038567493	13.9040451328349	6.8197936227169e-10	1.11200523792634e-08	4.48955503316702e-09	MIR21/AGER/CASP3/HMGB1/IGF1/IGFBP2/IL18/IL2	8
GO:0002697	BP	GO:0002697	regulation of immune effector process	18/132	414/18805	0.0434782608695652	6.19400527009223	8.98472776377602	7.05529433604599e-10	1.14585788248273e-08	4.62623002854524e-09	MIR21/AGER/AHR/ATG5/HMGB1/ICAM1/IL10/IL18/IL1B/IL2/IL6/MLH1/MSH2/NLRP3/SIRT1/TLR4/TNF/XBP1	18
GO:0032615	BP	GO:0032615	interleukin-12 production	9/132	65/18805	0.138461538461538	19.7255244755245	12.71484041908	7.20367614952628e-10	1.15624630071889e-08	4.66817171531802e-09	NFKB1/MIR21/AGER/HMGB1/IL10/MAPK14/RELA/TLR2/TLR4	9
GO:0032655	BP	GO:0032655	regulation of interleukin-12 production	9/132	65/18805	0.138461538461538	19.7255244755245	12.71484041908	7.20367614952628e-10	1.15624630071889e-08	4.66817171531802e-09	NFKB1/MIR21/AGER/HMGB1/IL10/MAPK14/RELA/TLR2/TLR4	9
GO:0045428	BP	GO:0045428	regulation of nitric oxide biosynthetic process	9/132	65/18805	0.138461538461538	19.7255244755245	12.71484041908	7.20367614952628e-10	1.15624630071889e-08	4.66817171531802e-09	AKT1/ESR1/IL10/IL1B/PTGS2/SMAD3/SOD2/TLR4/TNF	9
GO:1902894	BP	GO:1902894	negative regulation of miRNA transcription	7/132	28/18805	0.25	35.6155303030303	15.4113945873984	7.4904018578866e-10	1.19758993128623e-08	4.8350904476876e-09	ESR1/PPARA/PPARG/RELA/SMAD3/TNF/VEGFA	7
GO:0001890	BP	GO:0001890	placenta development	12/132	152/18805	0.0789473684210526	11.247009569378	10.6647242058291	7.61914312439366e-10	1.21345190302843e-08	4.89913078908381e-09	AKT1/MAPK1/VDR/CASP8/CSF2/IL10/MAP2K1/MAPK14/PARP1/PPARG/PTGS2/SOD1	12
GO:0001894	BP	GO:0001894	tissue homeostasis	15/132	272/18805	0.0551470588235294	7.85636697860962	9.57658531495171	8.19964493945597e-10	1.29550832485917e-08	5.23042133437013e-09	BAP1/BAX/BCL2/CALCA/CTNNB1/GJA1/IL6/LIPA/PTGS2/RB1/SOD1/TFF1/TJP1/TLR4/VEGFA	15
GO:0060249	BP	GO:0060249	anatomical structure homeostasis	15/132	272/18805	0.0551470588235294	7.85636697860962	9.57658531495171	8.19964493945597e-10	1.29550832485917e-08	5.23042133437013e-09	BAP1/BAX/BCL2/CALCA/CTNNB1/GJA1/IL6/LIPA/PTGS2/RB1/SOD1/TFF1/TJP1/TLR4/VEGFA	15
GO:1904407	BP	GO:1904407	positive regulation of nitric oxide metabolic process	8/132	45/18805	0.177777777777778	25.3265993265993	13.7365060015752	8.24575498422248e-10	1.29550832485917e-08	5.23042133437013e-09	AKT1/ESR1/IL1B/PTGS2/SMAD3/SOD2/TLR4/TNF	8
GO:0031100	BP	GO:0031100	animal organ regeneration	9/132	66/18805	0.136363636363636	19.426652892562	12.608117729606	8.29200996441864e-10	1.29550832485917e-08	5.23042133437013e-09	ACE/BAK1/CCND1/CDK1/CDKN1A/IL10/IL6/PCNA/TNF	9
GO:1901224	BP	GO:1901224	positive regulation of non-canonical NF-kappaB signal transduction	9/132	66/18805	0.136363636363636	19.426652892562	12.608117729606	8.29200996441864e-10	1.29550832485917e-08	5.23042133437013e-09	AGER/IL18/IL1B/NLRP3/RELA/RIPK1/TLR2/TLR4/TNF	9
GO:0071674	BP	GO:0071674	mononuclear cell migration	14/132	230/18805	0.0608695652173913	8.67160737812912	9.84217115686388	8.62786506316134e-10	1.34287490698977e-08	5.42165683394827e-09	AKT1/MAPK1/MAPK3/AGER/AIF1/CALCA/CCL4/CCL5/CXCL10/HMGB1/ICAM1/IL6/MMP2/TNF	14
GO:0034341	BP	GO:0034341	response to type II interferon	11/132	121/18805	0.0909090909090909	12.9511019283747	11.0884474985478	8.86870007654847e-10	1.37515051375614e-08	5.55196477483233e-09	AIF1/CASP1/CCL5/FASLG/JAK1/PPARG/TLR2/TLR4/TNF/TP53/VIM	11
GO:0080164	BP	GO:0080164	regulation of nitric oxide metabolic process	9/132	67/18805	0.134328358208955	19.1367028493894	12.5037176992302	9.5223297949679e-10	1.47094936569636e-08	5.93873832879676e-09	AKT1/ESR1/IL10/IL1B/PTGS2/SMAD3/SOD2/TLR4/TNF	9
GO:0050767	BP	GO:0050767	regulation of neurogenesis	17/132	372/18805	0.0456989247311828	6.51036575431737	9.02524339833431	1.02588055658567e-09	1.57878022734477e-08	6.37408932457725e-09	ACE/BDNF/BRAF/CDH1/CTNNB1/IL1B/IL6/LDLR/MAP2K1/MAP2K2/NTRK2/RB1/RELA/TLR2/TNF/TP53/VEGFA	17
GO:0014910	BP	GO:0014910	regulation of smooth muscle cell migration	10/132	94/18805	0.106382978723404	15.1555448098001	11.5677010006712	1.12886758205063e-09	1.71458266411242e-08	6.92237137641676e-09	MIR21/ACE/AIF1/BCL2/CCL5/CYP1B1/IGF1/NFE2L2/TLR4/XBP1	10
GO:0033273	BP	GO:0033273	response to vitamin	10/132	94/18805	0.106382978723404	15.1555448098001	11.5677010006712	1.12886758205063e-09	1.71458266411242e-08	6.92237137641676e-09	VDR/BECN1/CAT/CXCL10/CYP1A1/IGF1R/LIPA/PTGS2/RELA/SOD2	10
GO:0002218	BP	GO:0002218	activation of innate immune response	16/132	325/18805	0.0492307692307692	7.01351981351981	9.19442303065197	1.13081504496097e-09	1.71458266411242e-08	6.92237137641676e-09	AKT1/BECN1/CASP1/ESR1/HMGB1/MAPK8/NFKBIA/NLRP3/PARP1/PRKDC/RELA/SQSTM1/STING1/TLR2/TLR4/TNF	16
GO:0060326	BP	GO:0060326	cell chemotaxis	16/132	325/18805	0.0492307692307692	7.01351981351981	9.19442303065197	1.13081504496097e-09	1.71458266411242e-08	6.92237137641676e-09	MAPK1/MAPK3/AIF1/CALCA/CCL4/CCL5/CHGA/CXCL10/CXCL8/HMGB1/IL10/IL1B/IL6/MMP2/VCAM1/VEGFA	16
GO:0050798	BP	GO:0050798	activated T cell proliferation	8/132	47/18805	0.170212765957447	24.2488716956802	13.417221276406	1.18887157189009e-09	1.79598282680015e-08	7.25101237344732e-09	MIR21/AGER/CASP3/HMGB1/IGF1/IGFBP2/IL18/IL2	8
GO:0048638	BP	GO:0048638	regulation of developmental growth	16/132	327/18805	0.0489296636085627	6.97062366787137	9.15737778799312	1.23574665257131e-09	1.85995714117785e-08	7.50929911105605e-09	GSK3B/AKT1/AR/BCL2/BDNF/CDH1/CDK1/CDKN1A/CREB1/IGF1/MAPK14/PPARA/PRKN/SOD1/STAT3/VEGFA	16
GO:2000629	BP	GO:2000629	negative regulation of miRNA metabolic process	7/132	30/18805	0.233333333333333	33.2411616161616	14.8588901963136	1.27294716662194e-09	1.90895617067502e-08	7.70712537301644e-09	ESR1/PPARA/PPARG/RELA/SMAD3/TNF/VEGFA	7
GO:0097696	BP	GO:0097696	cell surface receptor signaling pathway via STAT	12/132	159/18805	0.0754716981132075	10.7518582046884	10.3824091209388	1.28021284879941e-09	1.91287076207883e-08	7.72292995103493e-09	CCL5/CSF2/CYP1B1/IGF1/IL10/IL18/IL2/IL6/JAK1/PPARG/STAT3/TNF	12
GO:0002700	BP	GO:0002700	regulation of production of molecular mediator of immune response	13/132	197/18805	0.065989847715736	9.40105368404861	9.96602707213698	1.33230695895615e-09	1.98349612114161e-08	8.00806928800496e-09	ATG5/IL10/IL18/IL1B/IL2/IL6/MLH1/MSH2/NLRP3/SIRT1/TLR4/TNF/XBP1	13
GO:0002690	BP	GO:0002690	positive regulation of leukocyte chemotaxis	10/132	96/18805	0.104166666666667	14.8398042929293	11.4299759381081	1.39181332168585e-09	2.05718019381552e-08	8.30555772425937e-09	MAPK1/MAPK3/AIF1/CCL4/CCL5/CXCL10/CXCL8/HMGB1/IL6/VEGFA	10
GO:0010660	BP	GO:0010660	regulation of muscle cell apoptotic process	10/132	96/18805	0.104166666666667	14.8398042929293	11.4299759381081	1.39181332168585e-09	2.05718019381552e-08	8.30555772425937e-09	MIR21/ATG5/ESR1/IGF1/IGF1R/NFE2L2/PPARG/SIRT1/SOD2/TP53	10
GO:0034976	BP	GO:0034976	response to endoplasmic reticulum stress	15/132	283/18805	0.0530035335689046	7.55099582396402	9.33601710367995	1.41468479239359e-09	2.08349097202339e-08	8.41178356088399e-09	GSK3B/AKT1/BAK1/BAX/BCL2/CCND1/CXCL8/EIF2AK3/HSPA5/JUN/NFE2L2/PRKN/SIRT1/TP53/XBP1	15
GO:1904951	BP	GO:1904951	positive regulation of establishment of protein localization	16/132	331/18805	0.0483383685800604	6.88638652384876	9.08421369107498	1.47295814572456e-09	2.16156607885079e-08	8.72700014158611e-09	GSK3B/BAP1/CDH1/CDK1/IGF1/IL1B/JUP/MAPK14/MAPK8/PPARG/PTGS2/SMAD3/TLR2/TLR4/TNF/XBP1	16
GO:0046889	BP	GO:0046889	positive regulation of lipid biosynthetic process	10/132	97/18805	0.103092783505155	14.6868166198063	11.3626511460152	1.54263703512828e-09	2.25576355065555e-08	9.107308362473e-09	AKT1/MAPK1/CREB1/IGF1R/IL1B/LDLR/PPARA/PTGS2/TNF/XBP1	10
GO:0042149	BP	GO:0042149	cellular response to glucose starvation	8/132	49/18805	0.163265306122449	23.2591218305504	13.1171955416022	1.68510024164056e-09	2.45534641592236e-08	9.91309436664996e-09	BCL2/BECN1/EIF2AK3/HSPA5/NFE2L2/SIRT1/TP53/XBP1	8
GO:0098869	BP	GO:0098869	cellular oxidant detoxification	10/132	99/18805	0.101010101010101	14.3901132537496	11.2309481139834	1.88848244115428e-09	2.74196973523072e-08	1.10702932016334e-08	CAT/FANCC/GPX2/GPX8/GSTP1/NFE2L2/NQO1/PTGS2/SOD1/SOD2	10
GO:0001935	BP	GO:0001935	endothelial cell proliferation	13/132	203/18805	0.0640394088669951	9.12319002836244	9.78362617175629	1.92256224750597e-09	2.78162263204297e-08	1.12303858490341e-08	AKT1/MIR21/CALCA/HMGB1/HMOX1/IL10/LIPA/PPARG/SIRT1/STAT3/TNF/VEGFA/XBP1	13
GO:0048538	BP	GO:0048538	thymus development	8/132	50/18805	0.16	22.7939393939394	12.9738013840048	1.99432177870534e-09	2.87532217147377e-08	1.16086837423439e-08	MAPK1/MAPK3/BCL2/BRAF/CTNNB1/MAP2K1/MAP2K2/SOD1	8
GO:0002822	BP	GO:0002822	regulation of adaptive immune response based on somatic recombination of immune receptors built from immunoglobulin superfamily domains	13/132	204/18805	0.0637254901960784	9.07846850861557	9.75396093624792	2.04130423181842e-09	2.93276891207758e-08	1.18406163759508e-08	MIR21/AGER/AHR/HMGB1/IL10/IL18/IL1B/IL2/IL6/MLH1/MSH2/NLRP3/TNF	13
GO:0043200	BP	GO:0043200	response to amino acid	11/132	131/18805	0.083969465648855	11.9624681933842	10.5859625964562	2.07704880042244e-09	2.96791506622409e-08	1.19825137230704e-08	CASP3/IGF1R/MMP2/NFE2L2/NQO1/NTRK2/PCNA/PTGS2/RELA/TNF/XBP1	11
GO:0010575	BP	GO:0010575	positive regulation of vascular endothelial growth factor production	7/132	32/18805	0.21875	31.1635890151515	14.3580744905751	2.08021304227924e-09	2.96791506622409e-08	1.19825137230704e-08	CYP1B1/EIF2AK3/IL1B/IL6/PTGS2/RELA/STAT3	7
GO:0006913	BP	GO:0006913	nucleocytoplasmic transport	16/132	340/18805	0.0470588235294118	6.70409982174688	8.92394649732022	2.16733551713506e-09	3.07089022065792e-08	1.23982605263334e-08	GSK3B/AKT1/LMNA/CDH1/CDK1/CDKN1A/IL1B/JUP/MAPK14/NFKBIA/PTGS2/SMAD3/SQSTM1/STAT3/TP53/XBP1	16
GO:0051169	BP	GO:0051169	nuclear transport	16/132	340/18805	0.0470588235294118	6.70409982174688	8.92394649732022	2.16733551713506e-09	3.07089022065792e-08	1.23982605263334e-08	GSK3B/AKT1/LMNA/CDH1/CDK1/CDKN1A/IL1B/JUP/MAPK14/NFKBIA/PTGS2/SMAD3/SQSTM1/STAT3/TP53/XBP1	16
GO:0014909	BP	GO:0014909	smooth muscle cell migration	10/132	101/18805	0.099009900990099	14.1051605160516	11.1030123510653	2.30150055549332e-09	3.24978205584951e-08	1.3120509587475e-08	MIR21/ACE/AIF1/BCL2/CCL5/CYP1B1/IGF1/NFE2L2/TLR4/XBP1	10
GO:0014911	BP	GO:0014911	positive regulation of smooth muscle cell migration	8/132	51/18805	0.156862745098039	22.3469994058229	12.8345311530685	2.35150444981035e-09	3.3090177343393e-08	1.33596647905592e-08	MIR21/AIF1/BCL2/CCL5/CYP1B1/IGF1/TLR4/XBP1	8
GO:0045834	BP	GO:0045834	positive regulation of lipid metabolic process	11/132	133/18805	0.0827067669172932	11.7825814536341	10.4919977059653	2.44108289033246e-09	3.42334798511129e-08	1.38212560990263e-08	AKT1/MAPK1/CREB1/IGF1R/IL1B/LDLR/PPARA/PPARG/PTGS2/TNF/XBP1	11
GO:0048534	BP	GO:0048534	hematopoietic or lymphoid organ development	10/132	102/18805	0.0980392156862745	13.9668746286393	11.0403997621426	2.53661046463386e-09	3.5391271305608e-08	1.42886971033132e-08	MAPK1/MAPK3/BCL2/BRAF/CTNNB1/LIPA/MAP2K1/MAP2K2/SOD1/TP53	10
GO:0045089	BP	GO:0045089	positive regulation of innate immune response	17/132	395/18805	0.0430379746835443	6.13128116609129	8.66567713474316	2.54086761624589e-09	3.5391271305608e-08	1.42886971033132e-08	AKT1/BECN1/CASP1/CCL5/ESR1/HMGB1/MAPK8/NFKBIA/NLRP3/PARP1/PRKDC/RELA/SQSTM1/STING1/TLR2/TLR4/TNF	17
GO:0051223	BP	GO:0051223	regulation of protein transport	18/132	449/18805	0.0400890868596882	5.71117635148816	8.49510097849531	2.55264239236305e-09	3.54351607777695e-08	1.43064168220632e-08	GSK3B/CCL5/CDH1/CDK1/CHGA/IGF1/IL1B/IL6/JUP/MAPK14/PPARG/PRKN/PTGS2/SMAD3/TLR2/TLR4/TNF/XBP1	18
GO:0007548	BP	GO:0007548	sex differentiation	15/132	296/18805	0.0506756756756757	7.21936425061425	9.06787258333595	2.61386396163097e-09	3.60415000615491e-08	1.45512172501957e-08	AR/ACE/BAK1/BAX/BCL2/CASP3/CTNNB1/CYP1B1/ESR1/GJA1/MMP2/MSH2/SIRT1/SOD1/VEGFA	15
GO:0070372	BP	GO:0070372	regulation of ERK1 and ERK2 cascade	15/132	296/18805	0.0506756756756757	7.21936425061425	9.06787258333595	2.61386396163097e-09	3.60415000615491e-08	1.45512172501957e-08	MAPK3/MIR21/AGER/BRAF/GSTP1/HMGB1/ICAM1/IGF1/IL1B/MAP2K1/PLA2G2A/TLR4/TNF/VEGFA/XBP1	15
GO:0010743	BP	GO:0010743	regulation of macrophage derived foam cell differentiation	7/132	33/18805	0.212121212121212	30.2192378328742	14.1245824744662	2.62492620419778e-09	3.60729825185575e-08	1.45639278219176e-08	NFKB1/CSF2/IL18/NFKBIA/PLA2G2A/PPARA/PPARG	7
GO:0050864	BP	GO:0050864	regulation of B cell activation	11/132	134/18805	0.082089552238806	11.6946517412935	10.445766048568	2.64368636628616e-09	3.62096909302328e-08	1.46191218009368e-08	AHR/BCL2/CASP3/CDKN1A/IL10/IL2/IL6/MLH1/MSH2/TLR4/XBP1	11
GO:0051098	BP	GO:0051098	regulation of binding	13/132	209/18805	0.062200956937799	8.86128026678266	9.60863491326201	2.74100558062479e-09	3.74179133913198e-08	1.51069235707805e-08	GSK3B/AKT1/BAX/BDNF/CDKN1A/HMGB1/IGF1/IL10/JUN/MAPK8/PRKN/RB1/STING1	13
GO:0045444	BP	GO:0045444	fat cell differentiation	14/132	252/18805	0.0555555555555556	7.91456228956229	9.29101004601583	2.8214695250394e-09	3.83888022463142e-08	1.54989054425308e-08	AKT1/MIR21/CCND1/CREB1/IL6/MAPK14/PPARG/PTGS2/SIRT1/SMAD3/SOD2/TNF/VEGFA/XBP1	14
GO:0009408	BP	GO:0009408	response to heat	10/132	104/18805	0.0961538461538462	13.6982808857809	10.9177770705838	3.07166809451451e-09	4.16550633675252e-08	1.68176095777484e-08	GSK3B/AKT1/CALCA/CDKN1A/CXCL10/HMOX1/IGF1/PTGS2/SIRT1/SOD1	10
GO:0051403	BP	GO:0051403	stress-activated MAPK cascade	8/132	53/18805	0.150943396226415	21.5037164093768	12.567583005277	3.2348769078689e-09	4.34382654066448e-08	1.75375507629907e-08	MAPK1/MAPK3/GSTP1/MAP2K1/MAP2K2/MAPK14/MAPK8/TLR4	8
GO:1904035	BP	GO:1904035	regulation of epithelial cell apoptotic process	8/132	53/18805	0.150943396226415	21.5037164093768	12.567583005277	3.2348769078689e-09	4.34382654066448e-08	1.75375507629907e-08	BAX/BCL2/ESR1/HMOX1/IGF1R/IL6/PPARA/RB1	8
GO:1904707	BP	GO:1904707	positive regulation of vascular associated smooth muscle cell proliferation	8/132	53/18805	0.150943396226415	21.5037164093768	12.567583005277	3.2348769078689e-09	4.34382654066448e-08	1.75375507629907e-08	MIR21/GJA1/IGF1/IL10/JUN/MMP2/TNF/XBP1	8
GO:0051222	BP	GO:0051222	positive regulation of protein transport	14/132	257/18805	0.0544747081712062	7.76058247848131	9.17502321558339	3.63300675459804e-09	4.86254878001411e-08	1.96318143159489e-08	GSK3B/CDH1/CDK1/IGF1/IL1B/JUP/MAPK14/PPARG/PTGS2/SMAD3/TLR2/TLR4/TNF/XBP1	14
GO:0045786	BP	GO:0045786	negative regulation of cell cycle	17/132	405/18805	0.0419753086419753	5.97989150766929	8.5181154043497	3.69737553111602e-09	4.93263508355705e-08	1.99147772967835e-08	MIR21/BCL2/CASP3/CCND1/CDK1/CDKN1A/CTNNB1/IL10/MAPK14/MSH2/PRKDC/PTGS2/RAD50/RB1/SIRT1/TNF/TP53	17
GO:0008637	BP	GO:0008637	apoptotic mitochondrial changes	10/132	107/18805	0.0934579439252336	13.3142169357123	10.7400461994124	4.06235508753225e-09	5.36727236484566e-08	2.1669560392455e-08	GSK3B/AKT1/LMNA/BAK1/BAX/BCL2/IGF1/PRKN/SOD2/TP53	10
GO:0045639	BP	GO:0045639	positive regulation of myeloid cell differentiation	10/132	107/18805	0.0934579439252336	13.3142169357123	10.7400461994124	4.06235508753225e-09	5.36727236484566e-08	2.1669560392455e-08	CALCA/CASP8/CREB1/FOS/MAPK14/PRKDC/RB1/RIPK1/STAT3/TNF	10
GO:1901222	BP	GO:1901222	regulation of non-canonical NF-kappaB signal transduction	10/132	107/18805	0.0934579439252336	13.3142169357123	10.7400461994124	4.06235508753225e-09	5.36727236484566e-08	2.1669560392455e-08	MIR21/AGER/IL18/IL1B/NLRP3/RELA/RIPK1/TLR2/TLR4/TNF	10
GO:1902176	BP	GO:1902176	negative regulation of oxidative stress-induced intrinsic apoptotic signaling pathway	7/132	35/18805	0.2	28.4924242424242	13.6873685425972	4.08394624910519e-09	5.37850485178629e-08	2.17149098805323e-08	AKT1/CTNNB1/IL10/NFE2L2/PRKN/SIRT1/SOD2	7
GO:0002703	BP	GO:0002703	regulation of leukocyte mediated immunity	14/132	260/18805	0.0538461538461538	7.6710372960373	9.1069229478134	4.21667515789014e-09	5.51793574005433e-08	2.22778412632748e-08	AGER/AHR/HMGB1/ICAM1/IL10/IL18/IL1B/IL2/IL6/MLH1/MSH2/NLRP3/TLR4/TNF	14
GO:0032869	BP	GO:0032869	cellular response to insulin stimulus	14/132	260/18805	0.0538461538461538	7.6710372960373	9.1069229478134	4.21667515789014e-09	5.51793574005433e-08	2.22778412632748e-08	GSK3B/AKT1/MAPK1/MAPK3/IGF1R/IL1B/NTRK2/PARP1/PPARG/PRKDC/RB1/RELA/SIRT1/XBP1	14
GO:0032635	BP	GO:0032635	interleukin-6 production	12/132	177/18805	0.0677966101694915	9.65844889573703	9.73080242705926	4.35629336656446e-09	5.66455995038398e-08	2.28698146092791e-08	AGER/AIF1/HMGB1/IL10/IL1B/IL6/RELA/STAT3/TLR2/TLR4/TNF/XBP1	12
GO:0032675	BP	GO:0032675	regulation of interleukin-6 production	12/132	177/18805	0.0677966101694915	9.65844889573703	9.73080242705926	4.35629336656446e-09	5.66455995038398e-08	2.28698146092791e-08	AGER/AIF1/HMGB1/IL10/IL1B/IL6/RELA/STAT3/TLR2/TLR4/TNF/XBP1	12
GO:0002702	BP	GO:0002702	positive regulation of production of molecular mediator of immune response	11/132	141/18805	0.0780141843971631	11.1140661938534	10.1353330273968	4.53721191843826e-09	5.86270558895057e-08	2.36697980253515e-08	IL10/IL18/IL1B/IL2/IL6/MLH1/MSH2/NLRP3/SIRT1/TLR4/XBP1	11
GO:0030183	BP	GO:0030183	B cell differentiation	11/132	141/18805	0.0780141843971631	11.1140661938534	10.1353330273968	4.53721191843826e-09	5.86270558895057e-08	2.36697980253515e-08	BAK1/BAX/BCL2/IL10/IL2/IL6/MSH2/PRKDC/TP53/VCAM1/XBP1	11
GO:0001649	BP	GO:0001649	osteoblast differentiation	14/132	262/18805	0.0534351145038168	7.61247975942632	9.06212483399658	4.65190859405535e-09	5.99206658713901e-08	2.41920737311705e-08	GSK3B/AKT1/MIR21/CAT/CTNNB1/GJA1/IGF1/IGFBP2/IL6/MAPK14/PPARG/SMAD3/TNF/VEGFA	14
GO:0003012	BP	GO:0003012	muscle system process	18/132	467/18805	0.0385438972162741	5.49104535721238	8.26294639974894	4.72500019044306e-09	6.0671955570408e-08	2.4495395724139e-08	LMNA/MIR21/BECN1/CALCA/CHGA/GJA1/HMOX1/IGF1/IL1B/JUP/MAP2K4/PARP1/PPARA/PPARG/PTGS2/SMAD3/SOD1/TNF	18
GO:0045637	BP	GO:0045637	regulation of myeloid cell differentiation	13/132	220/18805	0.0590909090909091	8.41821625344353	9.30539012626929	5.10114938639128e-09	6.52978904320304e-08	2.6363047820799e-08	CALCA/CASP8/CREB1/CTNNB1/FOS/MAPK14/NFKBIA/PRKDC/RB1/RIPK1/STAT3/TLR4/TNF	13
GO:0048144	BP	GO:0048144	fibroblast proliferation	10/132	110/18805	0.0909090909090909	12.9511019283747	10.5693090381127	5.3266101189096e-09	6.79721769521726e-08	2.74427510539442e-08	BAX/CDK1/CDK4/CDKN1A/CTNNB1/ESR1/GSTP1/IGF1/SOD2/TP53	10
GO:0048608	BP	GO:0048608	reproductive structure development	15/132	314/18805	0.0477707006369427	6.80551534452808	8.72228835730539	5.81943289547364e-09	7.4031113831273e-08	2.98889563085105e-08	AR/ACE/BAK1/BAX/BCL2/CASP3/CTNNB1/CYP1B1/ESR1/GJA1/MMP2/MSH2/SIRT1/SOD1/VEGFA	15
GO:0031098	BP	GO:0031098	stress-activated protein kinase signaling cascade	8/132	57/18805	0.140350877192982	19.9946836788942	12.0752758112719	5.89088931118483e-09	7.47088400606743e-08	3.01625781495364e-08	MAPK1/MAPK3/GSTP1/MAP2K1/MAP2K2/MAPK14/MAPK8/TLR4	8
GO:0045862	BP	GO:0045862	positive regulation of proteolysis	13/132	223/18805	0.0582959641255605	8.30496670743307	9.22634059734107	6.00591101190846e-09	7.59331949167134e-08	3.06568931328509e-08	GSK3B/AKT1/AGER/BAK1/CASP8/IL1B/KEAP1/NFE2L2/PRKN/SIRT1/STAT3/TNF/XBP1	13
GO:0043491	BP	GO:0043491	phosphatidylinositol 3-kinase/protein kinase B signal transduction	15/132	316/18805	0.0474683544303797	6.76244246260069	8.68557291202878	6.33968945776079e-09	7.9907312828034e-08	3.22613838728802e-08	AKT1/MIR21/BECN1/CAT/CCL5/IGF1/IGF1R/IL18/NTRK2/PPARA/SIRT1/STAT3/TNF/VEGFA/XBP1	15
GO:0009895	BP	GO:0009895	negative regulation of catabolic process	16/132	368/18805	0.0434782608695652	6.19400527009223	8.46030861861927	6.70376003744376e-09	8.42377675653102e-08	3.40097402833136e-08	AKT1/EHMT2/MIR21/BCL2/BECN1/HMOX1/IL10/IL1B/MAPK14/NQO1/PPARA/RELA/SMAD3/STAT3/TNF/TP53	16
GO:0061458	BP	GO:0061458	reproductive system development	15/132	318/18805	0.0471698113207547	6.71991137793025	8.64917486766482	6.90211215263018e-09	8.64657891315774e-08	3.49092707077829e-08	AR/ACE/BAK1/BAX/BCL2/CASP3/CTNNB1/CYP1B1/ESR1/GJA1/MMP2/MSH2/SIRT1/SOD1/VEGFA	15
GO:0060439	BP	GO:0060439	trachea morphogenesis	5/132	11/18805	0.454545454545455	64.7555096418733	17.7831827387043	7.05323531359399e-09	8.80904070016952e-08	3.55651859037726e-08	MAPK1/MAPK3/CTNNB1/MAP2K1/MAP2K2	5
GO:0010742	BP	GO:0010742	macrophage derived foam cell differentiation	7/132	38/18805	0.184210526315789	26.2430223285486	13.0960631623181	7.53172495576702e-09	9.37158979462629e-08	3.78363938372278e-08	NFKB1/CSF2/IL18/NFKBIA/PLA2G2A/PPARA/PPARG	7
GO:0001776	BP	GO:0001776	leukocyte homeostasis	10/132	114/18805	0.087719298245614	12.4966772993089	10.3517443143181	7.54927286936311e-09	9.37158979462629e-08	3.78363938372278e-08	AKT1/BAK1/BAP1/BAX/BCL2/CASP3/HMGB1/IL2/IL6/LIPA	10
GO:0002833	BP	GO:0002833	positive regulation of response to biotic stimulus	17/132	425/18805	0.04	5.69848484848485	8.23729425876904	7.58332317521946e-09	9.38550449607734e-08	3.7892572365713e-08	AKT1/BECN1/CASP1/CCL5/ESR1/HMGB1/MAPK8/NFKBIA/NLRP3/PARP1/PRKDC/RELA/SQSTM1/STING1/TLR2/TLR4/TNF	17
GO:0002753	BP	GO:0002753	cytoplasmic pattern recognition receptor signaling pathway	12/132	186/18805	0.0645161290322581	9.1911045943304	9.43899608559772	7.6317819603806e-09	9.41711473729847e-08	3.80201939926026e-08	AKT1/BECN1/HMGB1/MAPK8/NFKBIA/NLRP3/PARP1/PRKDC/RELA/STING1/TLR4/TNF	12
GO:0061900	BP	GO:0061900	glial cell activation	8/132	59/18805	0.135593220338983	19.3168977914741	11.8475529889679	7.81303080870525e-09	9.6118992793323e-08	3.88066074835155e-08	AGER/AIF1/C1QA/IL1B/IL6/LDLR/TLR2/TNF	8
GO:0032386	BP	GO:0032386	regulation of intracellular transport	14/132	273/18805	0.0512820512820513	7.30574980574981	8.82392790713501	7.8659409136058e-09	9.64810484000187e-08	3.89527820262144e-08	GSK3B/MAPK1/MAPK3/CDH1/CDK1/IL1B/JUP/MAP2K1/MAP2K2/MAPK14/PRKN/PTGS2/SMAD3/XBP1	14
GO:0002443	BP	GO:0002443	leukocyte mediated immunity	18/132	483/18805	0.0372670807453416	5.30914737436477	8.06646978893814	7.97858767811646e-09	9.75714784802992e-08	3.93930268819284e-08	ACE/AGER/AHR/C1QA/CHGA/HMGB1/ICAM1/IL10/IL18/IL1B/IL2/IL6/MLH1/MSH2/MSH6/NLRP3/TLR4/TNF	18
GO:2001235	BP	GO:2001235	positive regulation of apoptotic signaling pathway	11/132	149/18805	0.0738255033557047	10.5173378076063	9.80628227528576	8.11725757459396e-09	9.89727340474973e-08	3.9958762884773e-08	BAX/BECN1/FASLG/MMP2/PPARG/RIPK1/SIRT1/SOD1/TLR4/TNF/TP53	11
GO:0014812	BP	GO:0014812	muscle cell migration	10/132	115/18805	0.0869565217391304	12.3880105401845	10.2990500381841	8.21947749095567e-09	9.99225828708191e-08	4.03422501580384e-08	MIR21/ACE/AIF1/BCL2/CCL5/CYP1B1/IGF1/NFE2L2/TLR4/XBP1	10
GO:0070555	BP	GO:0070555	response to interleukin-1	10/132	116/18805	0.0862068965517241	12.2812173458725	10.2470054538276	8.94184003604536e-09	1.0838354191183e-07	4.37582359782875e-08	NFKB1/MAPK3/MIR21/CCL5/CXCL8/IL1B/IL6/MMP2/NFKBIA/RELA	10
GO:0034390	BP	GO:0034390	smooth muscle cell apoptotic process	7/132	39/18805	0.179487179487179	25.5701243201243	12.9139422428532	9.12595906452022e-09	1.09966468610304e-07	4.43973189865222e-08	MIR21/ESR1/IGF1/MAP2K4/PPARG/SIRT1/SOD2	7
GO:0090077	BP	GO:0090077	foam cell differentiation	7/132	39/18805	0.179487179487179	25.5701243201243	12.9139422428532	9.12595906452022e-09	1.09966468610304e-07	4.43973189865222e-08	NFKB1/CSF2/IL18/NFKBIA/PLA2G2A/PPARA/PPARG	7
GO:0050871	BP	GO:0050871	positive regulation of B cell activation	9/132	86/18805	0.104651162790698	14.9088266384778	10.869346552354	9.15491005833767e-09	1.09992764414355e-07	4.44079355245927e-08	BCL2/CDKN1A/IL10/IL2/IL6/MLH1/MSH2/TLR4/XBP1	9
GO:0051897	BP	GO:0051897	positive regulation of phosphatidylinositol 3-kinase/protein kinase B signal transduction	12/132	190/18805	0.0631578947368421	8.99760765550239	9.31559101380707	9.69632129521658e-09	1.16101346650892e-07	4.68741843506052e-08	MIR21/BECN1/CAT/CCL5/IGF1/IGF1R/IL18/NTRK2/SIRT1/TNF/VEGFA/XBP1	12
GO:0010821	BP	GO:0010821	regulation of mitochondrion organization	10/132	117/18805	0.0854700854700855	12.1762496762497	10.1955967860103	9.71984990214327e-09	1.16101346650892e-07	4.68741843506052e-08	GSK3B/AKT1/LMNA/BAK1/BAX/IGF1/PPARG/PRKN/SQSTM1/TP53	10
GO:0097300	BP	GO:0097300	programmed necrotic cell death	8/132	61/18805	0.131147540983607	18.6835568802782	11.6307693058007	1.02546435309781e-08	1.22134290634171e-07	4.93098953617743e-08	BAX/CASP8/FASLG/PARP1/PRKN/RIPK1/TNF/TP53	8
GO:0016241	BP	GO:0016241	regulation of macroautophagy	12/132	191/18805	0.06282722513089	8.95049976201809	9.28530761193509	1.02852493239153e-08	1.22144767260023e-07	4.93141251429587e-08	AKT1/MAPK3/EHMT2/ATG5/BECN1/CASP3/HMOX1/MAPK8/PRKN/SIRT1/STING1/TP53	12
GO:0050769	BP	GO:0050769	positive regulation of neurogenesis	13/132	234/18805	0.0555555555555556	7.91456228956229	8.94870136845026	1.0704355227443e-08	1.26755607001623e-07	5.11756828104053e-08	ACE/BDNF/BRAF/CTNNB1/IL1B/IL6/MAP2K1/MAP2K2/NTRK2/RELA/TLR2/TNF/VEGFA	13
GO:0007566	BP	GO:0007566	embryo implantation	8/132	62/18805	0.129032258064516	18.3822091886608	11.5262040213843	1.17049131083445e-08	1.37809421095094e-07	5.56384951251727e-08	MIR21/CALCA/GJA1/IL1B/MMP2/PTGS2/SOD1/VEGFA	8
GO:1903409	BP	GO:1903409	reactive oxygen species biosynthetic process	8/132	62/18805	0.129032258064516	18.3822091886608	11.5262040213843	1.17049131083445e-08	1.37809421095094e-07	5.56384951251727e-08	MIR21/CYP1A1/CYP1A2/LIPA/PPARA/SOD1/SOD2/TLR4	8
GO:0051092	BP	GO:0051092	positive regulation of NF-kappaB transcription factor activity	10/132	120/18805	0.0833333333333333	11.8718434343434	10.0450545530416	1.24256371368178e-08	1.45876979986241e-07	5.88956515116536e-08	AR/AGER/IL18/IL1B/NLRP3/RELA/RIPK1/TLR2/TLR4/TNF	10
GO:0042307	BP	GO:0042307	positive regulation of protein import into nucleus	7/132	41/18805	0.170731707317073	24.3228011825573	12.5694120817986	1.31846545149458e-08	1.53908367619069e-07	6.21382042929264e-08	CDH1/CDK1/JUP/MAPK14/PTGS2/SMAD3/XBP1	7
GO:0090199	BP	GO:0090199	regulation of release of cytochrome c from mitochondria	7/132	41/18805	0.170731707317073	24.3228011825573	12.5694120817986	1.31846545149458e-08	1.53908367619069e-07	6.21382042929264e-08	AKT1/LMNA/BAK1/BAX/IGF1/PRKN/TP53	7
GO:0048145	BP	GO:0048145	regulation of fibroblast proliferation	9/132	90/18805	0.1	14.2462121212121	10.5906613879176	1.37322511414623e-08	1.59846515411526e-07	6.45356427581469e-08	BAX/CDK4/CDKN1A/CTNNB1/ESR1/GSTP1/IGF1/SOD2/TP53	9
GO:0008202	BP	GO:0008202	steroid metabolic process	15/132	335/18805	0.0447761194029851	6.37890094979647	8.35194337205849	1.38737838239486e-08	1.61037790205098e-07	6.50166021604013e-08	NFKB1/MAPK1/CAT/CREB1/CYP1A1/CYP1A2/CYP1B1/CYP2E1/CYP3A4/ESR1/IGF1R/LDLR/LIPA/SIRT1/TNF	15
GO:0030336	BP	GO:0030336	negative regulation of cell migration	16/132	388/18805	0.0412371134020619	5.87472664792252	8.15758719346148	1.41399386972954e-08	1.6366481156954e-07	6.6077222792995e-08	GSK3B/AKT1/MIR21/AIF1/BCL2/BRAF/CDH1/CYP1B1/GJA1/HMGB1/HMOX1/JUP/NFE2L2/PPARG/STAT3/TNF	16
GO:0000082	BP	GO:0000082	G1/S transition of mitotic cell cycle	13/132	240/18805	0.0541666666666667	7.71669823232323	8.80479034213215	1.44819912897552e-08	1.66684880138947e-07	6.72965303631261e-08	AKT1/AIF1/BCL2/CCND1/CCNE1/CDK1/CDK4/CDKN1A/CYP1A1/PRKDC/RB1/RRM2/TP53	13
GO:0008406	BP	GO:0008406	gonad development	13/132	240/18805	0.0541666666666667	7.71669823232323	8.80479034213215	1.44819912897552e-08	1.66684880138947e-07	6.72965303631261e-08	AR/ACE/BAX/BCL2/CASP3/CYP1B1/ESR1/GJA1/MMP2/MSH2/SIRT1/SOD1/VEGFA	13
GO:0042552	BP	GO:0042552	myelination	11/132	158/18805	0.069620253164557	9.91824894514768	9.46473998316695	1.49971176858918e-08	1.72131722266283e-07	6.94956115053379e-08	AKT1/MAPK1/MAPK3/CTNNB1/EIF2AK3/MAP2K1/MAP2K2/NTRK2/SOD1/TLR2/TNF	11
GO:0070374	BP	GO:0070374	positive regulation of ERK1 and ERK2 cascade	12/132	198/18805	0.0606060606060606	8.63406795224977	9.07936500825832	1.53926357818713e-08	1.76179221247101e-07	7.11297287559866e-08	MAPK3/MIR21/AGER/BRAF/HMGB1/ICAM1/IGF1/MAP2K1/PLA2G2A/TLR4/TNF/VEGFA	12
GO:0002360	BP	GO:0002360	T cell lineage commitment	7/132	42/18805	0.166666666666667	23.7436868686869	12.4062180958224	1.57296772613892e-08	1.78544872560907e-07	7.20848251350666e-08	BCL2/BRAF/IL6/JAK1/PRKDC/STAT3/TP53	7
GO:0014044	BP	GO:0014044	Schwann cell development	7/132	42/18805	0.166666666666667	23.7436868686869	12.4062180958224	1.57296772613892e-08	1.78544872560907e-07	7.20848251350666e-08	AKT1/MAPK1/MAPK3/MAP2K1/MAP2K2/NTRK2/SOD1	7
GO:0150077	BP	GO:0150077	regulation of neuroinflammatory response	7/132	42/18805	0.166666666666667	23.7436868686869	12.4062180958224	1.57296772613892e-08	1.78544872560907e-07	7.20848251350666e-08	IGF1/IL18/IL1B/IL6/LDLR/PTGS2/TNF	7
GO:0046890	BP	GO:0046890	regulation of lipid biosynthetic process	12/132	199/18805	0.0603015075376884	8.59068067610781	9.0507754487581	1.6283651177034e-08	1.84323753957114e-07	7.44179621719748e-08	AKT1/NFKB1/MAPK1/CREB1/IGF1R/IL1B/LDLR/PPARA/PTGS2/SIRT1/TNF/XBP1	12
GO:1905897	BP	GO:1905897	regulation of response to endoplasmic reticulum stress	9/132	92/18805	0.0978260869565217	13.9365118577075	10.4578987799734	1.66937624526321e-08	1.8844689537875e-07	7.60826189281322e-08	AKT1/BAK1/BAX/EIF2AK3/HSPA5/NFE2L2/PRKN/SIRT1/XBP1	9
GO:0010623	BP	GO:0010623	programmed cell death involved in cell development	6/132	25/18805	0.24	34.1909090909091	13.9619602240449	1.69358519520728e-08	1.90389011327565e-07	7.68667192305061e-08	BAX/BCL2/FASLG/IL1B/PRKDC/SOD1	6
GO:0006690	BP	GO:0006690	icosanoid metabolic process	10/132	124/18805	0.0806451612903226	11.488880742913	9.85246652999855	1.70603935695332e-08	1.90389011327565e-07	7.68667192305061e-08	CASP1/CYP1A1/CYP1A2/CYP1B1/CYP2E1/GSTP1/IL1B/PTGS2/SIRT1/TLR2	10
GO:0043500	BP	GO:0043500	muscle adaptation	10/132	124/18805	0.0806451612903226	11.488880742913	9.85246652999855	1.70603935695332e-08	1.90389011327565e-07	7.68667192305061e-08	LMNA/MIR21/BECN1/HMOX1/IGF1/IL1B/PARP1/PPARA/PPARG/SMAD3	10
GO:0007272	BP	GO:0007272	ensheathment of neurons	11/132	160/18805	0.06875	9.79427083333333	9.39255338146706	1.70974799658972e-08	1.90389011327565e-07	7.68667192305061e-08	AKT1/MAPK1/MAPK3/CTNNB1/EIF2AK3/MAP2K1/MAP2K2/NTRK2/SOD1/TLR2/TNF	11
GO:0008366	BP	GO:0008366	axon ensheathment	11/132	160/18805	0.06875	9.79427083333333	9.39255338146706	1.70974799658972e-08	1.90389011327565e-07	7.68667192305061e-08	AKT1/MAPK1/MAPK3/CTNNB1/EIF2AK3/MAP2K1/MAP2K2/NTRK2/SOD1/TLR2/TNF	11
GO:0010573	BP	GO:0010573	vascular endothelial growth factor production	8/132	65/18805	0.123076923076923	17.5337995337995	11.2266346861525	1.71682512367939e-08	1.90660390086449e-07	7.69762843504615e-08	CYP1B1/EIF2AK3/IL1B/IL6/PTGS2/RELA/STAT3/TNF	8
GO:0002706	BP	GO:0002706	regulation of lymphocyte mediated immunity	12/132	200/18805	0.06	8.54772727272727	9.02238588927492	1.72207175798874e-08	1.90727570177244e-07	7.70034073085618e-08	AGER/AHR/HMGB1/IL10/IL18/IL1B/IL2/IL6/MLH1/MSH2/NLRP3/TNF	12
GO:0060759	BP	GO:0060759	regulation of response to cytokine stimulus	12/132	201/18805	0.0597014925373134	8.50520126639529	8.99419387343895	1.82059265088603e-08	2.01097182862653e-07	8.11899835256475e-08	MIR21/CASP1/CASP8/CCL5/GSTP1/IL6/PPARG/PRKN/RIPK1/STING1/TLR2/TLR4	12
GO:1990748	BP	GO:1990748	cellular detoxification	10/132	125/18805	0.08	11.3969696969697	9.8056951429089	1.84345241091044e-08	2.03076299100026e-07	8.19890221418047e-08	CAT/FANCC/GPX2/GPX8/GSTP1/NFE2L2/NQO1/PTGS2/SOD1/SOD2	10
GO:0045137	BP	GO:0045137	development of primary sexual characteristics	13/132	245/18805	0.0530612244897959	7.55921459492888	8.68862261369989	1.85084734535607e-08	2.03345768504494e-07	8.20978163884368e-08	AR/ACE/BAX/BCL2/CASP3/CYP1B1/ESR1/GJA1/MMP2/MSH2/SIRT1/SOD1/VEGFA	13
GO:0070059	BP	GO:0070059	intrinsic apoptotic signaling pathway in response to endoplasmic reticulum stress	8/132	66/18805	0.121212121212121	17.2681359044995	11.1311899085023	1.94219133389114e-08	2.11725735163032e-07	8.54811027441528e-08	BAK1/BAX/BCL2/EIF2AK3/PRKN/SIRT1/TP53/XBP1	8
GO:1905330	BP	GO:1905330	regulation of morphogenesis of an epithelium	8/132	66/18805	0.121212121212121	17.2681359044995	11.1311899085023	1.94219133389114e-08	2.11725735163032e-07	8.54811027441528e-08	AR/MIR21/CTNNB1/CXCL10/ESR1/GJA1/TNF/VEGFA	8
GO:0045930	BP	GO:0045930	negative regulation of mitotic cell cycle	13/132	246/18805	0.0528455284552846	7.52848608031535	8.66578257571081	1.94257975557223e-08	2.11725735163032e-07	8.54811027441528e-08	MIR21/BCL2/CCND1/CDK1/CDKN1A/CTNNB1/IL10/MSH2/PRKDC/RAD50/RB1/TNF/TP53	13
GO:0002688	BP	GO:0002688	regulation of leukocyte chemotaxis	10/132	127/18805	0.078740157480315	11.2174898592221	9.71372778053628	2.14794829440163e-08	2.3348993496551e-07	9.42680732937055e-08	MAPK1/MAPK3/AIF1/CCL4/CCL5/CXCL10/CXCL8/HMGB1/IL6/VEGFA	10
GO:0048143	BP	GO:0048143	astrocyte activation	6/132	26/18805	0.230769230769231	32.8758741258741	13.6746929793708	2.189030332674e-08	2.37327853217875e-07	9.58175754560261e-08	AGER/C1QA/IL1B/IL6/LDLR/TNF	6
GO:0071677	BP	GO:0071677	positive regulation of mononuclear cell migration	9/132	95/18805	0.0947368421052632	13.4964114832536	10.2663310482818	2.21822261237784e-08	2.39230359954344e-07	9.65856841306111e-08	MAPK1/MAPK3/AGER/AIF1/CCL4/CCL5/CXCL10/HMGB1/TNF	9
GO:0090316	BP	GO:0090316	positive regulation of intracellular protein transport	9/132	95/18805	0.0947368421052632	13.4964114832536	10.2663310482818	2.21822261237784e-08	2.39230359954344e-07	9.65856841306111e-08	GSK3B/CDH1/CDK1/IL1B/JUP/MAPK14/PTGS2/SMAD3/XBP1	9
GO:2000146	BP	GO:2000146	negative regulation of cell motility	16/132	403/18805	0.0397022332506203	5.65606436574179	7.94408758233456	2.40325100358526e-08	2.58506763710258e-07	1.0436824418987e-07	GSK3B/AKT1/MIR21/AIF1/BCL2/BRAF/CDH1/CYP1B1/GJA1/HMGB1/HMOX1/JUP/NFE2L2/PPARG/STAT3/TNF	16
GO:0035051	BP	GO:0035051	cardiocyte differentiation	11/132	166/18805	0.0662650602409639	9.44026104417671	9.18340329380898	2.50614560990543e-08	2.68870817522231e-07	1.08552576094846e-07	LMNA/MAPK1/MAPK3/MIR21/ATG5/CDK1/IGF1/MAP2K4/PPARA/VCAM1/VEGFA	11
GO:1990776	BP	GO:1990776	response to angiotensin	7/132	45/18805	0.155555555555556	22.1607744107744	11.948858974865	2.6000148487597e-08	2.78215130561292e-07	1.12325202895978e-07	NFKB1/ACE/IGF1R/NFE2L2/PTGS2/RELA/SMAD3	7
GO:0019915	BP	GO:0019915	lipid storage	9/132	97/18805	0.0927835051546392	13.2181349578257	10.1433670836069	2.66637868124721e-08	2.83756770669059e-07	1.14562557306666e-07	NFKB1/IL1B/IL6/LIPA/NFKBIA/PPARA/PPARG/SIRT1/TNF	9
GO:0170062	BP	GO:0170062	nutrient storage	9/132	97/18805	0.0927835051546392	13.2181349578257	10.1433670836069	2.66637868124721e-08	2.83756770669059e-07	1.14562557306666e-07	NFKB1/IL1B/IL6/LIPA/NFKBIA/PPARA/PPARG/SIRT1/TNF	9
GO:0051338	BP	GO:0051338	regulation of transferase activity	17/132	463/18805	0.0367170626349892	5.23079062765888	7.74985760341938	2.67252057067232e-08	2.83756770669059e-07	1.14562557306666e-07	GSK3B/AKT1/CALCA/CCND1/CDKN1A/GSTP1/IGF1/IL1B/MAP2K1/MAP2K2/PCNA/PRKN/RAD50/RB1/SIRT1/TLR4/TNF	17
GO:0048863	BP	GO:0048863	stem cell differentiation	13/132	256/18805	0.05078125	7.23440459280303	8.44422415849886	3.11311791264963e-08	3.28838084912014e-07	1.32763464492919e-07	GSK3B/MAPK1/MAPK3/ACE/BCL2/CDH2/CTNNB1/ESR1/MAPK14/NFE2L2/PRKDC/STAT3/TP53	13
GO:0090257	BP	GO:0090257	regulation of muscle system process	13/132	256/18805	0.05078125	7.23440459280303	8.44422415849886	3.11311791264963e-08	3.28838084912014e-07	1.32763464492919e-07	LMNA/MIR21/BECN1/CALCA/CHGA/IGF1/JUP/PARP1/PPARA/PPARG/PTGS2/SMAD3/SOD1	13
GO:0010611	BP	GO:0010611	regulation of cardiac muscle hypertrophy	8/132	71/18805	0.112676056338028	16.052069995732	10.6835400864098	3.4935511813413e-08	3.67135596013591e-07	1.48225512499499e-07	LMNA/MIR21/BECN1/IGF1/PARP1/PPARA/PPARG/SMAD3	8
GO:0050435	BP	GO:0050435	amyloid-beta metabolic process	8/132	71/18805	0.112676056338028	16.052069995732	10.6835400864098	3.4935511813413e-08	3.67135596013591e-07	1.48225512499499e-07	ACE/BECN1/CASP3/IGF1/LDLR/NTRK2/RELA/TNF	8
GO:0035710	BP	GO:0035710	CD4-positive, alpha-beta T cell activation	10/132	134/18805	0.0746268656716418	10.6315015829941	9.40735749663601	3.59337088529397e-08	3.76662269583493e-07	1.52071764640797e-07	MIR21/AGER/BRAF/HMGB1/IL18/IL2/IL6/JAK1/NLRP3/STAT3	10
GO:0002821	BP	GO:0002821	positive regulation of adaptive immune response	10/132	136/18805	0.0735294117647059	10.4751559714795	9.32395850861286	4.13957703451958e-08	4.31607452571298e-07	1.74255061483103e-07	MIR21/IL18/IL1B/IL2/IL6/MLH1/MSH2/NLRP3/SIRT1/TNF	10
GO:0070266	BP	GO:0070266	necroptotic process	7/132	48/18805	0.145833333333333	20.775726010101	11.5339059059921	4.14548772646385e-08	4.31607452571298e-07	1.74255061483103e-07	CASP8/FASLG/PARP1/PRKN/RIPK1/TNF/TP53	7
GO:0034620	BP	GO:0034620	cellular response to unfolded protein	9/132	102/18805	0.0882352941176471	12.5701871657754	9.85121668029706	4.14906166380294e-08	4.31607452571298e-07	1.74255061483103e-07	AKT1/BAK1/BAX/CCND1/EIF2AK3/HSPA5/NFE2L2/PRKN/XBP1	9
GO:0050920	BP	GO:0050920	regulation of chemotaxis	12/132	217/18805	0.0552995391705069	7.8780896522832	8.56813707065281	4.25724296098473e-08	4.41742710269855e-07	1.78347020375118e-07	MAPK1/MAPK3/AGER/AIF1/CCL4/CCL5/CXCL10/CXCL8/HMGB1/IL6/SMAD3/VEGFA	12
GO:0051347	BP	GO:0051347	positive regulation of transferase activity	13/132	263/18805	0.0494296577946768	7.04185390021892	8.2961165248361	4.27701122358497e-08	4.42676048305054e-07	1.78723841664322e-07	AKT1/CALCA/CCND1/CDKN1A/IGF1/IL1B/MAP2K1/MAP2K2/PCNA/RAD50/SIRT1/TLR4/TNF	13
GO:0040013	BP	GO:0040013	negative regulation of locomotion	16/132	421/18805	0.0380047505938242	5.41423738573382	7.70161429914096	4.40614892607272e-08	4.54896129076201e-07	1.8365751672813e-07	GSK3B/AKT1/MIR21/AIF1/BCL2/BRAF/CDH1/CYP1B1/GJA1/HMGB1/HMOX1/JUP/NFE2L2/PPARG/STAT3/TNF	16
GO:0010039	BP	GO:0010039	response to iron ion	6/132	29/18805	0.206896551724138	29.474921630094	12.9022376308033	4.43922395849062e-08	4.57162186602455e-07	1.84572403603251e-07	ATG5/BCL2/BECN1/CYP1A1/MAP1LC3A/TFF1	6
GO:2000045	BP	GO:2000045	regulation of G1/S transition of mitotic cell cycle	11/132	176/18805	0.0625	8.90388257575758	8.85741677444963	4.58415348885662e-08	4.70907167142796e-07	1.90121734169422e-07	AKT1/AIF1/BCL2/CCND1/CCNE1/CDKN1A/CYP1A1/PRKDC/RB1/RRM2/TP53	11
GO:0046632	BP	GO:0046632	alpha-beta T cell differentiation	10/132	138/18805	0.072463768115942	10.3233421168204	9.24227610436863	4.75777405404141e-08	4.87523530874219e-07	1.96830342805336e-07	MIR21/BCL2/BRAF/HMGB1/IL18/IL2/IL6/JAK1/NLRP3/STAT3	10
GO:2000378	BP	GO:2000378	negative regulation of reactive oxygen species metabolic process	7/132	49/18805	0.142857142857143	20.3517316017316	11.4038841882847	4.80831734351383e-08	4.91477014042247e-07	1.98426502576009e-07	MIR21/ATG5/BCL2/BECN1/PPARA/PRKN/TP53	7
GO:0014743	BP	GO:0014743	regulation of muscle hypertrophy	8/132	74/18805	0.108108108108108	15.4013104013104	10.4362008163283	4.86260087535596e-08	4.9579223317215e-07	2.0016870783756e-07	LMNA/MIR21/BECN1/IGF1/PARP1/PPARA/PPARG/SMAD3	8
GO:0003300	BP	GO:0003300	cardiac muscle hypertrophy	9/132	104/18805	0.0865384615384615	12.3284527972028	9.74002097661788	4.91864279879479e-08	5.00264932184351e-07	2.01974493249103e-07	LMNA/MIR21/BECN1/IGF1/MAP2K4/PARP1/PPARA/PPARG/SMAD3	9
GO:0034284	BP	GO:0034284	response to monosaccharide	12/132	220/18805	0.0545454545454545	7.77066115702479	8.4930987890313	4.95258196037878e-08	5.02473068523368e-07	2.02865995310122e-07	ACE/AGER/CASP3/CAT/ICAM1/IGF1R/PPARA/PTGS2/SMAD3/SOD2/TNF/XBP1	12
GO:0046328	BP	GO:0046328	regulation of JNK cascade	10/132	139/18805	0.0719424460431655	10.2490734684979	9.20205949539681	5.09635735997772e-08	5.15786512121883e-07	2.08241099282471e-07	AGER/GSTP1/HMGB1/IGF1R/IL1B/MAP2K4/PRKN/RIPK1/TLR4/TNF	10
GO:1901992	BP	GO:1901992	positive regulation of mitotic cell cycle phase transition	9/132	105/18805	0.0857142857142857	12.211038961039	9.68556023505761	5.34812518407844e-08	5.393841164308e-07	2.17768279513505e-07	AKT1/AIF1/CCND1/CCNE1/CDK1/CDK4/CYP1A1/RB1/RRM2	9
GO:0007178	BP	GO:0007178	cell surface receptor protein serine/threonine kinase signaling pathway	16/132	427/18805	0.0374707259953162	5.33815910865091	7.62386730239621	5.35577316874584e-08	5.393841164308e-07	2.17768279513505e-07	MAPK3/MIR21/BECN1/FOS/HSPA5/JUN/MAP1LC3A/MAPK14/PARP1/PPARA/PPARG/SIRT1/SMAD3/STAT3/TP53/XBP1	16
GO:0051881	BP	GO:0051881	regulation of mitochondrial membrane potential	8/132	75/18805	0.106666666666667	15.1959595959596	10.3569418023319	5.41135235994163e-08	5.43649067163818e-07	2.19490189660739e-07	BAK1/BAX/BCL2/LIPA/PARP1/PRKN/SOD1/SOD2	8
GO:0002286	BP	GO:0002286	T cell activation involved in immune response	10/132	140/18805	0.0714285714285714	10.1758658008658	9.16224946291391	5.45601488073304e-08	5.45468738319514e-07	2.20224854707011e-07	MIR21/HMGB1/ICAM1/IL18/IL2/IL6/JAK1/NLRP3/STAT3/TP53	10
GO:0032388	BP	GO:0032388	positive regulation of intracellular transport	10/132	140/18805	0.0714285714285714	10.1758658008658	9.16224946291391	5.45601488073304e-08	5.45468738319514e-07	2.20224854707011e-07	GSK3B/CDH1/CDK1/IL1B/JUP/MAPK14/PRKN/PTGS2/SMAD3/XBP1	10
GO:0001774	BP	GO:0001774	microglial cell activation	7/132	50/18805	0.14	19.944696969697	11.2776644608526	5.55860097513016e-08	5.54376005019656e-07	2.23821030577545e-07	AGER/AIF1/C1QA/IL6/LDLR/TLR2/TNF	7
GO:0033674	BP	GO:0033674	positive regulation of kinase activity	12/132	223/18805	0.0538116591928251	7.66612311455361	8.41946647834782	5.747969214826e-08	5.71874225271671e-07	2.30885675610189e-07	AKT1/CALCA/CCND1/CDKN1A/IGF1/IL1B/MAP2K1/MAP2K2/RAD50/SIRT1/TLR4/TNF	12
GO:0038127	BP	GO:0038127	ERBB signaling pathway	11/132	180/18805	0.0611111111111111	8.70601851851852	8.73420132839561	5.77387788005903e-08	5.73064352878323e-07	2.31366171852861e-07	AKT1/MAPK1/MAPK3/MIR21/BRAF/FASLG/IGF1R/MAP2K1/MAP2K2/NTRK2/TGFA	11
GO:0002699	BP	GO:0002699	positive regulation of immune effector process	13/132	270/18805	0.0481481481481481	6.85928731762065	8.15333749896104	5.81957080754554e-08	5.76207625257943e-07	2.32635221120907e-07	MIR21/IL10/IL18/IL1B/IL2/IL6/MLH1/MSH2/NLRP3/SIRT1/TLR4/TNF/XBP1	13
GO:0016236	BP	GO:0016236	macroautophagy	15/132	374/18805	0.0401069518716578	5.71372143898882	7.74159243715526	5.94593018859477e-08	5.87303537137883e-07	2.37115029788091e-07	AKT1/MAPK3/EHMT2/ATG16L2/ATG5/BECN1/CASP3/HMOX1/MAP1LC3A/MAPK8/PRKN/SIRT1/SQSTM1/STING1/TP53	15
GO:0044843	BP	GO:0044843	cell cycle G1/S phase transition	13/132	271/18805	0.0479704797047971	6.8339762943084	8.13335567205164	6.07671428880308e-08	5.98782230520188e-07	2.41749380768741e-07	AKT1/AIF1/BCL2/CCND1/CCNE1/CDK1/CDK4/CDKN1A/CYP1A1/PRKDC/RB1/RRM2/TP53	13
GO:0035265	BP	GO:0035265	organ growth	11/132	181/18805	0.0607734806629834	8.65791896869245	8.70399455779183	6.11117599493856e-08	5.99303631580013e-07	2.41959888657786e-07	AKT1/AR/EHMT2/BCL2/CDK1/ESR1/IGF1/MAP2K4/MAPK14/PPARA/SOD1	11
GO:1903034	BP	GO:1903034	regulation of response to wounding	11/132	181/18805	0.0607734806629834	8.65791896869245	8.70399455779183	6.11117599493856e-08	5.99303631580013e-07	2.41959888657786e-07	MIR21/BRAF/IGF1R/IL10/MAP2K1/MAP2K2/NFE2L2/SMAD3/STAT3/TNF/XBP1	11
GO:0042176	BP	GO:0042176	regulation of protein catabolic process	15/132	375/18805	0.04	5.69848484848485	7.72708759019438	6.15721256069347e-08	6.02380628854512e-07	2.43202180342178e-07	GSK3B/AKT1/CDH1/IL10/IL1B/KEAP1/LDLR/NFE2L2/NQO1/PRKN/RELA/SIRT1/SMAD3/TNF/XBP1	15
GO:0002532	BP	GO:0002532	production of molecular mediator involved in inflammatory response	9/132	107/18805	0.0841121495327103	11.982795242141	9.57882493991149	6.30623228602694e-08	6.12584124427534e-07	2.47321689256649e-07	MIR21/BAP1/IL6/LIPA/MAPK14/PPARA/STAT3/TLR4/TNF	9
GO:0014897	BP	GO:0014897	striated muscle hypertrophy	9/132	107/18805	0.0841121495327103	11.982795242141	9.57882493991149	6.30623228602694e-08	6.12584124427534e-07	2.47321689256649e-07	LMNA/MIR21/BECN1/IGF1/MAP2K4/PARP1/PPARA/PPARG/SMAD3	9
GO:0043367	BP	GO:0043367	CD4-positive, alpha-beta T cell differentiation	9/132	107/18805	0.0841121495327103	11.982795242141	9.57882493991149	6.30623228602694e-08	6.12584124427534e-07	2.47321689256649e-07	MIR21/BRAF/HMGB1/IL18/IL2/IL6/JAK1/NLRP3/STAT3	9
GO:0048308	BP	GO:0048308	organelle inheritance	5/132	16/18805	0.3125	44.5194128787879	14.6418591252274	6.48308683970465e-08	6.26800089984621e-07	2.53061172987604e-07	MAPK1/MAPK3/CDK1/MAP2K1/MAP2K2	5
GO:0048313	BP	GO:0048313	Golgi inheritance	5/132	16/18805	0.3125	44.5194128787879	14.6418591252274	6.48308683970465e-08	6.26800089984621e-07	2.53061172987604e-07	MAPK1/MAPK3/CDK1/MAP2K1/MAP2K2	5
GO:0030878	BP	GO:0030878	thyroid gland development	6/132	31/18805	0.193548387096774	27.5733137829912	12.4495368263162	6.80210376717717e-08	6.55051923971452e-07	2.64467428924699e-07	MAPK1/MAPK3/BRAF/MAP2K1/MAP2K2/SMAD3	6
GO:0043534	BP	GO:0043534	blood vessel endothelial cell migration	11/132	183/18805	0.0601092896174863	8.56329690346084	8.64427493350918	6.83876682293793e-08	6.55051923971452e-07	2.64467428924699e-07	AKT1/CYP1B1/HMGB1/HMOX1/JUP/NFE2L2/PPARG/PTGS2/SIRT1/TNF/VEGFA	11
GO:0002377	BP	GO:0002377	immunoglobulin production	9/132	108/18805	0.0833333333333333	11.8718434343434	9.52651688322745	6.83906730065108e-08	6.55051923971452e-07	2.64467428924699e-07	IL10/IL2/IL6/MLH1/MSH2/MSH6/PRKDC/TNF/XBP1	9
GO:0043393	BP	GO:0043393	regulation of protein binding	9/132	108/18805	0.0833333333333333	11.8718434343434	9.52651688322745	6.83906730065108e-08	6.55051923971452e-07	2.64467428924699e-07	GSK3B/AKT1/BAX/BDNF/CDKN1A/IL10/MAPK8/PRKN/STING1	9
GO:0001659	BP	GO:0001659	temperature homeostasis	11/132	184/18805	0.0597826086956522	8.51675724637681	8.6147558695483	7.23064529509998e-08	6.90947012036414e-07	2.78959534518423e-07	GJA1/IGF1R/IL18/IL1B/PTGS2/RB1/SQSTM1/STAT3/TLR4/TNF/VEGFA	11
GO:0010827	BP	GO:0010827	regulation of D-glucose transmembrane transport	8/132	78/18805	0.102564102564103	14.6114996114996	10.128012051773	7.38926711195286e-08	7.04466323967849e-07	2.84417754754859e-07	AKT1/ACE/BRAF/IGF1/IL1B/MAPK14/NFE2L2/TNF	8
GO:0014896	BP	GO:0014896	muscle hypertrophy	9/132	109/18805	0.0825688073394495	11.7629274395329	9.47489378010014	7.41074338593527e-08	7.04878346592778e-07	2.84584102734746e-07	LMNA/MIR21/BECN1/IGF1/MAP2K4/PARP1/PPARA/PPARG/SMAD3	9
GO:0090398	BP	GO:0090398	cellular senescence	9/132	110/18805	0.0818181818181818	11.6559917355372	9.42394018856671	8.02364181530555e-08	7.61412106676455e-07	3.07408763848828e-07	LMNA/CDKN1A/IGF1R/MAP2K1/MAP2K4/MAPK14/MAPK8/SIRT1/TP53	9
GO:0006986	BP	GO:0006986	response to unfolded protein	10/132	146/18805	0.0684931506849315	9.75767953507679	8.93153970155434	8.1229616345682e-08	7.6906104507928e-07	3.10496908466638e-07	AKT1/BAK1/BAX/CCND1/EIF2AK3/HSPA4/HSPA5/NFE2L2/PRKN/XBP1	10
GO:0051896	BP	GO:0051896	regulation of phosphatidylinositol 3-kinase/protein kinase B signal transduction	13/132	278/18805	0.0467625899280576	6.66189775452365	7.99626001834484	8.18264833929782e-08	7.72931081061489e-07	3.12059377682598e-07	MIR21/BECN1/CAT/CCL5/IGF1/IGF1R/IL18/NTRK2/PPARA/SIRT1/TNF/VEGFA/XBP1	13
GO:0002449	BP	GO:0002449	lymphocyte mediated immunity	15/132	384/18805	0.0390625	5.56492660984848	7.59884960208	8.38930884060801e-08	7.9063463362519e-07	3.19206922568764e-07	AGER/AHR/C1QA/HMGB1/ICAM1/IL10/IL18/IL1B/IL2/IL6/MLH1/MSH2/MSH6/NLRP3/TNF	15
GO:0002269	BP	GO:0002269	leukocyte activation involved in inflammatory response	7/132	53/18805	0.132075471698113	18.8157518582047	10.9200174158189	8.42956416546511e-08	7.90800893970232e-07	3.19274047699424e-07	AGER/AIF1/C1QA/IL6/LDLR/TLR2/TNF	7
GO:0006984	BP	GO:0006984	ER-nucleus signaling pathway	7/132	53/18805	0.132075471698113	18.8157518582047	10.9200174158189	8.42956416546511e-08	7.90800893970232e-07	3.19274047699424e-07	GSK3B/AKT1/EIF2AK3/HSPA5/NFE2L2/TP53/XBP1	7
GO:0002534	BP	GO:0002534	cytokine production involved in inflammatory response	8/132	80/18805	0.1	14.2462121212121	9.98230474282913	9.02879497713766e-08	8.41254389139652e-07	3.3964389268335e-07	MIR21/BAP1/IL6/MAPK14/PPARA/STAT3/TLR4/TNF	8
GO:0031016	BP	GO:0031016	pancreas development	8/132	80/18805	0.1	14.2462121212121	9.98230474282913	9.02879497713766e-08	8.41254389139652e-07	3.3964389268335e-07	GSK3B/AKT1/BAK1/CDH2/CTNNB1/EIF2AK3/IL6/XBP1	8
GO:1900015	BP	GO:1900015	regulation of cytokine production involved in inflammatory response	8/132	80/18805	0.1	14.2462121212121	9.98230474282913	9.02879497713766e-08	8.41254389139652e-07	3.3964389268335e-07	MIR21/BAP1/IL6/MAPK14/PPARA/STAT3/TLR4/TNF	8
GO:0071675	BP	GO:0071675	regulation of mononuclear cell migration	10/132	148/18805	0.0675675675675676	9.625819000819	8.85758505030268	9.23753463275344e-08	8.58756330452124e-07	3.46710040038567e-07	AKT1/MAPK1/MAPK3/AGER/AIF1/CCL4/CCL5/CXCL10/HMGB1/TNF	10
GO:0014013	BP	GO:0014013	regulation of gliogenesis	9/132	112/18805	0.0803571428571429	11.447849025974	9.32398218196891	9.38322591407277e-08	8.70331270449774e-07	3.51383249152398e-07	CTNNB1/IL1B/IL6/LDLR/RB1/RELA/TLR2/TNF/TP53	9
GO:1905952	BP	GO:1905952	regulation of lipid localization	11/132	189/18805	0.0582010582010582	8.29144620811288	8.47044898909243	9.5053356984928e-08	8.79671720385291e-07	3.55154316283183e-07	AKT1/NFKB1/FASLG/IL1B/IL6/NFKBIA/PPARA/PPARG/PRKN/SIRT1/TNF	11
GO:0042116	BP	GO:0042116	macrophage activation	9/132	113/18805	0.079646017699115	11.3465406275141	9.27494923492668	1.01352826651247e-07	9.33764046434915e-07	3.76993284876952e-07	AGER/AIF1/C1QA/IL10/IL6/LDLR/TLR2/TLR4/TNF	9
GO:0042752	BP	GO:0042752	regulation of circadian rhythm	9/132	113/18805	0.079646017699115	11.3465406275141	9.27494923492668	1.01352826651247e-07	9.33764046434915e-07	3.76993284876952e-07	GSK3B/CDK1/CSF2/MAPK8/PARP1/PPARA/PPARG/PRKDC/TP53	9
GO:0051962	BP	GO:0051962	positive regulation of nervous system development	13/132	285/18805	0.0456140350877193	6.49827219564062	7.86381364571312	1.09238279820094e-07	1.0038182573081e-06	4.05276626024406e-07	ACE/BDNF/BRAF/CTNNB1/IL1B/IL6/MAP2K1/MAP2K2/NTRK2/RELA/TLR2/TNF/VEGFA	13
GO:0010883	BP	GO:0010883	regulation of lipid storage	7/132	55/18805	0.127272727272727	18.1315426997245	10.697498149395	1.09689558902735e-07	1.0038182573081e-06	4.05276626024406e-07	NFKB1/IL6/NFKBIA/PPARA/PPARG/SIRT1/TNF	7
GO:0034198	BP	GO:0034198	cellular response to amino acid starvation	7/132	55/18805	0.127272727272727	18.1315426997245	10.697498149395	1.09689558902735e-07	1.0038182573081e-06	4.05276626024406e-07	MAPK1/MAPK3/BECN1/CDKN1A/EIF2AK3/MAP1LC3A/MAPK8	7
GO:0014823	BP	GO:0014823	response to activity	8/132	83/18805	0.0963855421686747	13.7312887915298	9.77327982721479	1.2071043572885e-07	1.10222040091077e-06	4.45005021540744e-07	CAT/CDK1/FOS/IL10/IL6/MMP2/SOD2/TNF	8
GO:0070498	BP	GO:0070498	interleukin-1-mediated signaling pathway	6/132	34/18805	0.176470588235294	25.1403743315508	11.8452652997139	1.22123475472957e-07	1.11265046722479e-06	4.49216005007306e-07	MAPK3/MIR21/IL1B/IL6/NFKBIA/RELA	6
GO:0008217	BP	GO:0008217	regulation of blood pressure	11/132	194/18805	0.0567010309278351	8.07774914089347	8.33136601493497	1.23944087320496e-07	1.12673950176973e-06	4.54904242238242e-07	AR/ACE/CALCA/CHGA/PPARA/PPARG/PTGS2/SMAD3/SOD1/SOD2/TNF	11
GO:0009404	BP	GO:0009404	toxin metabolic process	5/132	18/18805	0.277777777777778	39.5728114478114	13.7655594846546	1.2574242322773e-07	1.14056427603255e-06	4.6048578832788e-07	CYP1A1/CYP1A2/CYP1B1/CYP3A4/NFE2L2	5
GO:0043549	BP	GO:0043549	regulation of kinase activity	15/132	397/18805	0.0377833753148615	5.38269979390886	7.42059470613489	1.29197777206699e-07	1.16932525670116e-06	4.72097604631943e-07	AKT1/CALCA/CCND1/CDKN1A/GSTP1/IGF1/IL1B/MAP2K1/MAP2K2/PRKN/RAD50/RB1/SIRT1/TLR4/TNF	15
GO:0033209	BP	GO:0033209	tumor necrosis factor-mediated signaling pathway	9/132	118/18805	0.076271186440678	10.8657550077042	9.03871256198606	1.4737671803967e-07	1.32800643514255e-06	5.36162759996584e-07	CASP1/CASP8/GSTP1/NFKBIA/PRKN/RELA/RIPK1/TNF/TP53	9
GO:0035967	BP	GO:0035967	cellular response to topologically incorrect protein	9/132	118/18805	0.076271186440678	10.8657550077042	9.03871256198606	1.4737671803967e-07	1.32800643514255e-06	5.36162759996584e-07	AKT1/BAK1/BAX/CCND1/EIF2AK3/HSPA5/NFE2L2/PRKN/XBP1	9
GO:0043542	BP	GO:0043542	endothelial cell migration	13/132	293/18805	0.0443686006825939	6.32084496845589	7.71778689993789	1.50464676974578e-07	1.35125743540605e-06	5.45550004021962e-07	AKT1/MIR21/CALCA/CYP1B1/HMGB1/HMOX1/JUP/NFE2L2/PPARG/PTGS2/SIRT1/TNF/VEGFA	13
GO:0010508	BP	GO:0010508	positive regulation of autophagy	10/132	156/18805	0.0641025641025641	9.13218725718726	8.57525282785486	1.51601284429834e-07	1.35125743540605e-06	5.45550004021962e-07	GSK3B/MAPK3/BECN1/HMGB1/HMOX1/PRKN/SIRT1/SQSTM1/STING1/XBP1	10
GO:0035296	BP	GO:0035296	regulation of tube diameter	10/132	156/18805	0.0641025641025641	9.13218725718726	8.57525282785486	1.51601284429834e-07	1.35125743540605e-06	5.45550004021962e-07	MIR21/ACE/ATG5/CALCA/MMP2/PTGS2/SOD1/SOD2/TNF/VEGFA	10
GO:0071456	BP	GO:0071456	cellular response to hypoxia	10/132	156/18805	0.0641025641025641	9.13218725718726	8.57525282785486	1.51601284429834e-07	1.35125743540605e-06	5.45550004021962e-07	LMNA/MIR21/BCL2/FOS/NFE2L2/PPARG/PTGS2/SIRT1/TP53/VEGFA	10
GO:0097746	BP	GO:0097746	blood vessel diameter maintenance	10/132	156/18805	0.0641025641025641	9.13218725718726	8.57525282785486	1.51601284429834e-07	1.35125743540605e-06	5.45550004021962e-07	MIR21/ACE/ATG5/CALCA/MMP2/PTGS2/SOD1/SOD2/TNF/VEGFA	10
GO:0046822	BP	GO:0046822	regulation of nucleocytoplasmic transport	9/132	119/18805	0.0756302521008403	10.7744461420932	8.99316382079778	1.5849736058425e-07	1.40826805496979e-06	5.68567190027641e-07	GSK3B/CDH1/CDK1/IL1B/JUP/MAPK14/PTGS2/SMAD3/XBP1	9
GO:0008625	BP	GO:0008625	extrinsic apoptotic signaling pathway via death domain receptors	8/132	86/18805	0.0930232558139535	13.2522903453136	9.57481125365792	1.59550148643351e-07	1.40826805496979e-06	5.68567190027641e-07	GSK3B/BAX/BCL2/CASP8/FASLG/HMOX1/ICAM1/TNF	8
GO:0042093	BP	GO:0042093	T-helper cell differentiation	8/132	86/18805	0.0930232558139535	13.2522903453136	9.57481125365792	1.59550148643351e-07	1.40826805496979e-06	5.68567190027641e-07	MIR21/HMGB1/IL18/IL2/IL6/JAK1/NLRP3/STAT3	8
GO:0072332	BP	GO:0072332	intrinsic apoptotic signaling pathway by p53 class mediator	8/132	86/18805	0.0930232558139535	13.2522903453136	9.57481125365792	1.59550148643351e-07	1.40826805496979e-06	5.68567190027641e-07	MIR21/BAX/BCL2/CDKN1A/MSH2/PRKN/SIRT1/TP53	8
GO:1990928	BP	GO:1990928	response to amino acid starvation	7/132	58/18805	0.120689655172414	17.1937042842215	10.3848289986302	1.59711100904338e-07	1.40826805496979e-06	5.68567190027641e-07	MAPK1/MAPK3/BECN1/CDKN1A/EIF2AK3/MAP1LC3A/MAPK8	7
GO:0030324	BP	GO:0030324	lung development	11/132	199/18805	0.0552763819095477	7.87479061976549	8.19718136116233	1.60375035404236e-07	1.41019717772939e-06	5.69346044523964e-07	MAPK1/MAPK3/ACE/CREB1/CTNNB1/CYP1A2/LIPA/MAP2K1/MAP2K2/TNF/VEGFA	11
GO:0035150	BP	GO:0035150	regulation of tube size	10/132	157/18805	0.0636942675159236	9.07402045937078	8.54139054203305	1.60959473437597e-07	1.41019717772939e-06	5.69346044523964e-07	MIR21/ACE/ATG5/CALCA/MMP2/PTGS2/SOD1/SOD2/TNF/VEGFA	10
GO:0043535	BP	GO:0043535	regulation of blood vessel endothelial cell migration	10/132	157/18805	0.0636942675159236	9.07402045937078	8.54139054203305	1.60959473437597e-07	1.41019717772939e-06	5.69346044523964e-07	AKT1/HMGB1/HMOX1/JUP/NFE2L2/PPARG/PTGS2/SIRT1/TNF/VEGFA	10
GO:0060438	BP	GO:0060438	trachea development	5/132	19/18805	0.263157894736842	37.4900318979266	13.3794703894713	1.69691234063704e-07	1.4835346399314e-06	5.98954949349154e-07	MAPK1/MAPK3/CTNNB1/MAP2K1/MAP2K2	5
GO:1901099	BP	GO:1901099	negative regulation of signal transduction in absence of ligand	6/132	36/18805	0.166666666666667	23.7436868686869	11.4840900407227	1.74846482952127e-07	1.52212753908959e-06	6.14536255870989e-07	AKT1/BCL2/CSF2/IL1B/RIPK1/TNF	6
GO:2001240	BP	GO:2001240	negative regulation of extrinsic apoptotic signaling pathway in absence of ligand	6/132	36/18805	0.166666666666667	23.7436868686869	11.4840900407227	1.74846482952127e-07	1.52212753908959e-06	6.14536255870989e-07	AKT1/BCL2/CSF2/IL1B/RIPK1/TNF	6
GO:0046631	BP	GO:0046631	alpha-beta T cell activation	11/132	201/18805	0.054726368159204	7.79643449419569	8.14481148728523	1.77419974811174e-07	1.54126570084379e-06	6.2226300278716e-07	MIR21/AGER/BCL2/BRAF/HMGB1/IL18/IL2/IL6/JAK1/NLRP3/STAT3	11
GO:1901987	BP	GO:1901987	regulation of cell cycle phase transition	16/132	468/18805	0.0341880341880342	4.87049987049987	7.12903717789463	1.87021426718693e-07	1.62124692486732e-06	6.5455422720111e-07	AKT1/AIF1/BCL2/CCND1/CCNE1/CDK1/CDK4/CDKN1A/CYP1A1/MAPK14/MSH2/PRKDC/RAD50/RB1/RRM2/TP53	16
GO:0002294	BP	GO:0002294	CD4-positive, alpha-beta T cell differentiation involved in immune response	8/132	88/18805	0.0909090909090909	12.9511019283747	9.44791994191768	1.91022963970981e-07	1.64552066867246e-06	6.64354388653352e-07	MIR21/HMGB1/IL18/IL2/IL6/JAK1/NLRP3/STAT3	8
GO:0030968	BP	GO:0030968	endoplasmic reticulum unfolded protein response	8/132	88/18805	0.0909090909090909	12.9511019283747	9.44791994191768	1.91022963970981e-07	1.64552066867246e-06	6.64354388653352e-07	AKT1/BAK1/BAX/CCND1/EIF2AK3/HSPA5/NFE2L2/XBP1	8
GO:0034103	BP	GO:0034103	regulation of tissue remodeling	8/132	88/18805	0.0909090909090909	12.9511019283747	9.44791994191768	1.91022963970981e-07	1.64552066867246e-06	6.64354388653352e-07	AGER/CALCA/GJA1/IL18/IL2/IL6/PPARG/TP53	8
GO:0030323	BP	GO:0030323	respiratory tube development	11/132	203/18805	0.0541871921182266	7.7196223316913	8.09315954435526	1.9605161825444e-07	1.68440526301373e-06	6.8005346274792e-07	MAPK1/MAPK3/ACE/CREB1/CTNNB1/CYP1A2/LIPA/MAP2K1/MAP2K2/TNF/VEGFA	11
GO:0035924	BP	GO:0035924	cellular response to vascular endothelial growth factor stimulus	9/132	122/18805	0.0737704918032787	10.5095007451565	8.85970708060887	1.96356807248376e-07	1.68440526301373e-06	6.8005346274792e-07	AKT1/MIR21/IGF1R/MAPK14/NTRK2/RELA/VCAM1/VEGFA/XBP1	9
GO:0002287	BP	GO:0002287	alpha-beta T cell activation involved in immune response	8/132	89/18805	0.0898876404494382	12.8055839291794	9.38600965007736	2.08661561575262e-07	1.77881816703891e-06	7.18171262377405e-07	MIR21/HMGB1/IL18/IL2/IL6/JAK1/NLRP3/STAT3	8
GO:0002293	BP	GO:0002293	alpha-beta T cell differentiation involved in immune response	8/132	89/18805	0.0898876404494382	12.8055839291794	9.38600965007736	2.08661561575262e-07	1.77881816703891e-06	7.18171262377405e-07	MIR21/HMGB1/IL18/IL2/IL6/JAK1/NLRP3/STAT3	8
GO:0033077	BP	GO:0033077	T cell differentiation in thymus	8/132	89/18805	0.0898876404494382	12.8055839291794	9.38600965007736	2.08661561575262e-07	1.77881816703891e-06	7.18171262377405e-07	ATG5/BCL2/BRAF/CTNNB1/IL1B/PRKDC/SOD1/TP53	8
GO:0006631	BP	GO:0006631	fatty acid metabolic process	15/132	413/18805	0.036319612590799	5.17416905128769	7.21166623301495	2.14858278929615e-07	1.82785231495194e-06	7.37968067109236e-07	AKT1/CYP1A1/CYP1A2/CYP1B1/CYP2E1/CYP3A4/GSTP1/IL1B/LIPA/MAPK14/PPARA/PPARG/PTGS2/SIRT1/XBP1	15
GO:0000723	BP	GO:0000723	telomere maintenance	10/132	162/18805	0.0617283950617284	8.79395809951365	8.37650230673874	2.15788803160703e-07	1.83197560369283e-06	7.39632783343341e-07	LMNA/MAPK1/MAPK3/CCNE1/CTNNB1/PARP1/PCNA/PRKDC/RAD50/TP53	10
GO:1902806	BP	GO:1902806	regulation of cell cycle G1/S phase transition	11/132	205/18805	0.0536585365853659	7.64430894308943	8.04220824410212	2.16396651095583e-07	1.83334812237474e-06	7.40186917258034e-07	AKT1/AIF1/BCL2/CCND1/CCNE1/CDKN1A/CYP1A1/PRKDC/RB1/RRM2/TP53	11
GO:0007179	BP	GO:0007179	transforming growth factor beta receptor signaling pathway	12/132	252/18805	0.0476190476190476	6.78391053391053	7.77176755742572	2.174323156802e-07	1.8383320681686e-06	7.421991109205e-07	MIR21/FOS/HSPA5/JUN/PARP1/PPARA/PPARG/SIRT1/SMAD3/STAT3/TP53/XBP1	12
GO:0055093	BP	GO:0055093	response to hyperoxia	5/132	20/18805	0.25	35.6155303030303	13.0222319207876	2.24983389095394e-07	1.88664641998566e-06	7.6170530873113e-07	CAT/CDKN1A/CYP1A1/MMP2/SOD2	5
GO:0060749	BP	GO:0060749	mammary gland alveolus development	5/132	20/18805	0.25	35.6155303030303	13.0222319207876	2.24983389095394e-07	1.88664641998566e-06	7.6170530873113e-07	AR/CCND1/ESR1/TGFA/VEGFA	5
GO:0061377	BP	GO:0061377	mammary gland lobule development	5/132	20/18805	0.25	35.6155303030303	13.0222319207876	2.24983389095394e-07	1.88664641998566e-06	7.6170530873113e-07	AR/CCND1/ESR1/TGFA/VEGFA	5
GO:0090201	BP	GO:0090201	negative regulation of release of cytochrome c from mitochondria	5/132	20/18805	0.25	35.6155303030303	13.0222319207876	2.24983389095394e-07	1.88664641998566e-06	7.6170530873113e-07	AKT1/LMNA/BAK1/IGF1/PRKN	5
GO:0051924	BP	GO:0051924	regulation of calcium ion transport	12/132	253/18805	0.0474308300395257	6.75709665828243	7.75128047967209	2.26910174134155e-07	1.89892852447504e-06	7.66664024944643e-07	MIR21/ACE/ATG5/BAK1/BAX/BCL2/CALCA/CCL4/CCL5/CTNNB1/CXCL10/PTGS2	12
GO:0042306	BP	GO:0042306	regulation of protein import into nucleus	7/132	61/18805	0.114754098360656	16.3481122702434	10.0947085647581	2.27725467196233e-07	1.90187793640106e-06	7.67854805950497e-07	CDH1/CDK1/JUP/MAPK14/PTGS2/SMAD3/XBP1	7
GO:1901990	BP	GO:1901990	regulation of mitotic cell cycle phase transition	14/132	358/18805	0.0391061452513966	5.57114440494329	7.34190260141143	2.29573481626501e-07	1.91342279108173e-06	7.72515868567022e-07	AKT1/AIF1/BCL2/CCND1/CCNE1/CDK1/CDK4/CDKN1A/CYP1A1/PRKDC/RAD50/RB1/RRM2/TP53	14
GO:0046660	BP	GO:0046660	female sex differentiation	9/132	125/18805	0.072	10.2572727272727	8.73081261791675	2.41846307061878e-07	2.00836263219175e-06	8.10846411172957e-07	BAK1/BAX/BCL2/CASP3/ESR1/MMP2/SIRT1/SOD1/VEGFA	9
GO:0035966	BP	GO:0035966	response to topologically incorrect protein	10/132	164/18805	0.0609756097560976	8.68671470805617	8.3125280079218	2.41941957394723e-07	2.00836263219175e-06	8.10846411172957e-07	AKT1/BAK1/BAX/CCND1/EIF2AK3/HSPA4/HSPA5/NFE2L2/PRKN/XBP1	10
GO:0034391	BP	GO:0034391	regulation of smooth muscle cell apoptotic process	6/132	38/18805	0.157894736842105	22.494019138756	11.1510828057572	2.44984038598394e-07	2.02951494879194e-06	8.19386343020096e-07	MIR21/ESR1/IGF1/PPARG/SIRT1/SOD2	6
GO:0034762	BP	GO:0034762	regulation of transmembrane transport	16/132	478/18805	0.0334728033472803	4.76860656776975	7.01704234448231	2.48639471188607e-07	2.05565309278468e-06	8.29939228197065e-07	AKT1/MIR21/ACE/ATG5/BAK1/BAX/BCL2/BRAF/CALCA/CXCL10/IGF1/IL1B/MAPK14/NFE2L2/RIPK1/TNF	16
GO:0010574	BP	GO:0010574	regulation of vascular endothelial growth factor production	7/132	62/18805	0.112903225806452	16.0844330400782	10.0025405792649	2.55218992261964e-07	2.1015928641371e-06	8.48486724617352e-07	CYP1B1/EIF2AK3/IL1B/IL6/PTGS2/RELA/STAT3	7
GO:0031663	BP	GO:0031663	lipopolysaccharide-mediated signaling pathway	7/132	62/18805	0.112903225806452	16.0844330400782	10.0025405792649	2.55218992261964e-07	2.1015928641371e-06	8.48486724617352e-07	AKT1/MAPK1/MAPK3/MAPK14/NFKBIA/TLR2/TLR4	7
GO:0150063	BP	GO:0150063	visual system development	15/132	419/18805	0.035799522673031	5.10007593838143	7.13609005918859	2.5842323645835e-07	2.11931635922076e-06	8.55642320998043e-07	BAK1/BAX/BCL2/C1QA/CTNNB1/CYP1A1/CYP1B1/FASLG/FOS/GJA1/NTRK2/SMAD3/STAT3/VEGFA/VIM	15
GO:0002718	BP	GO:0002718	regulation of cytokine production involved in immune response	9/132	126/18805	0.0714285714285714	10.1758658008658	8.68881505226036	2.58918669342619e-07	2.11931635922076e-06	8.55642320998043e-07	ATG5/IL10/IL18/IL1B/IL6/NLRP3/SIRT1/TLR4/TNF	9
GO:1901989	BP	GO:1901989	positive regulation of cell cycle phase transition	9/132	126/18805	0.0714285714285714	10.1758658008658	8.68881505226036	2.58918669342619e-07	2.11931635922076e-06	8.55642320998043e-07	AKT1/AIF1/CCND1/CCNE1/CDK1/CDK4/CYP1A1/RB1/RRM2	9
GO:0071560	BP	GO:0071560	cellular response to transforming growth factor beta stimulus	13/132	308/18805	0.0422077922077922	6.01301160960252	7.45810440367966	2.67003855865372e-07	2.1811507828048e-06	8.80607045817363e-07	MIR21/FOS/HSPA5/IGF1R/JUN/PARP1/PPARA/PPARG/SIRT1/SMAD3/STAT3/TP53/XBP1	13
GO:0016032	BP	GO:0016032	viral process	15/132	421/18805	0.0356294536817102	5.07584754912546	7.11121831981968	2.74630347190648e-07	2.23900019167931e-06	9.03962880477153e-07	GSK3B/ATG16L2/ATG5/BCL2/CCL4/CCL5/CDK1/CXCL8/HMGB1/ICAM1/JUN/LDLR/PRKN/TNF/TP53	15
GO:0045860	BP	GO:0045860	positive regulation of protein kinase activity	11/132	210/18805	0.0523809523809524	7.46230158730159	7.91778703602649	2.75663755347526e-07	2.24297499153066e-06	9.05567646540285e-07	AKT1/CALCA/CCND1/CDKN1A/IGF1/IL1B/MAP2K1/MAP2K2/SIRT1/TLR4/TNF	11
GO:0002367	BP	GO:0002367	cytokine production involved in immune response	9/132	127/18805	0.0708661417322835	10.0957408732999	8.64728539229098	2.77028437796747e-07	2.24962421127833e-06	9.08252169685195e-07	ATG5/IL10/IL18/IL1B/IL6/NLRP3/SIRT1/TLR4/TNF	9
GO:0010876	BP	GO:0010876	lipid localization	16/132	482/18805	0.033195020746888	4.72903306928203	6.97310976073798	2.78069392617784e-07	2.25362353898713e-06	9.09866838504365e-07	AKT1/NFKB1/ACE/FASLG/IL1B/IL6/LDLR/LIPA/NFKBIA/PLA2G2A/PPARA/PPARG/PRKN/PTGS2/SIRT1/TNF	16
GO:0051341	BP	GO:0051341	regulation of oxidoreductase activity	7/132	63/18805	0.111111111111111	15.8291245791246	9.91249223012086	2.85455247968642e-07	2.3089283738251e-06	9.32195339408578e-07	AKT1/NFKB1/VDR/ESR1/IL1B/PRKN/TNF	7
GO:0032872	BP	GO:0032872	regulation of stress-activated MAPK cascade	6/132	39/18805	0.153846153846154	21.9172494172494	10.9940083059517	2.87867325786371e-07	2.32386412899057e-06	9.38225427441466e-07	MAPK1/MAPK3/GSTP1/MAP2K1/MAP2K2/TLR4	6
GO:0071383	BP	GO:0071383	cellular response to steroid hormone stimulus	11/132	211/18805	0.0521327014218009	7.42693522906793	7.89339389938579	2.89107728268903e-07	2.32930128520966e-06	9.40420598042914e-07	AR/MAPK1/ACE/CASP9/CYP1B1/ESR1/ESR2/IGF1R/PARP1/PPARA/SIRT1	11
GO:0014706	BP	GO:0014706	striated muscle tissue development	15/132	423/18805	0.0354609929078014	5.05184826993338	7.0865036471249	2.91751578882717e-07	2.34500772126778e-06	9.46761836973529e-07	LMNA/ATG5/BCL2/CDK1/CREB1/CTNNB1/FOS/GJA1/IGF1/MAP2K4/MAPK14/PPARA/RB1/SMAD3/VEGFA	15
GO:0010224	BP	GO:0010224	response to UV-B	5/132	21/18805	0.238095238095238	33.9195526695527	12.6903783692087	2.93631314872694e-07	2.34500772126778e-06	9.46761836973529e-07	BCL2/CDKN1A/MAPK14/MSH2/RELA	5
GO:1903376	BP	GO:1903376	regulation of oxidative stress-induced neuron intrinsic apoptotic signaling pathway	5/132	21/18805	0.238095238095238	33.9195526695527	12.6903783692087	2.93631314872694e-07	2.34500772126778e-06	9.46761836973529e-07	CTNNB1/IL10/MMP2/PARP1/PRKN	5
GO:0042100	BP	GO:0042100	B cell proliferation	8/132	93/18805	0.0860215053763441	12.2548061257739	9.14796356945566	2.93910678134073e-07	2.34500772126778e-06	9.46761836973529e-07	AHR/BAX/BCL2/CASP3/CDKN1A/IL10/IL2/TLR4	8
GO:0097194	BP	GO:0097194	execution phase of apoptosis	8/132	93/18805	0.0860215053763441	12.2548061257739	9.14796356945566	2.93910678134073e-07	2.34500772126778e-06	9.46761836973529e-07	AKT1/BAX/CASP3/CASP8/FASLG/IL6/RIPK1/TP53	8
GO:0098754	BP	GO:0098754	detoxification	10/132	168/18805	0.0595238095238095	8.47988816738817	8.18779161894083	3.02720746593198e-07	2.41061927858808e-06	9.73251523114809e-07	CAT/FANCC/GPX2/GPX8/GSTP1/NFE2L2/NQO1/PTGS2/SOD1/SOD2	10
GO:0002763	BP	GO:0002763	positive regulation of myeloid leukocyte differentiation	7/132	64/18805	0.109375	15.5817945075758	9.82448103447891	3.18651378871695e-07	2.52851690164209e-06	1.02085092722981e-06	CALCA/CASP8/CREB1/FOS/RB1/RIPK1/TNF	7
GO:0048880	BP	GO:0048880	sensory system development	15/132	426/18805	0.0352112676056338	5.01627187366624	7.04972218652951	3.19247804642046e-07	2.52851690164209e-06	1.02085092722981e-06	BAK1/BAX/BCL2/C1QA/CTNNB1/CYP1A1/CYP1B1/FASLG/FOS/GJA1/NTRK2/SMAD3/STAT3/VEGFA/VIM	15
GO:0055006	BP	GO:0055006	cardiac cell development	8/132	94/18805	0.0851063829787234	12.1244358478401	9.0907237706508	3.19372176186966e-07	2.52851690164209e-06	1.02085092722981e-06	LMNA/MIR21/ATG5/CDK1/IGF1/MAP2K4/PPARA/VEGFA	8
GO:0002761	BP	GO:0002761	regulation of myeloid leukocyte differentiation	9/132	130/18805	0.0692307692307692	9.86276223776224	8.5254145878741	3.38120831988794e-07	2.66667658088667e-06	1.07663083385057e-06	CALCA/CASP8/CREB1/CTNNB1/FOS/RB1/RIPK1/TLR4/TNF	9
GO:0002824	BP	GO:0002824	positive regulation of adaptive immune response based on somatic recombination of immune receptors built from immunoglobulin superfamily domains	9/132	130/18805	0.0692307692307692	9.86276223776224	8.5254145878741	3.38120831988794e-07	2.66667658088667e-06	1.07663083385057e-06	MIR21/IL18/IL1B/IL2/IL6/MLH1/MSH2/NLRP3/TNF	9
GO:0071559	BP	GO:0071559	response to transforming growth factor beta	13/132	315/18805	0.0412698412698413	5.87938912938913	7.34272585519755	3.45061521459593e-07	2.71620266604879e-06	1.096626250898e-06	MIR21/FOS/HSPA5/IGF1R/JUN/PARP1/PPARA/PPARG/SIRT1/SMAD3/STAT3/TP53/XBP1	13
GO:0010507	BP	GO:0010507	negative regulation of autophagy	8/132	95/18805	0.0842105263157895	11.9968102073365	9.03434511699092	3.46699987687029e-07	2.7238819300306e-06	1.09972663901531e-06	AKT1/EHMT2/BCL2/BECN1/HMOX1/IL10/STAT3/TP53	8
GO:0002931	BP	GO:0002931	response to ischemia	7/132	65/18805	0.107692307692308	15.3420745920746	9.73842895322498	3.55037273586253e-07	2.78406136863724e-06	1.12402318837271e-06	BCL2/CASP9/NFE2L2/NQO1/RELA/SQSTM1/TP53	7
GO:0042770	BP	GO:0042770	signal transduction in response to DNA damage	10/132	171/18805	0.0584795321637427	8.33111819953925	8.09692785328556	3.56718698580012e-07	2.79191834755289e-06	1.1271953262398e-06	MAPK3/CASP9/CCND1/CDK1/CDKN1A/MAPK14/MSH2/PRKDC/SIRT1/TP53	10
GO:0030162	BP	GO:0030162	regulation of proteolysis	15/132	430/18805	0.0348837209302326	4.9696088794926	7.001213322951	3.59551698706318e-07	2.80874131175715e-06	1.13398734673035e-06	GSK3B/AKT1/AGER/BAK1/CASP8/IL10/IL1B/KEAP1/NFE2L2/PRKN/SIRT1/STAT3/TNF/TP53/XBP1	15
GO:0050830	BP	GO:0050830	defense response to Gram-positive bacterium	9/132	131/18805	0.0687022900763359	9.78747397640527	8.48566848182035	3.60929906709842e-07	2.81415746996345e-06	1.13617403969781e-06	MMP7/CALCA/CHGA/IL18/IL1B/IL6/PLA2G2A/TLR2/TNF	9
GO:0071498	BP	GO:0071498	cellular response to fluid shear stress	5/132	22/18805	0.227272727272727	32.3777548209366	12.3810011693208	3.77858352200362e-07	2.94056812346834e-06	1.18721045268694e-06	MMP2/NFE2L2/PTGS2/TFPI2/XBP1	5
GO:0071900	BP	GO:0071900	regulation of protein serine/threonine kinase activity	11/132	217/18805	0.0506912442396313	7.2215821812596	7.75031609360716	3.82658774527443e-07	2.972296605923e-06	1.20002035350761e-06	AKT1/CCND1/CDKN1A/GSTP1/IL1B/MAP2K1/MAP2K2/RB1/SIRT1/TLR4/TNF	11
GO:0033028	BP	GO:0033028	myeloid cell apoptotic process	6/132	41/18805	0.146341463414634	20.8481152993348	10.6967914484891	3.92191057802762e-07	3.03486451320442e-06	1.22528121141273e-06	BAP1/BCL2/CCL5/IL6/LIPA/SIRT1	6
GO:0070302	BP	GO:0070302	regulation of stress-activated protein kinase signaling cascade	6/132	41/18805	0.146341463414634	20.8481152993348	10.6967914484891	3.92191057802762e-07	3.03486451320442e-06	1.22528121141273e-06	MAPK1/MAPK3/GSTP1/MAP2K1/MAP2K2/TLR4	6
GO:0046777	BP	GO:0046777	protein autophosphorylation	10/132	173/18805	0.0578034682080925	8.23480469434227	8.0375773196396	3.9724754157504e-07	3.06821456453353e-06	1.23874579644294e-06	GSK3B/AKT1/MAPK3/EIF2AK3/IGF1R/MAP2K2/NTRK2/RAD50/RIPK1/VEGFA	10
GO:0002292	BP	GO:0002292	T cell differentiation involved in immune response	8/132	97/18805	0.0824742268041237	11.749453295845	8.92408302119849	4.07407635807343e-07	3.14078419424461e-06	1.26804470037005e-06	MIR21/HMGB1/IL18/IL2/IL6/JAK1/NLRP3/STAT3	8
GO:0031400	BP	GO:0031400	negative regulation of protein modification process	13/132	321/18805	0.0404984423676012	5.76949400547531	7.24655982301732	4.27612700542995e-07	3.29037563020818e-06	1.3284400079948e-06	GSK3B/AKT1/ATG5/CDKN1A/CTNNB1/GSTP1/IL1B/PRKDC/PRKN/RB1/RELA/SIRT1/SQSTM1	13
GO:0043502	BP	GO:0043502	regulation of muscle adaptation	8/132	98/18805	0.0816326530612245	11.6295609152752	8.8701574342535	4.41027210034512e-07	3.38653513318594e-06	1.36726297086013e-06	LMNA/MIR21/BECN1/IGF1/PARP1/PPARA/PPARG/SMAD3	8
GO:0071897	BP	GO:0071897	DNA biosynthetic process	10/132	175/18805	0.0571428571428571	8.14069264069264	7.97917472398283	4.41757807590087e-07	3.38653513318594e-06	1.36726297086013e-06	POLK/CDKN1A/CTNNB1/CYP1B1/PCNA/RAD50/SIRT1/TNF/TP53/VEGFA	10
GO:0071354	BP	GO:0071354	cellular response to interleukin-6	6/132	42/18805	0.142857142857143	20.3517316017316	10.5559755623193	4.54934621226322e-07	3.48105467154368e-06	1.40542382250844e-06	NFKB1/IL6/JAK1/RELA/RIPK1/STAT3	6
GO:0002246	BP	GO:0002246	wound healing involved in inflammatory response	4/132	10/18805	0.4	56.9848484848485	14.8886177646123	4.71431108409558e-07	3.59389689138195e-06	1.45098218309435e-06	AGER/HMOX1/PPARG/TLR4	4
GO:0038129	BP	GO:0038129	ERBB3 signaling pathway	4/132	10/18805	0.4	56.9848484848485	14.8886177646123	4.71431108409558e-07	3.59389689138195e-06	1.45098218309435e-06	MAPK1/MAPK3/MAP2K1/MAP2K2	4
GO:0010563	BP	GO:0010563	negative regulation of phosphorus metabolic process	12/132	271/18805	0.044280442804428	6.30828581013083	7.40047170654762	4.73658244301767e-07	3.5975262954454e-06	1.45244750076775e-06	AKT1/CDKN1A/GSTP1/IL1B/PARP1/PPARA/PRKDC/PRKN/RB1/SIRT1/STAT3/TP53	12
GO:0045936	BP	GO:0045936	negative regulation of phosphate metabolic process	12/132	271/18805	0.044280442804428	6.30828581013083	7.40047170654762	4.73658244301767e-07	3.5975262954454e-06	1.45244750076775e-06	AKT1/CDKN1A/GSTP1/IL1B/PARP1/PPARA/PRKDC/PRKN/RB1/SIRT1/STAT3/TP53	12
GO:0060395	BP	GO:0060395	SMAD protein signal transduction	8/132	99/18805	0.0808080808080808	11.5120906029997	8.81700863125423	4.76992914645654e-07	3.60650354587811e-06	1.45607193152487e-06	BECN1/FOS/JUN/MAP1LC3A/PARP1/PPARG/SMAD3/XBP1	8
GO:0045216	BP	GO:0045216	cell-cell junction organization	11/132	222/18805	0.0495495495495495	7.05893393393393	7.63518965191787	4.8010532191781e-07	3.60650354587811e-06	1.45607193152487e-06	ACE/CDH1/CDH2/CTNNB1/GJA1/IL1B/JUP/SMAD3/TJP1/TNF/VEGFA	11
GO:0010888	BP	GO:0010888	negative regulation of lipid storage	5/132	23/18805	0.217391304347826	30.9700263504611	12.0916387288055	4.8010645889397e-07	3.60650354587811e-06	1.45607193152487e-06	IL6/NFKBIA/PPARA/PPARG/TNF	5
GO:0019430	BP	GO:0019430	removal of superoxide radicals	5/132	23/18805	0.217391304347826	30.9700263504611	12.0916387288055	4.8010645889397e-07	3.60650354587811e-06	1.45607193152487e-06	FANCC/NFE2L2/NQO1/SOD1/SOD2	5
GO:0036480	BP	GO:0036480	neuron intrinsic apoptotic signaling pathway in response to oxidative stress	5/132	23/18805	0.217391304347826	30.9700263504611	12.0916387288055	4.8010645889397e-07	3.60650354587811e-06	1.45607193152487e-06	CTNNB1/IL10/MMP2/PARP1/PRKN	5
GO:0038128	BP	GO:0038128	ERBB2 signaling pathway	5/132	23/18805	0.217391304347826	30.9700263504611	12.0916387288055	4.8010645889397e-07	3.60650354587811e-06	1.45607193152487e-06	MAPK1/MAPK3/MAP2K1/MAP2K2/TGFA	5
GO:0030888	BP	GO:0030888	regulation of B cell proliferation	7/132	68/18805	0.102941176470588	14.6652183600713	9.49130745798446	4.85833722365816e-07	3.64286635985609e-06	1.47075287446893e-06	AHR/BCL2/CASP3/CDKN1A/IL10/IL2/TLR4	7
GO:0045931	BP	GO:0045931	positive regulation of mitotic cell cycle	9/132	136/18805	0.0661764705882353	9.42764037433155	8.29315838307074	4.96149990843211e-07	3.71344319193944e-06	1.4992472161229e-06	AKT1/AIF1/CCND1/CCNE1/CDK1/CDK4/CYP1A1/RB1/RRM2	9
GO:0007595	BP	GO:0007595	lactation	6/132	43/18805	0.13953488372093	19.8784355179704	10.419951585707	5.25678761496705e-07	3.92729823816356e-06	1.58558799639963e-06	VDR/CCND1/CREB1/GJA1/VEGFA/XBP1	6
GO:0061180	BP	GO:0061180	mammary gland epithelium development	7/132	69/18805	0.101449275362319	14.4526789635485	9.41239020071961	5.37549393106013e-07	4.0014319860011e-06	1.61551838965499e-06	AKT1/AR/MAPK1/VDR/BAX/CCND1/ESR1	7
GO:1905953	BP	GO:1905953	negative regulation of lipid localization	7/132	69/18805	0.101449275362319	14.4526789635485	9.41239020071961	5.37549393106013e-07	4.0014319860011e-06	1.61551838965499e-06	AKT1/NFKB1/IL6/NFKBIA/PPARA/PPARG/TNF	7
GO:0048762	BP	GO:0048762	mesenchymal cell differentiation	12/132	275/18805	0.0436363636363636	6.21652892561984	7.32681617305137	5.53494769047116e-07	4.11267632190705e-06	1.66043162847293e-06	GSK3B/MAPK1/MAPK3/MIR21/BCL2/CDH2/CTNNB1/IGF1/IL1B/IL6/SMAD3/VEGFA	12
GO:0007005	BP	GO:0007005	mitochondrion organization	15/132	445/18805	0.0337078651685393	4.80209397344229	6.82451121977775	5.54980425268472e-07	4.11627178236128e-06	1.66188324192117e-06	GSK3B/AKT1/LMNA/BAK1/BAX/BCL2/HSPA4/IGF1/LIPA/PARP1/PPARG/PRKN/SOD2/SQSTM1/TP53	15
GO:0050890	BP	GO:0050890	cognition	13/132	329/18805	0.0395136778115502	5.62920235792576	7.12205258803365	5.65040406389955e-07	4.18333518893031e-06	1.68895909050843e-06	MAPK1/EHMT2/AGER/BRAF/CASP3/CREB1/FOS/LDLR/NTRK2/PRKN/PTGS2/TLR2/TNF	13
GO:0060537	BP	GO:0060537	muscle tissue development	15/132	446/18805	0.0336322869955157	4.791326946596	6.81301263401711	5.70909626490148e-07	4.21918643030219e-06	1.70343349365482e-06	LMNA/ATG5/BCL2/CDK1/CREB1/CTNNB1/FOS/GJA1/IGF1/MAP2K4/MAPK14/PPARA/RB1/SMAD3/VEGFA	15
GO:0001936	BP	GO:0001936	regulation of endothelial cell proliferation	10/132	180/18805	0.0555555555555556	7.91456228956229	7.83714430346058	5.72671351721187e-07	4.22109473831118e-06	1.70420394450652e-06	AKT1/MIR21/HMGB1/HMOX1/IL10/PPARG/SIRT1/STAT3/TNF/VEGFA	10
GO:0060541	BP	GO:0060541	respiratory system development	11/132	226/18805	0.0486725663716814	6.93399705014749	7.54562845018053	5.73222405446006e-07	4.22109473831118e-06	1.70420394450652e-06	MAPK1/MAPK3/ACE/CREB1/CTNNB1/CYP1A2/LIPA/MAP2K1/MAP2K2/TNF/VEGFA	11
GO:0071695	BP	GO:0071695	anatomical structure maturation	12/132	277/18805	0.0433212996389892	6.1716442402363	7.2905332280509	5.97729585677651e-07	4.39368670402409e-06	1.77388537242817e-06	BAP1/BCL2/C1QA/CDKN1A/CTNNB1/GJA1/IGF1/MMP2/PPARG/RB1/VEGFA/XBP1	12
GO:0032770	BP	GO:0032770	positive regulation of monooxygenase activity	5/132	24/18805	0.208333333333333	29.6796085858586	11.8201917717836	6.03043548432368e-07	4.4248320366225e-06	1.78645983520566e-06	AKT1/VDR/ESR1/IL1B/TNF	5
GO:0032735	BP	GO:0032735	positive regulation of interleukin-12 production	6/132	44/18805	0.136363636363636	19.426652892562	10.2884473574746	6.05193732010156e-07	4.43269348454497e-06	1.78963377736749e-06	AGER/HMGB1/MAPK14/RELA/TLR2/TLR4	6
GO:0003018	BP	GO:0003018	vascular process in circulatory system	12/132	278/18805	0.0431654676258993	6.14944408109876	7.27252515104041	6.21003409840868e-07	4.54039681679026e-06	1.83311738885411e-06	MIR21/ACE/AGER/ATG5/CALCA/MMP2/PTGS2/SOD1/SOD2/TJP1/TNF/VEGFA	12
GO:0001818	BP	GO:0001818	negative regulation of cytokine production	14/132	389/18805	0.0359897172236504	5.12717145750565	6.91567693686356	6.23986001491062e-07	4.55410031994099e-06	1.83864997354382e-06	NFKB1/MIR21/AGER/ATG5/CASP3/GSTP1/HMGB1/IGF1/IL10/IL6/NLRP3/PPARA/TLR4/TNF	14
GO:0042060	BP	GO:0042060	wound healing	15/132	450/18805	0.0333333333333333	4.74873737373737	6.76735745504587	6.38835605201003e-07	4.65421188257256e-06	1.87906852145722e-06	AGER/CDKN1A/HMOX1/IGF1/IL6/MAPK14/NFE2L2/PPARA/PPARG/SMAD3/TFPI2/TLR4/TNF/VEGFA/XBP1	15
GO:0045600	BP	GO:0045600	positive regulation of fat cell differentiation	7/132	71/18805	0.0985915492957746	14.0455612462655	9.2593760568288	6.54939645266799e-07	4.76309203964828e-06	1.92302725838933e-06	AKT1/MIR21/CREB1/MAPK14/PPARG/PTGS2/XBP1	7
GO:0002562	BP	GO:0002562	somatic diversification of immune receptors via germline recombination within a single locus	7/132	72/18805	0.0972222222222222	13.850484006734	9.18516802633918	7.21263809834747e-07	5.20732891637042e-06	2.10238126121089e-06	HMGB1/IL10/IL2/MLH1/MSH2/MSH6/PRKDC	7
GO:0016444	BP	GO:0016444	somatic cell DNA recombination	7/132	72/18805	0.0972222222222222	13.850484006734	9.18516802633918	7.21263809834747e-07	5.20732891637042e-06	2.10238126121089e-06	HMGB1/IL10/IL2/MLH1/MSH2/MSH6/PRKDC	7
GO:0050918	BP	GO:0050918	positive chemotaxis	7/132	72/18805	0.0972222222222222	13.850484006734	9.18516802633918	7.21263809834747e-07	5.20732891637042e-06	2.10238126121089e-06	AGER/CCL5/CXCL10/CXCL8/HMGB1/SMAD3/VEGFA	7
GO:0072577	BP	GO:0072577	endothelial cell apoptotic process	7/132	72/18805	0.0972222222222222	13.850484006734	9.18516802633918	7.21263809834747e-07	5.20732891637042e-06	2.10238126121089e-06	BRAF/FASLG/ICAM1/IL10/NFE2L2/TNF/XBP1	7
GO:0007611	BP	GO:0007611	learning or memory	12/132	282/18805	0.0425531914893617	6.06221792392005	7.2013640488807	7.22360058975697e-07	5.20732891637042e-06	2.10238126121089e-06	MAPK1/EHMT2/AGER/BRAF/CASP3/CREB1/FOS/LDLR/NTRK2/PRKN/PTGS2/TLR2	12
GO:0006983	BP	GO:0006983	ER overload response	4/132	11/18805	0.363636363636364	51.8044077134986	14.1707606350527	7.36789893035824e-07	5.27433740502474e-06	2.12943493751047e-06	GSK3B/EIF2AK3/HSPA5/TP53	4
GO:0060020	BP	GO:0060020	Bergmann glial cell differentiation	4/132	11/18805	0.363636363636364	51.8044077134986	14.1707606350527	7.36789893035824e-07	5.27433740502474e-06	2.12943493751047e-06	MAPK1/MAPK3/MAP2K1/VIM	4
GO:0070391	BP	GO:0070391	response to lipoteichoic acid	4/132	11/18805	0.363636363636364	51.8044077134986	14.1707606350527	7.36789893035824e-07	5.27433740502474e-06	2.12943493751047e-06	MAPK14/RELA/TLR2/TLR4	4
GO:0071223	BP	GO:0071223	cellular response to lipoteichoic acid	4/132	11/18805	0.363636363636364	51.8044077134986	14.1707606350527	7.36789893035824e-07	5.27433740502474e-06	2.12943493751047e-06	MAPK14/RELA/TLR2/TLR4	4
GO:0071450	BP	GO:0071450	cellular response to oxygen radical	5/132	25/18805	0.2	28.4924242424242	11.564857494079	7.49570472552444e-07	5.34719630506596e-06	2.15885063001215e-06	FANCC/NFE2L2/NQO1/SOD1/SOD2	5
GO:0071451	BP	GO:0071451	cellular response to superoxide	5/132	25/18805	0.2	28.4924242424242	11.564857494079	7.49570472552444e-07	5.34719630506596e-06	2.15885063001215e-06	FANCC/NFE2L2/NQO1/SOD1/SOD2	5
GO:0048568	BP	GO:0048568	embryonic organ development	15/132	457/18805	0.0328227571115974	4.6759996021484	6.68873866903162	7.75448022842877e-07	5.52221130998507e-06	2.22951032381716e-06	AKT1/MAPK1/MAPK3/CASP8/CSF2/CTNNB1/CXCL8/GJA1/IL10/MAP2K1/SMAD3/SOD1/TNF/TP53/VEGFA	15
GO:0031018	BP	GO:0031018	endocrine pancreas development	6/132	46/18805	0.130434782608696	18.5820158102767	10.0380135744888	7.93872192865189e-07	5.62417386290183e-06	2.27067618140751e-06	GSK3B/AKT1/BAK1/CDH2/EIF2AK3/IL6	6
GO:0070741	BP	GO:0070741	response to interleukin-6	6/132	46/18805	0.130434782608696	18.5820158102767	10.0380135744888	7.93872192865189e-07	5.62417386290183e-06	2.27067618140751e-06	NFKB1/IL6/JAK1/RELA/RIPK1/STAT3	6
GO:2001239	BP	GO:2001239	regulation of extrinsic apoptotic signaling pathway in absence of ligand	6/132	46/18805	0.130434782608696	18.5820158102767	10.0380135744888	7.93872192865189e-07	5.62417386290183e-06	2.27067618140751e-06	AKT1/BCL2/CSF2/IL1B/RIPK1/TNF	6
GO:0002312	BP	GO:0002312	B cell activation involved in immune response	8/132	106/18805	0.0754716981132075	10.7518582046884	8.46517923502545	8.06453912580451e-07	5.69367547558947e-06	2.29873641929244e-06	IL10/IL2/IL6/MLH1/MSH2/MSH6/TLR4/XBP1	8
GO:0008585	BP	GO:0008585	female gonad development	8/132	106/18805	0.0754716981132075	10.7518582046884	8.46517923502545	8.06453912580451e-07	5.69367547558947e-06	2.29873641929244e-06	BAX/BCL2/CASP3/ESR1/MMP2/SIRT1/SOD1/VEGFA	8
GO:0010594	BP	GO:0010594	regulation of endothelial cell migration	11/132	236/18805	0.0466101694915254	6.64018361581921	7.33094606385454	8.79139851081589e-07	6.19620179776029e-06	2.5016239149672e-06	AKT1/MIR21/HMGB1/HMOX1/JUP/NFE2L2/PPARG/PTGS2/SIRT1/TNF/VEGFA	11
GO:0001959	BP	GO:0001959	regulation of cytokine-mediated signaling pathway	10/132	189/18805	0.0529100529100529	7.5376783710117	7.59479938110657	8.95450478534353e-07	6.28958293384215e-06	2.53932515370246e-06	MIR21/CASP1/CASP8/CCL5/GSTP1/IL6/PPARG/PRKN/RIPK1/STING1	10
GO:0032200	BP	GO:0032200	telomere organization	10/132	189/18805	0.0529100529100529	7.5376783710117	7.59479938110657	8.95450478534353e-07	6.28958293384215e-06	2.53932515370246e-06	LMNA/MAPK1/MAPK3/CCNE1/CTNNB1/PARP1/PCNA/PRKDC/RAD50/TP53	10
GO:0019216	BP	GO:0019216	regulation of lipid metabolic process	13/132	343/18805	0.0379008746355685	5.39943899637777	6.91369195038602	9.02893533740571e-07	6.320254736184e-06	2.55170843571262e-06	AKT1/NFKB1/MAPK1/CREB1/IGF1R/IL1B/LDLR/PPARA/PPARG/PTGS2/SIRT1/TNF/XBP1	13
GO:0042742	BP	GO:0042742	defense response to bacterium	13/132	343/18805	0.0379008746355685	5.39943899637777	6.91369195038602	9.02893533740571e-07	6.320254736184e-06	2.55170843571262e-06	MMP7/NFKB1/CALCA/CASP1/CHGA/IL10/IL18/IL1B/IL6/PLA2G2A/TLR2/TLR4/TNF	13
GO:0072576	BP	GO:0072576	liver morphogenesis	5/132	26/18805	0.192307692307692	27.3965617715618	11.3240777809479	9.22827655701418e-07	6.44880754638967e-06	2.60360971246945e-06	IL6/LIPA/TGFA/TNF/XBP1	5
GO:0001938	BP	GO:0001938	positive regulation of endothelial cell proliferation	8/132	108/18805	0.0740740740740741	10.5527497194164	8.37065324136195	9.30376783212853e-07	6.49052326353415e-06	2.62045181010358e-06	AKT1/MIR21/HMGB1/HMOX1/IL10/SIRT1/STAT3/VEGFA	8
GO:0042698	BP	GO:0042698	ovulation cycle	7/132	75/18805	0.0933333333333333	13.2964646464646	8.97112786613684	9.55002063793644e-07	6.63494914494377e-06	2.6787616022419e-06	CASP3/CYP1B1/ESR1/IGF1R/MMP2/PCNA/SIRT1	7
GO:0003158	BP	GO:0003158	endothelium development	9/132	147/18805	0.0612244897959184	8.7221706864564	7.90261015207858	9.5592355653607e-07	6.63494914494377e-06	2.6787616022419e-06	MIR21/CTNNB1/CXCL10/ICAM1/IL1B/LIPA/TJP1/TNF/VEGFA	9
GO:0051961	BP	GO:0051961	negative regulation of nervous system development	9/132	147/18805	0.0612244897959184	8.7221706864564	7.90261015207858	9.5592355653607e-07	6.63494914494377e-06	2.6787616022419e-06	CDH1/CTNNB1/IL1B/IL6/LDLR/RB1/TLR2/TNF/TP53	9
GO:0032640	BP	GO:0032640	tumor necrosis factor production	10/132	191/18805	0.0523560209424084	7.45874980168174	7.54310804254613	9.85693308006153e-07	6.81854175521428e-06	2.75288437607247e-06	AGER/GSTP1/HMGB1/IGF1/IL10/IL6/RIPK1/STAT3/TLR2/TLR4	10
GO:0032680	BP	GO:0032680	regulation of tumor necrosis factor production	10/132	191/18805	0.0523560209424084	7.45874980168174	7.54310804254613	9.85693308006153e-07	6.81854175521428e-06	2.75288437607247e-06	AGER/GSTP1/HMGB1/IGF1/IL10/IL6/RIPK1/STAT3/TLR2/TLR4	10
GO:0061448	BP	GO:0061448	connective tissue development	12/132	291/18805	0.0412371134020619	5.87472664792252	7.0461465320101	1.00587591931523e-06	6.94646076044752e-06	2.80452976353967e-06	MAPK3/MIR21/CTNNB1/EIF2AK3/LIPA/MAPK14/PARP1/PPARG/RB1/SIRT1/SMAD3/XBP1	12
GO:0051051	BP	GO:0051051	negative regulation of transport	15/132	467/18805	0.0321199143468951	4.57587113101032	6.57914341490598	1.01638660509075e-06	7.00726939650651e-06	2.8290803419693e-06	AKT1/NFKB1/ACE/ATG5/BCL2/BRAF/CALCA/CHGA/GJA1/HMGB1/IL1B/PRKN/PTGS2/TLR2/TNF	15
GO:0002673	BP	GO:0002673	regulation of acute inflammatory response	6/132	48/18805	0.125	17.8077651515152	9.80288570182302	1.02817671274132e-06	7.07668025570199e-06	2.85710393948748e-06	GSTP1/IL1B/IL6/NLRP3/PTGS2/TNF	6
GO:0046545	BP	GO:0046545	development of primary female sexual characteristics	8/132	110/18805	0.0727272727272727	10.3608815426997	8.27857133902077	1.0701972493747e-06	7.35357942755963e-06	2.96889784371507e-06	BAX/BCL2/CASP3/ESR1/MMP2/SIRT1/SOD1/VEGFA	8
GO:0110075	BP	GO:0110075	regulation of ferroptosis	4/132	12/18805	0.333333333333333	47.4873737373737	13.5435531431721	1.09917321891225e-06	7.5400713798171e-06	3.04419118356156e-06	HMOX1/NFE2L2/NQO1/SQSTM1	4
GO:0001783	BP	GO:0001783	B cell apoptotic process	5/132	27/18805	0.185185185185185	26.381874298541	11.0964980698498	1.12620138913301e-06	7.68697924908228e-06	3.10350304121983e-06	BAK1/BAX/BCL2/IL10/IL2	5
GO:0036296	BP	GO:0036296	response to increased oxygen levels	5/132	27/18805	0.185185185185185	26.381874298541	11.0964980698498	1.12620138913301e-06	7.68697924908228e-06	3.10350304121983e-06	CAT/CDKN1A/CYP1A1/MMP2/SOD2	5
GO:0042759	BP	GO:0042759	long-chain fatty acid biosynthetic process	5/132	27/18805	0.185185185185185	26.381874298541	11.0964980698498	1.12620138913301e-06	7.68697924908228e-06	3.10350304121983e-06	CYP1A1/CYP1A2/CYP2E1/CYP3A4/GSTP1	5
GO:0006775	BP	GO:0006775	fat-soluble vitamin metabolic process	6/132	49/18805	0.122448979591837	17.4443413729128	9.69057283496719	1.16493395078404e-06	7.93816518038414e-06	3.20491560868579e-06	NFKB1/CYP1A1/CYP3A4/LIPA/NQO1/TNF	6
GO:0055123	BP	GO:0055123	digestive system development	9/132	151/18805	0.0596026490066225	8.49111980734497	7.7705948977245	1.19688071053211e-06	8.14235569466295e-06	3.28735447856152e-06	BCL2/CDKN1A/CTNNB1/CXCL8/CYP1A1/RB1/SMAD3/TNF/XBP1	9
GO:0033044	BP	GO:0033044	regulation of chromosome organization	11/132	244/18805	0.0450819672131148	6.42247267759563	7.167977583021	1.21942275191977e-06	8.28199683907163e-06	3.34373250461167e-06	LMNA/MAPK1/MAPK3/BECN1/CDK1/CTNNB1/PARP1/RAD50/RB1/SIRT1/TP53	11
GO:1904659	BP	GO:1904659	D-glucose transmembrane transport	8/132	112/18805	0.0714285714285714	10.1758658008658	8.18882518485038	1.22755781135141e-06	8.3234901763085e-06	3.36048481968009e-06	AKT1/ACE/BRAF/IGF1/IL1B/MAPK14/NFE2L2/TNF	8
GO:0071706	BP	GO:0071706	tumor necrosis factor superfamily cytokine production	10/132	196/18805	0.0510204081632653	7.268475572047	7.41708905960358	1.24689285825751e-06	8.40070786025267e-06	3.39166030606966e-06	AGER/GSTP1/HMGB1/IGF1/IL10/IL6/RIPK1/STAT3/TLR2/TLR4	10
GO:1903555	BP	GO:1903555	regulation of tumor necrosis factor superfamily cytokine production	10/132	196/18805	0.0510204081632653	7.268475572047	7.41708905960358	1.24689285825751e-06	8.40070786025267e-06	3.39166030606966e-06	AGER/GSTP1/HMGB1/IGF1/IL10/IL6/RIPK1/STAT3/TLR2/TLR4	10
GO:0002200	BP	GO:0002200	somatic diversification of immune receptors	7/132	78/18805	0.0897435897435897	12.7850621600622	8.76900084448914	1.2491682897577e-06	8.40070786025267e-06	3.39166030606966e-06	HMGB1/IL10/IL2/MLH1/MSH2/MSH6/PRKDC	7
GO:0002637	BP	GO:0002637	regulation of immunoglobulin production	7/132	78/18805	0.0897435897435897	12.7850621600622	8.76900084448914	1.2491682897577e-06	8.40070786025267e-06	3.39166030606966e-06	IL10/IL2/IL6/MLH1/MSH2/TNF/XBP1	7
GO:0043536	BP	GO:0043536	positive regulation of blood vessel endothelial cell migration	7/132	78/18805	0.0897435897435897	12.7850621600622	8.76900084448914	1.2491682897577e-06	8.40070786025267e-06	3.39166030606966e-06	AKT1/HMGB1/HMOX1/NFE2L2/PTGS2/SIRT1/VEGFA	7
GO:0033157	BP	GO:0033157	regulation of intracellular protein transport	9/132	152/18805	0.0592105263157895	8.43525717703349	7.73835201925034	1.26473345511111e-06	8.49148654746989e-06	3.42831084495204e-06	GSK3B/CDH1/CDK1/IL1B/JUP/MAPK14/PTGS2/SMAD3/XBP1	9
GO:0046686	BP	GO:0046686	response to cadmium ion	6/132	50/18805	0.12	17.0954545454545	9.58152753770044	1.31620867001578e-06	8.82267769183499e-06	3.56202432204838e-06	CAT/CDK1/CYP1A2/HMOX1/PCNA/SOD2	6
GO:0001654	BP	GO:0001654	eye development	14/132	415/18805	0.0337349397590361	4.80595107703541	6.59176055711879	1.34337503715266e-06	8.99011079423502e-06	3.62962293597223e-06	BAK1/BAX/BCL2/CTNNB1/CYP1A1/CYP1B1/FASLG/FOS/GJA1/NTRK2/SMAD3/STAT3/VEGFA/VIM	14
GO:0000303	BP	GO:0000303	response to superoxide	5/132	28/18805	0.178571428571429	25.4396645021645	10.8809343646981	1.36332979230667e-06	9.10881644973673e-06	3.67754857111734e-06	FANCC/NFE2L2/NQO1/SOD1/SOD2	5
GO:0071902	BP	GO:0071902	positive regulation of protein serine/threonine kinase activity	8/132	114/18805	0.0701754385964912	9.9973418394471	8.10131308426583	1.40422962422853e-06	9.36684987979711e-06	3.78172571391688e-06	AKT1/CCND1/IL1B/MAP2K1/MAP2K2/SIRT1/TLR4/TNF	8
GO:0140467	BP	GO:0140467	integrated stress response signaling	6/132	51/18805	0.117647058823529	16.7602495543672	9.47558998996756	1.48316247460526e-06	9.86135049862947e-06	3.98137295175931e-06	AKT1/EIF2AK3/FOS/HSPA5/JUN/NFE2L2	6
GO:1990090	BP	GO:1990090	cellular response to nerve growth factor stimulus	6/132	51/18805	0.117647058823529	16.7602495543672	9.47558998996756	1.48316247460526e-06	9.86135049862947e-06	3.98137295175931e-06	AKT1/BDNF/BRAF/CALCA/NTRK2/PARP1	6
GO:0033559	BP	GO:0033559	unsaturated fatty acid metabolic process	8/132	115/18805	0.0695652173913043	9.91040843214756	8.05836471432161	1.50039757017853e-06	9.95982813548236e-06	4.02113182654768e-06	CYP1A1/CYP1A2/CYP1B1/CYP2E1/GSTP1/IL1B/PTGS2/SIRT1	8
GO:0045667	BP	GO:0045667	regulation of osteoblast differentiation	9/132	156/18805	0.0576923076923077	8.21896853146853	7.61227924983643	1.57047012024915e-06	1.03914037425182e-05	4.19537403087154e-06	GSK3B/MIR21/CTNNB1/IGF1/IL6/PPARG/SMAD3/TNF/VEGFA	9
GO:0062013	BP	GO:0062013	positive regulation of small molecule metabolic process	9/132	156/18805	0.0576923076923077	8.21896853146853	7.61227924983643	1.57047012024915e-06	1.03914037425182e-05	4.19537403087154e-06	AKT1/MAPK1/IGF1/IL1B/PPARA/PPARG/PTGS2/SIRT1/TNF	9
GO:0097707	BP	GO:0097707	ferroptosis	4/132	13/18805	0.307692307692308	43.8344988344988	12.9892448233022	1.57906004042263e-06	1.043144325739e-05	4.21153938687776e-06	HMOX1/NFE2L2/NQO1/SQSTM1	4
GO:0000305	BP	GO:0000305	response to oxygen radical	5/132	29/18805	0.172413793103448	24.562434691745	10.6763465586463	1.6381084491237e-06	1.08041534790518e-05	4.36201557120715e-06	FANCC/NFE2L2/NQO1/SOD1/SOD2	5
GO:0010639	BP	GO:0010639	negative regulation of organelle organization	13/132	362/18805	0.0359116022099447	5.11604302695463	6.64849652957952	1.6459966216143e-06	1.08387822407262e-05	4.37599641643748e-06	AKT1/LMNA/EHMT2/MIR21/BAK1/BECN1/IGF1/PARP1/PPARG/PRKN/RAD50/TJP1/TP53	13
GO:0032368	BP	GO:0032368	regulation of lipid transport	9/132	157/18805	0.0573248407643312	8.1666184134337	7.58146292084488	1.65618360552824e-06	1.08884134961848e-05	4.39603429442105e-06	AKT1/NFKB1/FASLG/IL1B/NFKBIA/PPARA/PPARG/PRKN/SIRT1	9
GO:0042311	BP	GO:0042311	vasodilation	6/132	52/18805	0.115384615384615	16.4379370629371	9.37261114796598	1.66701981873883e-06	1.09421476600605e-05	4.41772866038742e-06	ATG5/CALCA/SOD1/SOD2/TNF/VEGFA	6
GO:0060324	BP	GO:0060324	face development	6/132	53/18805	0.113207547169811	16.1277873070326	9.27245182636075	1.86906971368575e-06	1.22293112317432e-05	4.93740172438608e-06	MAPK1/MAPK3/BRAF/MAP2K1/MAP2K2/MMP2	6
GO:1990089	BP	GO:1990089	response to nerve growth factor	6/132	53/18805	0.113207547169811	16.1277873070326	9.27245182636075	1.86906971368575e-06	1.22293112317432e-05	4.93740172438608e-06	AKT1/BDNF/BRAF/CALCA/NTRK2/PARP1	6
GO:0097421	BP	GO:0097421	liver regeneration	5/132	30/18805	0.166666666666667	23.7436868686869	10.481816687143	1.95469572641054e-06	1.27287555306195e-05	5.13904489919596e-06	CCND1/IL10/IL6/PCNA/TNF	5
GO:1900017	BP	GO:1900017	positive regulation of cytokine production involved in inflammatory response	5/132	30/18805	0.166666666666667	23.7436868686869	10.481816687143	1.95469572641054e-06	1.27287555306195e-05	5.13904489919596e-06	MIR21/IL6/STAT3/TLR4/TNF	5
GO:2000108	BP	GO:2000108	positive regulation of leukocyte apoptotic process	5/132	30/18805	0.166666666666667	23.7436868686869	10.481816687143	1.95469572641054e-06	1.27287555306195e-05	5.13904489919596e-06	BAX/CCL5/IL10/SIRT1/TP53	5
GO:0007517	BP	GO:0007517	muscle organ development	13/132	369/18805	0.035230352303523	5.01899072021023	6.55544042639752	2.0340296663565e-06	1.32035195877707e-05	5.33072379509078e-06	LMNA/BCL2/CREB1/CTNNB1/CXCL10/FOS/GJA1/IGF1/MAPK14/RB1/SIRT1/SMAD3/XBP1	13
GO:0045859	BP	GO:0045859	regulation of protein kinase activity	13/132	369/18805	0.035230352303523	5.01899072021023	6.55544042639752	2.0340296663565e-06	1.32035195877707e-05	5.33072379509078e-06	AKT1/CALCA/CCND1/CDKN1A/GSTP1/IGF1/IL1B/MAP2K1/MAP2K2/RB1/SIRT1/TLR4/TNF	13
GO:0007043	BP	GO:0007043	cell-cell junction assembly	9/132	161/18805	0.0559006211180124	7.96372106154715	7.46087554985505	2.04067816334074e-06	1.32257832384339e-05	5.33971241146439e-06	ACE/CDH1/CDH2/CTNNB1/GJA1/IL1B/JUP/TJP1/TNF	9
GO:0007162	BP	GO:0007162	negative regulation of cell adhesion	12/132	312/18805	0.0384615384615385	5.47931235431235	6.70795280577539	2.08175482464223e-06	1.34707568101652e-05	5.43861683155598e-06	AKT1/MIR21/CASP3/CDH1/CYP1B1/HMGB1/IL10/IL2/MMP2/PLA2G2A/PPARA/VEGFA	12
GO:0002548	BP	GO:0002548	monocyte chemotaxis	6/132	54/18805	0.111111111111111	15.8291245791246	9.17498187431775	2.09066742236783e-06	1.34859535926365e-05	5.44475230546427e-06	AIF1/CALCA/CCL5/CXCL10/HMGB1/IL6	6
GO:0031103	BP	GO:0031103	axon regeneration	6/132	54/18805	0.111111111111111	15.8291245791246	9.17498187431775	2.09066742236783e-06	1.34859535926365e-05	5.44475230546427e-06	BCL2/BRAF/IGF1R/MAP2K1/MAP2K2/MMP2	6
GO:0034116	BP	GO:0034116	positive regulation of heterotypic cell-cell adhesion	4/132	14/18805	0.285714285714286	40.7034632034632	12.4946041161211	2.19866359127783e-06	1.41603584585589e-05	5.71703319560115e-06	AGER/IL10/IL1B/TNF	4
GO:0008645	BP	GO:0008645	hexose transmembrane transport	8/132	121/18805	0.0661157024793388	9.41898322063611	7.8112841805437	2.20348586895901e-06	1.41692072543859e-05	5.72060576473008e-06	AKT1/ACE/BRAF/IGF1/IL1B/MAPK14/NFE2L2/TNF	8
GO:0002768	BP	GO:0002768	immune response-regulating cell surface receptor signaling pathway	13/132	372/18805	0.0349462365591398	4.97851498859563	6.51627636656672	2.22385823297906e-06	1.42769562989781e-05	5.76410783189389e-06	NFKB1/MAPK1/BAX/BCL2/BRAF/LIPA/MAP2K4/MAPK8/NFKBIA/RELA/SQSTM1/TLR2/TLR4	13
GO:0022408	BP	GO:0022408	negative regulation of cell-cell adhesion	10/132	209/18805	0.0478468899521531	6.81636943598666	7.10919449942524	2.22719128441103e-06	1.42769562989781e-05	5.76410783189389e-06	AKT1/MIR21/CASP3/CDH1/HMGB1/IL10/IL2/PLA2G2A/PPARA/VEGFA	10
GO:0006970	BP	GO:0006970	response to osmotic stress	7/132	85/18805	0.0823529411764706	11.732174688057	8.33775850386794	2.24074044556488e-06	1.43414369015983e-05	5.79014091196958e-06	BAX/CASP1/CASP3/NLRP3/PTGS2/TNF/TP53	7
GO:0048285	BP	GO:0048285	organelle fission	15/132	498/18805	0.0301204819277108	4.29102774735305	6.25810236641427	2.25057119830266e-06	1.43819549826215e-05	5.80649948191043e-06	EHMT2/BECN1/CCNE1/CDK1/IGF1/IL1B/MKI67/MLH1/PPARG/PRKN/RAD50/RB1/SIRT1/TGFA/TNF	15
GO:0060425	BP	GO:0060425	lung morphogenesis	6/132	55/18805	0.109090909090909	15.5413223140496	9.08007943422419	2.33323614034315e-06	1.48870610258851e-05	6.01042850143968e-06	MAPK1/MAPK3/CTNNB1/MAP2K1/MAP2K2/TNF	6
GO:0071621	BP	GO:0071621	granulocyte chemotaxis	8/132	122/18805	0.0655737704918033	9.3417784401391	7.77177640462497	2.34433703118431e-06	1.49346990095137e-05	6.02966162569803e-06	MAPK1/MAPK3/CCL4/CCL5/CXCL10/CXCL8/IL1B/VEGFA	8
GO:0034248	BP	GO:0034248	regulation of amide metabolic process	7/132	86/18805	0.0813953488372093	11.5957540521494	8.28027595496187	2.42514971238072e-06	1.54074434677235e-05	6.22052513868971e-06	CASP3/IGF1/NFE2L2/NTRK2/RELA/TNF/TP53	7
GO:0048469	BP	GO:0048469	cell maturation	10/132	211/18805	0.0473933649289099	6.75175929915266	7.0641604659911	2.42604427442616e-06	1.54074434677235e-05	6.22052513868971e-06	BAP1/BCL2/C1QA/CDKN1A/CTNNB1/GJA1/PPARG/RB1/VEGFA/XBP1	10
GO:0072331	BP	GO:0072331	signal transduction by p53 class mediator	9/132	165/18805	0.0545454545454545	7.77066115702479	7.34437994616112	2.49977787585243e-06	1.58512149566013e-05	6.39969124812122e-06	AKT1/MIR21/BAX/BCL2/CDKN1A/MSH2/PRKN/SIRT1/TP53	9
GO:0002639	BP	GO:0002639	positive regulation of immunoglobulin production	6/132	56/18805	0.107142857142857	15.2637987012987	8.98763027346219	2.59826866215273e-06	1.64250552812085e-05	6.63137070696793e-06	IL10/IL2/IL6/MLH1/MSH2/XBP1	6
GO:1900087	BP	GO:1900087	positive regulation of G1/S transition of mitotic cell cycle	6/132	56/18805	0.107142857142857	15.2637987012987	8.98763027346219	2.59826866215273e-06	1.64250552812085e-05	6.63137070696793e-06	AKT1/AIF1/CCND1/CCNE1/CYP1A1/RRM2	6
GO:0055013	BP	GO:0055013	cardiac muscle cell development	7/132	87/18805	0.0804597701149425	11.4624695228144	8.22373579040002	2.62206588579873e-06	1.65500287630522e-05	6.68182688336776e-06	LMNA/ATG5/CDK1/IGF1/MAP2K4/PPARA/VEGFA	7
GO:0009746	BP	GO:0009746	response to hexose	10/132	213/18805	0.0469483568075117	6.68836249822165	7.01970803420127	2.64017314607925e-06	1.66387599037418e-05	6.71765075592653e-06	ACE/AGER/CASP3/ICAM1/IGF1R/PPARA/PTGS2/SMAD3/TNF/XBP1	10
GO:0015749	BP	GO:0015749	monosaccharide transmembrane transport	8/132	124/18805	0.0645161290322581	9.1911045943304	7.69410825019492	2.64911547520973e-06	1.66440603786495e-05	6.71979074349033e-06	AKT1/ACE/BRAF/IGF1/IL1B/MAPK14/NFE2L2/TNF	8
GO:0045446	BP	GO:0045446	endothelial cell differentiation	8/132	124/18805	0.0645161290322581	9.1911045943304	7.69410825019492	2.64911547520973e-06	1.66440603786495e-05	6.71979074349033e-06	MIR21/CTNNB1/ICAM1/IL1B/LIPA/TJP1/TNF/VEGFA	8
GO:0045732	BP	GO:0045732	positive regulation of protein catabolic process	10/132	214/18805	0.0467289719626168	6.65710846785613	6.99769573902112	2.75327047109795e-06	1.72720433064755e-05	6.97332946958677e-06	GSK3B/AKT1/IL1B/KEAP1/LDLR/NFE2L2/PRKN/SIRT1/TNF/XBP1	10
GO:0051147	BP	GO:0051147	regulation of muscle cell differentiation	9/132	167/18805	0.0538922155688623	7.67759934676102	7.2875907871007	2.76090876420085e-06	1.72935580977154e-05	6.98201574515491e-06	MIR21/BCL2/BDNF/IGF1/MAPK14/PPARA/SIRT1/SOD2/XBP1	9
GO:0062014	BP	GO:0062014	negative regulation of small molecule metabolic process	8/132	125/18805	0.064	9.11757575757576	7.65593009292461	2.81371507645061e-06	1.75974965740267e-05	7.10472636463375e-06	AKT1/NFKB1/MIR21/PARP1/PPARA/SIRT1/STAT3/TP53	8
GO:1902991	BP	GO:1902991	regulation of amyloid precursor protein catabolic process	6/132	57/18805	0.105263157894737	14.9960127591707	8.8975271808741	2.88732903201815e-06	1.80304483169644e-05	7.27952416327084e-06	AGER/CASP3/IGF1/NTRK2/RELA/TNF	6
GO:0032621	BP	GO:0032621	interleukin-18 production	4/132	15/18805	0.266666666666667	37.989898989899	12.0495387621354	2.98187825871798e-06	1.85083652040365e-05	7.47247596714825e-06	CASP1/IL10/TLR2/TNF	4
GO:0032661	BP	GO:0032661	regulation of interleukin-18 production	4/132	15/18805	0.266666666666667	37.989898989899	12.0495387621354	2.98187825871798e-06	1.85083652040365e-05	7.47247596714825e-06	CASP1/IL10/TLR2/TNF	4
GO:0045348	BP	GO:0045348	positive regulation of MHC class II biosynthetic process	4/132	15/18805	0.266666666666667	37.989898989899	12.0495387621354	2.98187825871798e-06	1.85083652040365e-05	7.47247596714825e-06	IL10/SIRT1/TLR4/XBP1	4
GO:1903358	BP	GO:1903358	regulation of Golgi organization	4/132	15/18805	0.266666666666667	37.989898989899	12.0495387621354	2.98187825871798e-06	1.85083652040365e-05	7.47247596714825e-06	MAPK1/MAPK3/MAP2K1/MAP2K2	4
GO:0006805	BP	GO:0006805	xenobiotic metabolic process	8/132	126/18805	0.0634920634920635	9.04521404521405	7.61817777327524	2.98692161252573e-06	1.85117057403744e-05	7.47382465879264e-06	AHR/CYP1A1/CYP1A2/CYP1B1/CYP2E1/CYP3A4/GSTP1/NQO1	8
GO:0042593	BP	GO:0042593	glucose homeostasis	11/132	268/18805	0.041044776119403	5.84732587064677	6.71977802610824	3.03131938162228e-06	1.87585712938042e-05	7.57349293823195e-06	AKT1/ACE/AGER/ICAM1/IGF1R/IL6/PPARG/SIRT1/SMAD3/STAT3/XBP1	11
GO:0006694	BP	GO:0006694	steroid biosynthetic process	9/132	169/18805	0.0532544378698225	7.58674018289403	7.23173614976875	3.04518710994453e-06	1.88160508793415e-05	7.5966994622439e-06	NFKB1/MAPK1/CREB1/CYP1A1/CYP3A4/IGF1R/LIPA/SIRT1/TNF	9
GO:0033500	BP	GO:0033500	carbohydrate homeostasis	11/132	269/18805	0.0408921933085502	5.82558859975217	6.70229380283212	3.14189907999863e-06	1.93844794590306e-05	7.82619400992229e-06	AKT1/ACE/AGER/ICAM1/IGF1R/IL6/PPARG/SIRT1/SMAD3/STAT3/XBP1	11
GO:0006816	BP	GO:0006816	calcium ion transport	14/132	447/18805	0.0313199105145414	4.46190088807538	6.22817414372161	3.19493328843829e-06	1.96624811217579e-05	7.93843302836917e-06	VDR/MIR21/ACE/ATG5/BAK1/BAX/BCL2/CALCA/CCL4/CCL5/CTNNB1/CXCL10/FASLG/PTGS2	14
GO:0006633	BP	GO:0006633	fatty acid biosynthetic process	9/132	170/18805	0.0529411764705882	7.54211229946524	7.20415080220289	3.1965289338852e-06	1.96624811217579e-05	7.93843302836917e-06	CYP1A1/CYP1A2/CYP2E1/CYP3A4/GSTP1/IL1B/PTGS2/SIRT1/XBP1	9
GO:0010656	BP	GO:0010656	negative regulation of muscle cell apoptotic process	6/132	58/18805	0.103448275862069	14.737460815047	8.80966942064329	3.2020541779159e-06	1.96670263334177e-05	7.94026808967894e-06	MIR21/ATG5/ESR1/IGF1/IGF1R/NFE2L2	6
GO:0048639	BP	GO:0048639	positive regulation of developmental growth	9/132	171/18805	0.0526315789473684	7.49800637958533	7.17678905368057	3.35429616917992e-06	2.05713477002393e-05	8.30537433248634e-06	AKT1/BCL2/BDNF/CDK1/CREB1/IGF1/MAPK14/PRKN/VEGFA	9
GO:0030278	BP	GO:0030278	regulation of ossification	8/132	128/18805	0.0625	8.90388257575758	7.54391772374951	3.36062403232093e-06	2.05794398640934e-05	8.30864142275908e-06	MAPK1/MAPK3/VDR/BCL2/CALCA/GJA1/MAPK14/SMAD3	8
GO:0019748	BP	GO:0019748	secondary metabolic process	6/132	59/18805	0.101694915254237	14.4876733436055	8.72396223724285	3.54415552809136e-06	2.16388336774553e-05	8.73635584933446e-06	BCL2/CYP1A1/CYP1A2/CYP1B1/CYP3A4/NFE2L2	6
GO:0060135	BP	GO:0060135	maternal process involved in female pregnancy	6/132	59/18805	0.101694915254237	14.4876733436055	8.72396223724285	3.54415552809136e-06	2.16388336774553e-05	8.73635584933446e-06	AKT1/AR/VDR/ESR1/PARP1/PTGS2	6
GO:1902253	BP	GO:1902253	regulation of intrinsic apoptotic signaling pathway by p53 class mediator	5/132	34/18805	0.147058823529412	20.950311942959	9.78927395784166	3.73176779216194e-06	2.27504953382692e-05	9.18517263852448e-06	MIR21/BCL2/PRKN/SIRT1/TP53	5
GO:0030308	BP	GO:0030308	negative regulation of cell growth	9/132	174/18805	0.0517241379310345	7.36873040752351	7.09601369163139	3.86843384030989e-06	2.35487328145679e-05	9.50744909524895e-06	BCL2/CDH1/CDKN1A/ESR2/GJA1/PPARA/RB1/SMAD3/TP53	9
GO:0001541	BP	GO:0001541	ovarian follicle development	6/132	60/18805	0.1	14.2462121212121	8.64031640590077	3.91542060911187e-06	2.37643475374308e-05	9.59450031868196e-06	BAX/BCL2/ESR1/MMP2/SOD1/VEGFA	6
GO:0046324	BP	GO:0046324	regulation of D-glucose import	6/132	60/18805	0.1	14.2462121212121	8.64031640590077	3.91542060911187e-06	2.37643475374308e-05	9.59450031868196e-06	AKT1/ACE/IGF1/MAPK14/NFE2L2/TNF	6
GO:0034349	BP	GO:0034349	glial cell apoptotic process	4/132	16/18805	0.25	35.6155303030303	11.6461984368602	3.95422738882496e-06	2.38940005010026e-05	9.6468457659259e-06	CASP3/CASP9/RB1/TP53	4
GO:0050665	BP	GO:0050665	hydrogen peroxide biosynthetic process	4/132	16/18805	0.25	35.6155303030303	11.6461984368602	3.95422738882496e-06	2.38940005010026e-05	9.6468457659259e-06	CYP1A1/CYP1A2/SOD1/SOD2	4
GO:1903798	BP	GO:1903798	regulation of miRNA processing	4/132	16/18805	0.25	35.6155303030303	11.6461984368602	3.95422738882496e-06	2.38940005010026e-05	9.6468457659259e-06	IL6/RIPK1/STAT3/TP53	4
GO:0009755	BP	GO:0009755	hormone-mediated signaling pathway	10/132	223/18805	0.0448430493273543	6.38843592879467	6.80571824036133	3.97606194576772e-06	2.39906586419377e-05	9.6858700464177e-06	AR/MAPK1/VDR/ESR1/ESR2/PARP1/PPARA/PPARG/RELA/SIRT1	10
GO:0007259	BP	GO:0007259	cell surface receptor signaling pathway via JAK-STAT	8/132	131/18805	0.0610687022900763	8.6999768679158	7.43552142450242	3.99521918120974e-06	2.40709026621566e-05	9.7182673708698e-06	CSF2/CYP1B1/IL10/IL18/IL6/JAK1/STAT3/TNF	8
GO:0044772	BP	GO:0044772	mitotic cell cycle phase transition	14/132	457/18805	0.0306345733041575	4.36426629533851	6.12151808977318	4.12308327693248e-06	2.48049036382365e-05	1.00146093002167e-05	AKT1/AIF1/BCL2/CCND1/CCNE1/CDK1/CDK4/CDKN1A/CYP1A1/PRKDC/RAD50/RB1/RRM2/TP53	14
GO:0008286	BP	GO:0008286	insulin receptor signaling pathway	9/132	176/18805	0.0511363636363636	7.28499483471074	7.04322440809547	4.24761558636602e-06	2.54794926195299e-05	1.02869645241842e-05	GSK3B/AKT1/MAPK1/MAPK3/IGF1R/IL1B/NTRK2/RELA/SIRT1	9
GO:0046661	BP	GO:0046661	male sex differentiation	9/132	176/18805	0.0511363636363636	7.28499483471074	7.04322440809547	4.24761558636602e-06	2.54794926195299e-05	1.02869645241842e-05	AR/ACE/BAX/BCL2/CTNNB1/CYP1B1/ESR1/GJA1/MSH2	9
GO:0045619	BP	GO:0045619	regulation of lymphocyte differentiation	10/132	225/18805	0.0444444444444444	6.33164983164983	6.7644900277048	4.3042535044201e-06	2.57816000723939e-05	1.04089358952986e-05	MIR21/BRAF/HMGB1/IL10/IL18/IL2/NLRP3/PRKDC/SOD1/XBP1	10
GO:0031102	BP	GO:0031102	neuron projection regeneration	6/132	61/18805	0.0983606557377049	14.0126676602086	8.55864782371541	4.31771462459358e-06	2.58187425650897e-05	1.04239316218779e-05	BCL2/BRAF/IGF1R/MAP2K1/MAP2K2/MMP2	6
GO:0006298	BP	GO:0006298	mismatch repair	5/132	35/18805	0.142857142857143	20.3517316017316	9.63444620360509	4.32930484968285e-06	2.58187425650897e-05	1.04239316218779e-05	HMGB1/MLH1/MSH2/MSH6/PCNA	5
GO:0051353	BP	GO:0051353	positive regulation of oxidoreductase activity	5/132	35/18805	0.142857142857143	20.3517316017316	9.63444620360509	4.32930484968285e-06	2.58187425650897e-05	1.04239316218779e-05	AKT1/VDR/ESR1/IL1B/TNF	5
GO:2000278	BP	GO:2000278	regulation of DNA biosynthetic process	7/132	94/18805	0.074468085106383	10.6088813668601	7.85223515564059	4.41001762400844e-06	2.62619745174647e-05	1.06028799015062e-05	CDKN1A/CTNNB1/CYP1B1/PCNA/TNF/TP53/VEGFA	7
GO:0006869	BP	GO:0006869	lipid transport	14/132	460/18805	0.0304347826086957	4.33580368906456	6.0901162223161	4.44487022988798e-06	2.64312181976986e-05	1.06712095091834e-05	AKT1/NFKB1/ACE/FASLG/IL1B/LDLR/LIPA/NFKBIA/PLA2G2A/PPARA/PPARG/PRKN/PTGS2/SIRT1	14
GO:0002708	BP	GO:0002708	positive regulation of lymphocyte mediated immunity	8/132	133/18805	0.0601503759398496	8.56915014809752	7.36516634086547	4.4724556981142e-06	2.65184999474044e-05	1.0706448211784e-05	IL18/IL1B/IL2/IL6/MLH1/MSH2/NLRP3/TNF	8
GO:0010595	BP	GO:0010595	positive regulation of endothelial cell migration	8/132	133/18805	0.0601503759398496	8.56915014809752	7.36516634086547	4.4724556981142e-06	2.65184999474044e-05	1.0706448211784e-05	AKT1/MIR21/HMGB1/HMOX1/NFE2L2/PTGS2/SIRT1/VEGFA	8
GO:0060562	BP	GO:0060562	epithelial tube morphogenesis	12/132	337/18805	0.0356083086053412	5.07283517669274	6.34317788568446	4.59997465969714e-06	2.72352966522991e-05	1.09958441736428e-05	AR/VDR/MIR21/BCL2/CASP3/CTNNB1/CXCL10/ESR1/GJA1/SMAD3/TNF/VEGFA	12
GO:0007589	BP	GO:0007589	body fluid secretion	7/132	95/18805	0.0736842105263158	10.4972089314195	7.80235918570002	4.73323607235217e-06	2.79399185902561e-05	1.12803247552212e-05	VDR/ATG5/CCND1/CREB1/GJA1/VEGFA/XBP1	7
GO:2000106	BP	GO:2000106	regulation of leukocyte apoptotic process	7/132	95/18805	0.0736842105263158	10.4972089314195	7.80235918570002	4.73323607235217e-06	2.79399185902561e-05	1.12803247552212e-05	BAX/BCL2/CCL5/IL10/IL2/SIRT1/TP53	7
GO:0038066	BP	GO:0038066	p38MAPK cascade	6/132	62/18805	0.0967741935483871	13.7866568914956	8.47887713714557	4.75298201377196e-06	2.79399185902561e-05	1.12803247552212e-05	AGER/BECN1/IL1B/MAP1LC3A/MAPK14/VEGFA	6
GO:0045599	BP	GO:0045599	negative regulation of fat cell differentiation	6/132	62/18805	0.0967741935483871	13.7866568914956	8.47887713714557	4.75298201377196e-06	2.79399185902561e-05	1.12803247552212e-05	IL6/SIRT1/SMAD3/SOD2/TNF/VEGFA	6
GO:0070228	BP	GO:0070228	regulation of lymphocyte apoptotic process	6/132	62/18805	0.0967741935483871	13.7866568914956	8.47887713714557	4.75298201377196e-06	2.79399185902561e-05	1.12803247552212e-05	BAX/BCL2/CCL5/IL10/IL2/TP53	6
GO:0141091	BP	GO:0141091	transforming growth factor beta receptor superfamily signaling pathway	13/132	399/18805	0.0325814536340852	4.64162299688615	6.18168342375136	4.78056580327822e-06	2.80619212652431e-05	1.13295815127315e-05	MAPK3/MIR21/FOS/HSPA5/JUN/PARP1/PPARA/PPARG/SIRT1/SMAD3/STAT3/TP53/XBP1	13
GO:0042391	BP	GO:0042391	regulation of membrane potential	14/132	463/18805	0.0302375809935205	4.30770992866025	6.05898121569732	4.78883249878261e-06	2.80703462731779e-05	1.13329829838297e-05	GSK3B/AKT1/BAK1/BAX/BCL2/GJA1/JUP/LIPA/NTRK2/PARP1/PRKN/SOD1/SOD2/TNF	14
GO:0002244	BP	GO:0002244	hematopoietic progenitor cell differentiation	8/132	135/18805	0.0592592592592593	8.44219977553311	7.29627320261666	4.99714892112105e-06	2.91796127928993e-05	1.1780832770583e-05	ACE/BCL2/BRAF/LIPA/NFE2L2/PRKDC/TP53/VEGFA	8
GO:0043369	BP	GO:0043369	CD4-positive or CD8-positive, alpha-beta T cell lineage commitment	5/132	36/18805	0.138888888888889	19.7864057239057	9.48591915288442	4.99937877980072e-06	2.91796127928993e-05	1.1780832770583e-05	BCL2/BRAF/IL6/JAK1/STAT3	5
GO:1900101	BP	GO:1900101	regulation of endoplasmic reticulum unfolded protein response	5/132	36/18805	0.138888888888889	19.7864057239057	9.48591915288442	4.99937877980072e-06	2.91796127928993e-05	1.1780832770583e-05	AKT1/BAK1/BAX/HSPA5/XBP1	5
GO:0010042	BP	GO:0010042	response to manganese ion	4/132	17/18805	0.235294117647059	33.5204991087344	11.2783722718818	5.14281201023119e-06	2.98471956921469e-05	1.20503593935836e-05	EIF2AK3/PRKN/PTGS2/SOD2	4
GO:0019373	BP	GO:0019373	epoxygenase P450 pathway	4/132	17/18805	0.235294117647059	33.5204991087344	11.2783722718818	5.14281201023119e-06	2.98471956921469e-05	1.20503593935836e-05	CYP1A1/CYP1A2/CYP1B1/CYP2E1	4
GO:0045651	BP	GO:0045651	positive regulation of macrophage differentiation	4/132	17/18805	0.235294117647059	33.5204991087344	11.2783722718818	5.14281201023119e-06	2.98471956921469e-05	1.20503593935836e-05	CALCA/CASP8/RB1/RIPK1	4
GO:0070920	BP	GO:0070920	regulation of regulatory ncRNA processing	4/132	17/18805	0.235294117647059	33.5204991087344	11.2783722718818	5.14281201023119e-06	2.98471956921469e-05	1.20503593935836e-05	IL6/RIPK1/STAT3/TP53	4
GO:0016447	BP	GO:0016447	somatic recombination of immunoglobulin gene segments	6/132	63/18805	0.0952380952380952	13.5678210678211	8.4009294021104	5.22324798911968e-06	3.02286281511166e-05	1.22043570509305e-05	IL10/IL2/MLH1/MSH2/MSH6/PRKDC	6
GO:0034113	BP	GO:0034113	heterotypic cell-cell adhesion	6/132	63/18805	0.0952380952380952	13.5678210678211	8.4009294021104	5.22324798911968e-06	3.02286281511166e-05	1.22043570509305e-05	AGER/IL10/IL1B/JUP/TNF/VCAM1	6
GO:0034219	BP	GO:0034219	carbohydrate transmembrane transport	8/132	136/18805	0.0588235294117647	8.3801247771836	7.26235825752861	5.27846135426343e-06	3.05052007098009e-05	1.23160190899684e-05	AKT1/ACE/BRAF/IGF1/IL1B/MAPK14/NFE2L2/TNF	8
GO:0010959	BP	GO:0010959	regulation of metal ion transport	13/132	403/18805	0.032258064516129	4.5955522971652	6.13466226234052	5.32547049952583e-06	3.07336492732467e-05	1.24082517848207e-05	AKT1/MIR21/ACE/ATG5/BAK1/BAX/BCL2/CALCA/CCL4/CCL5/CTNNB1/CXCL10/PTGS2	13
GO:0060485	BP	GO:0060485	mesenchyme development	12/132	342/18805	0.0350877192982456	4.99867091972355	6.27455052472187	5.34453617330036e-06	3.08004195457099e-05	1.24352092848917e-05	GSK3B/MAPK1/MAPK3/MIR21/BCL2/CDH2/CTNNB1/IGF1/IL1B/IL6/SMAD3/VEGFA	12
GO:0046330	BP	GO:0046330	positive regulation of JNK cascade	7/132	97/18805	0.0721649484536082	10.2807716338644	7.70479895879013	5.43904759294207e-06	3.13011856574215e-05	1.26373861218881e-05	AGER/HMGB1/IL1B/MAP2K4/RIPK1/TLR4/TNF	7
GO:0002456	BP	GO:0002456	T cell mediated immunity	8/132	137/18805	0.0583941605839416	8.31895598318956	7.22878921028139	5.57306892776732e-06	3.20276087051691e-05	1.29306685758723e-05	AGER/AHR/HMGB1/ICAM1/IL18/IL1B/IL6/NLRP3	8
GO:0090596	BP	GO:0090596	sensory organ morphogenesis	11/132	286/18805	0.0384615384615385	5.47931235431235	6.41786587965257	5.64463481784603e-06	3.23935816571639e-05	1.30784246882172e-05	MAPK1/MAPK3/BAK1/BAX/BCL2/CTNNB1/FASLG/NTRK2/SOD1/STAT3/VEGFA	11
GO:0045058	BP	GO:0045058	T cell selection	6/132	64/18805	0.09375	13.3558238636364	8.32473377337688	5.7306200522488e-06	3.25779155070864e-05	1.31528467264844e-05	ATG5/BCL2/BRAF/IL6/JAK1/STAT3	6
GO:0008340	BP	GO:0008340	determination of adult lifespan	5/132	37/18805	0.135135135135135	19.251638001638	9.34326677762344	5.74811115664094e-06	3.25779155070864e-05	1.31528467264844e-05	LIPA/MSH2/MSH6/SOD1/TP53	5
GO:0010614	BP	GO:0010614	negative regulation of cardiac muscle hypertrophy	5/132	37/18805	0.135135135135135	19.251638001638	9.34326677762344	5.74811115664094e-06	3.25779155070864e-05	1.31528467264844e-05	LMNA/MIR21/PPARA/PPARG/SMAD3	5
GO:0016242	BP	GO:0016242	negative regulation of macroautophagy	5/132	37/18805	0.135135135135135	19.251638001638	9.34326677762344	5.74811115664094e-06	3.25779155070864e-05	1.31528467264844e-05	AKT1/EHMT2/BECN1/HMOX1/TP53	5
GO:0046688	BP	GO:0046688	response to copper ion	5/132	37/18805	0.135135135135135	19.251638001638	9.34326677762344	5.74811115664094e-06	3.25779155070864e-05	1.31528467264844e-05	BECN1/CDK1/CYP1A1/MAP1LC3A/NFE2L2	5
GO:0051385	BP	GO:0051385	response to mineralocorticoid	5/132	37/18805	0.135135135135135	19.251638001638	9.34326677762344	5.74811115664094e-06	3.25779155070864e-05	1.31528467264844e-05	ACE/CDKN1A/FOS/IGF1R/PARP1	5
GO:0060218	BP	GO:0060218	hematopoietic stem cell differentiation	5/132	37/18805	0.135135135135135	19.251638001638	9.34326677762344	5.74811115664094e-06	3.25779155070864e-05	1.31528467264844e-05	ACE/BCL2/NFE2L2/PRKDC/TP53	5
GO:0071353	BP	GO:0071353	cellular response to interleukin-4	5/132	37/18805	0.135135135135135	19.251638001638	9.34326677762344	5.74811115664094e-06	3.25779155070864e-05	1.31528467264844e-05	CDK4/HSPA5/JAK1/KEAP1/XBP1	5
GO:1904385	BP	GO:1904385	cellular response to angiotensin	5/132	37/18805	0.135135135135135	19.251638001638	9.34326677762344	5.74811115664094e-06	3.25779155070864e-05	1.31528467264844e-05	NFKB1/ACE/IGF1R/NFE2L2/RELA	5
GO:0141193	BP	GO:0141193	nuclear receptor-mediated signaling pathway	9/132	183/18805	0.0491803278688525	7.00633383010432	6.86478418506896	5.83708082949807e-06	3.30365910859608e-05	1.33380301396099e-05	AR/MAPK1/VDR/ESR1/ESR2/PARP1/PPARA/PPARG/SIRT1	9
GO:0048565	BP	GO:0048565	digestive tract development	8/132	138/18805	0.0579710144927536	8.2586736934563	7.19555987390062	5.88147771841637e-06	3.32420797042268e-05	1.34209930995789e-05	BCL2/CDKN1A/CTNNB1/CXCL8/CYP1A1/RB1/SMAD3/TNF	8
GO:0043269	BP	GO:0043269	regulation of monoatomic ion transport	14/132	472/18805	0.0296610169491525	4.22557139188495	5.9671358734738	5.96729318064243e-06	3.36807797792029e-05	1.35981117014061e-05	AKT1/MIR21/ACE/ATG5/BAK1/BAX/BCL2/CALCA/CCL4/CCL5/CTNNB1/CXCL10/PTGS2/RIPK1	14
GO:0006109	BP	GO:0006109	regulation of carbohydrate metabolic process	9/132	184/18805	0.0489130434782609	6.96825592885376	6.84005963061294	6.10123754581793e-06	3.43895542877447e-05	1.38842688213256e-05	GSK3B/AKT1/NFKB1/IGF1/PPARA/PRKN/SIRT1/STAT3/TP53	9
GO:0050768	BP	GO:0050768	negative regulation of neurogenesis	8/132	139/18805	0.0575539568345324	8.19925877479834	7.1626642164851	6.20420821775888e-06	3.49220432421524e-05	1.40992532821745e-05	CDH1/CTNNB1/IL1B/IL6/LDLR/RB1/TNF/TP53	8
GO:2001244	BP	GO:2001244	positive regulation of intrinsic apoptotic signaling pathway	6/132	65/18805	0.0923076923076923	13.1503496503497	8.25022322029746	6.27728948736701e-06	3.52850649843927e-05	1.42458178876671e-05	BAX/BECN1/MMP2/SIRT1/SOD1/TP53	6
GO:0030730	BP	GO:0030730	triglyceride storage	4/132	18/18805	0.222222222222222	31.6582491582492	10.9410731715587	6.57626046366074e-06	3.6646480050391e-05	1.47954688833027e-05	IL1B/PPARA/PPARG/TNF	4
GO:0035234	BP	GO:0035234	ectopic germ cell programmed cell death	4/132	18/18805	0.222222222222222	31.6582491582492	10.9410731715587	6.57626046366074e-06	3.6646480050391e-05	1.47954688833027e-05	BAX/IL1B/PRKDC/SOD1	4
GO:0070230	BP	GO:0070230	positive regulation of lymphocyte apoptotic process	4/132	18/18805	0.222222222222222	31.6582491582492	10.9410731715587	6.57626046366074e-06	3.6646480050391e-05	1.47954688833027e-05	BAX/CCL5/IL10/TP53	4
GO:0097396	BP	GO:0097396	response to interleukin-17	4/132	18/18805	0.222222222222222	31.6582491582492	10.9410731715587	6.57626046366074e-06	3.6646480050391e-05	1.47954688833027e-05	NFKB1/CXCL10/IL1B/STAT3	4
GO:0097398	BP	GO:0097398	cellular response to interleukin-17	4/132	18/18805	0.222222222222222	31.6582491582492	10.9410731715587	6.57626046366074e-06	3.6646480050391e-05	1.47954688833027e-05	NFKB1/CXCL10/IL1B/STAT3	4
GO:0150078	BP	GO:0150078	positive regulation of neuroinflammatory response	4/132	18/18805	0.222222222222222	31.6582491582492	10.9410731715587	6.57626046366074e-06	3.6646480050391e-05	1.47954688833027e-05	IL18/IL1B/IL6/TNF	4
GO:0071392	BP	GO:0071392	cellular response to estradiol stimulus	5/132	38/18805	0.131578947368421	18.7450159489633	9.20610244919622	6.58191829573828e-06	3.6646480050391e-05	1.47954688833027e-05	ESR1/ESR2/IGF1R/IL10/MMP2	5
GO:0032613	BP	GO:0032613	interleukin-10 production	6/132	66/18805	0.0909090909090909	12.9511019283747	8.17733426629492	6.86553283158961e-06	3.80708156612709e-05	1.53705231090066e-05	AGER/HMGB1/IL6/STAT3/TLR2/TLR4	6
GO:0032653	BP	GO:0032653	regulation of interleukin-10 production	6/132	66/18805	0.0909090909090909	12.9511019283747	8.17733426629492	6.86553283158961e-06	3.80708156612709e-05	1.53705231090066e-05	AGER/HMGB1/IL6/STAT3/TLR2/TLR4	6
GO:2000351	BP	GO:2000351	regulation of endothelial cell apoptotic process	6/132	66/18805	0.0909090909090909	12.9511019283747	8.17733426629492	6.86553283158961e-06	3.80708156612709e-05	1.53705231090066e-05	BRAF/FASLG/ICAM1/NFE2L2/TNF/XBP1	6
GO:0008643	BP	GO:0008643	carbohydrate transport	8/132	141/18805	0.0567375886524823	8.0829572318934	7.09785055665109	6.89478993636323e-06	3.81815254023134e-05	1.54152205131344e-05	AKT1/ACE/BRAF/IGF1/IL1B/MAPK14/NFE2L2/TNF	8
GO:0071229	BP	GO:0071229	cellular response to acid chemical	7/132	101/18805	0.0693069306930693	9.87361236123613	7.51794131210338	7.11501276426379e-06	3.93480315590308e-05	1.58861799482606e-05	MMP2/NFE2L2/NTRK2/PTGS2/TNF/VEGFA/XBP1	7
GO:0021700	BP	GO:0021700	developmental maturation	12/132	352/18805	0.0340909090909091	4.8566632231405	6.14121915120644	7.1581201960661e-06	3.95332202763919e-05	1.59609471264858e-05	BAP1/BCL2/C1QA/CDKN1A/CTNNB1/GJA1/IGF1/MMP2/PPARG/RB1/VEGFA/XBP1	12
GO:0034605	BP	GO:0034605	cellular response to heat	6/132	67/18805	0.0895522388059701	12.7578018995929	8.10600674978429	7.49771332143939e-06	4.1296352256165e-05	1.667278532508e-05	GSK3B/CDKN1A/CXCL10/HMOX1/PTGS2/SIRT1	6
GO:0014741	BP	GO:0014741	negative regulation of muscle hypertrophy	5/132	39/18805	0.128205128205128	18.2643745143745	9.07407436905029	7.50751402661359e-06	4.1296352256165e-05	1.667278532508e-05	LMNA/MIR21/PPARA/PPARG/SMAD3	5
GO:0035633	BP	GO:0035633	maintenance of blood-brain barrier	5/132	39/18805	0.128205128205128	18.2643745143745	9.07407436905029	7.50751402661359e-06	4.1296352256165e-05	1.667278532508e-05	GJA1/IL6/PTGS2/TJP1/VEGFA	5
GO:0019058	BP	GO:0019058	viral life cycle	11/132	295/18805	0.0372881355932203	5.31214689265537	6.27633886489912	7.57036540149167e-06	4.15308830904262e-05	1.67674736459151e-05	ATG16L2/ATG5/BCL2/CCL5/CDK1/CXCL8/HMGB1/ICAM1/LDLR/PRKN/TNF	11
GO:0045165	BP	GO:0045165	cell fate commitment	11/132	295/18805	0.0372881355932203	5.31214689265537	6.27633886489912	7.57036540149167e-06	4.15308830904262e-05	1.67674736459151e-05	EHMT2/BCL2/BRAF/CASP3/CTNNB1/IL6/JAK1/PPARG/PRKDC/STAT3/TP53	11
GO:0051099	BP	GO:0051099	positive regulation of binding	7/132	102/18805	0.0686274509803922	9.77681224004754	7.4728505166059	7.59504165987017e-06	4.16107015738754e-05	1.67996991662532e-05	GSK3B/BDNF/HMGB1/IGF1/PRKN/RB1/STING1	7
GO:0043467	BP	GO:0043467	regulation of generation of precursor metabolites and energy	8/132	143/18805	0.0559440559440559	7.96990887899979	7.03430289273885	7.64927617239227e-06	4.17963773834572e-05	1.68746630006862e-05	GSK3B/AKT1/CDK1/IGF1/PPARA/STAT3/TNF/TP53	8
GO:0050770	BP	GO:0050770	regulation of axonogenesis	8/132	143/18805	0.0559440559440559	7.96990887899979	7.03430289273885	7.64927617239227e-06	4.17963773834572e-05	1.68746630006862e-05	GSK3B/BDNF/BRAF/CDH1/MAP2K1/MAP2K2/NTRK2/VEGFA	8
GO:0016445	BP	GO:0016445	somatic diversification of immunoglobulins	6/132	68/18805	0.0882352941176471	12.5701871657754	8.03618360447679	8.17628231489813e-06	4.45574854534701e-05	1.79894191376231e-05	IL10/IL2/MLH1/MSH2/MSH6/PRKDC	6
GO:0060760	BP	GO:0060760	positive regulation of response to cytokine stimulus	6/132	68/18805	0.0882352941176471	12.5701871657754	8.03618360447679	8.17628231489813e-06	4.45574854534701e-05	1.79894191376231e-05	CASP1/PRKN/RIPK1/STING1/TLR2/TLR4	6
GO:0010744	BP	GO:0010744	positive regulation of macrophage derived foam cell differentiation	4/132	19/18805	0.210526315789474	29.9920255183413	10.6302441181336	8.2846789248866e-06	4.47329115668318e-05	1.80602448103206e-05	NFKB1/CSF2/IL18/PLA2G2A	4
GO:0035743	BP	GO:0035743	CD4-positive, alpha-beta T cell cytokine production	4/132	19/18805	0.210526315789474	29.9920255183413	10.6302441181336	8.2846789248866e-06	4.47329115668318e-05	1.80602448103206e-05	IL18/IL1B/IL6/NLRP3	4
GO:0045346	BP	GO:0045346	regulation of MHC class II biosynthetic process	4/132	19/18805	0.210526315789474	29.9920255183413	10.6302441181336	8.2846789248866e-06	4.47329115668318e-05	1.80602448103206e-05	IL10/SIRT1/TLR4/XBP1	4
GO:1904044	BP	GO:1904044	response to aldosterone	4/132	19/18805	0.210526315789474	29.9920255183413	10.6302441181336	8.2846789248866e-06	4.47329115668318e-05	1.80602448103206e-05	ACE/CDKN1A/IGF1R/PARP1	4
GO:1905288	BP	GO:1905288	vascular associated smooth muscle cell apoptotic process	4/132	19/18805	0.210526315789474	29.9920255183413	10.6302441181336	8.2846789248866e-06	4.47329115668318e-05	1.80602448103206e-05	MIR21/IGF1/PPARG/SOD2	4
GO:1905459	BP	GO:1905459	regulation of vascular associated smooth muscle cell apoptotic process	4/132	19/18805	0.210526315789474	29.9920255183413	10.6302441181336	8.2846789248866e-06	4.47329115668318e-05	1.80602448103206e-05	MIR21/IGF1/PPARG/SOD2	4
GO:2000641	BP	GO:2000641	regulation of early endosome to late endosome transport	4/132	19/18805	0.210526315789474	29.9920255183413	10.6302441181336	8.2846789248866e-06	4.47329115668318e-05	1.80602448103206e-05	MAPK1/MAPK3/MAP2K1/MAP2K2	4
GO:0070670	BP	GO:0070670	response to interleukin-4	5/132	40/18805	0.125	17.8077651515152	8.94686163110498	8.53191221525805e-06	4.59470868840044e-05	1.85504499568831e-05	CDK4/HSPA5/JAK1/KEAP1/XBP1	5
GO:1905898	BP	GO:1905898	positive regulation of response to endoplasmic reticulum stress	5/132	40/18805	0.125	17.8077651515152	8.94686163110498	8.53191221525805e-06	4.59470868840044e-05	1.85504499568831e-05	BAK1/BAX/NFE2L2/SIRT1/XBP1	5
GO:0048645	BP	GO:0048645	animal organ formation	6/132	69/18805	0.0869565217391304	12.3880105401845	7.96781065723505	8.90378068840213e-06	4.78869566081733e-05	1.93336433796111e-05	AR/MAPK1/MAPK3/CTNNB1/MAP2K1/MAP2K2	6
GO:0006006	BP	GO:0006006	glucose metabolic process	9/132	193/18805	0.0466321243523316	6.64331135186057	6.62553850983987	8.97726186294107e-06	4.82190444376795e-05	1.94677188799383e-05	AKT1/IGF1/LIPA/MAPK14/PPARA/PRKN/SIRT1/TNF/TP53	9
GO:0062098	BP	GO:0062098	regulation of programmed necrotic cell death	5/132	41/18805	0.121951219512195	17.3734294161123	8.82417081517961	9.66242904268242e-06	5.1738349044878e-05	2.08885855425773e-05	CASP8/PARP1/PRKN/RIPK1/TP53	5
GO:0072539	BP	GO:0072539	T-helper 17 cell differentiation	5/132	41/18805	0.121951219512195	17.3734294161123	8.82417081517961	9.66242904268242e-06	5.1738349044878e-05	2.08885855425773e-05	MIR21/IL2/IL6/JAK1/STAT3	5
GO:0044773	BP	GO:0044773	mitotic DNA damage checkpoint signaling	6/132	70/18805	0.0857142857142857	12.211038961039	7.90083644184565	9.68284020820424e-06	5.1738349044878e-05	2.08885855425773e-05	CCND1/CDK1/CDKN1A/MSH2/PRKDC/TP53	6
GO:0048662	BP	GO:0048662	negative regulation of smooth muscle cell proliferation	6/132	70/18805	0.0857142857142857	12.211038961039	7.90083644184565	9.68284020820424e-06	5.1738349044878e-05	2.08885855425773e-05	AIF1/CDKN1A/HMOX1/IL10/PPARG/SOD2	6
GO:0002709	BP	GO:0002709	regulation of T cell mediated immunity	7/132	106/18805	0.0660377358490566	9.40787592910234	7.2985245716031	9.79275166526094e-06	5.22576838864379e-05	2.10982592268643e-05	AGER/AHR/HMGB1/IL18/IL1B/IL6/NLRP3	7
GO:0010522	BP	GO:0010522	regulation of calcium ion transport into cytosol	4/132	20/18805	0.2	28.4924242424242	10.3425462910846	1.02996028088344e-05	5.47491176474781e-05	2.21041383900361e-05	BAK1/BAX/BCL2/CALCA	4
GO:0045342	BP	GO:0045342	MHC class II biosynthetic process	4/132	20/18805	0.2	28.4924242424242	10.3425462910846	1.02996028088344e-05	5.47491176474781e-05	2.21041383900361e-05	IL10/SIRT1/TLR4/XBP1	4
GO:0045472	BP	GO:0045472	response to ether	4/132	20/18805	0.2	28.4924242424242	10.3425462910846	1.02996028088344e-05	5.47491176474781e-05	2.21041383900361e-05	AKT1/CDK4/CYP1A1/LIPA	4
GO:0034101	BP	GO:0034101	erythrocyte homeostasis	8/132	149/18805	0.0536912751677852	7.64897295098637	6.85083443670591	1.03445431117611e-05	5.4846100188679e-05	2.21432936422892e-05	BAP1/CASP3/HMOX1/MAPK14/PRKDC/RB1/STAT3/VEGFA	8
GO:0097530	BP	GO:0097530	granulocyte migration	8/132	149/18805	0.0536912751677852	7.64897295098637	6.85083443670591	1.03445431117611e-05	5.4846100188679e-05	2.21432936422892e-05	MAPK1/MAPK3/CCL4/CCL5/CXCL10/CXCL8/IL1B/VEGFA	8
GO:0018107	BP	GO:0018107	peptidyl-threonine phosphorylation	6/132	71/18805	0.0845070422535211	12.039052496799	7.83521202724777	1.05161848755523e-05	5.55411358015995e-05	2.24239038883377e-05	GSK3B/AKT1/MAPK1/CDK1/MAPK8/PRKDC	6
GO:0042987	BP	GO:0042987	amyloid precursor protein catabolic process	6/132	71/18805	0.0845070422535211	12.039052496799	7.83521202724777	1.05161848755523e-05	5.55411358015995e-05	2.24239038883377e-05	AGER/CASP3/IGF1/NTRK2/RELA/TNF	6
GO:1902808	BP	GO:1902808	positive regulation of cell cycle G1/S phase transition	6/132	71/18805	0.0845070422535211	12.039052496799	7.83521202724777	1.05161848755523e-05	5.55411358015995e-05	2.24239038883377e-05	AKT1/AIF1/CCND1/CCNE1/CYP1A1/RRM2	6
GO:0043010	BP	GO:0043010	camera-type eye development	12/132	366/18805	0.0327868852459016	4.67088922006955	5.96277164220975	1.05974161198433e-05	5.58983091610221e-05	2.25681072966328e-05	BAK1/BAX/CTNNB1/CYP1A1/CYP1B1/FOS/GJA1/NTRK2/SMAD3/STAT3/VEGFA/VIM	12
GO:0014074	BP	GO:0014074	response to purine-containing compound	8/132	150/18805	0.0533333333333333	7.5979797979798	6.82125087598205	1.08635485659524e-05	5.72286167403826e-05	2.31051991092321e-05	AHR/BRAF/CREB1/CYP1B1/FOS/IL1B/PTGS2/RELA	8
GO:0032733	BP	GO:0032733	positive regulation of interleukin-10 production	5/132	42/18805	0.119047619047619	16.9597763347763	8.70573302881616	1.09066850455819e-05	5.7308911575826e-05	2.3137616949572e-05	HMGB1/IL6/STAT3/TLR2/TLR4	5
GO:0060251	BP	GO:0060251	regulation of glial cell proliferation	5/132	42/18805	0.119047619047619	16.9597763347763	8.70573302881616	1.09066850455819e-05	5.7308911575826e-05	2.3137616949572e-05	IL1B/IL6/RB1/TNF/TP53	5
GO:0048738	BP	GO:0048738	cardiac muscle tissue development	10/132	251/18805	0.0398406374501992	5.67578172159845	6.27014164408716	1.12546108185448e-05	5.90615528140495e-05	2.38452196679797e-05	LMNA/ATG5/CDK1/CREB1/GJA1/IGF1/MAP2K4/MAPK14/PPARA/VEGFA	10
GO:0043124	BP	GO:0043124	negative regulation of canonical NF-kappaB signal transduction	6/132	72/18805	0.0833333333333333	11.8718434343434	7.77089085890988	1.1406632245163e-05	5.97068177011142e-05	2.41057357269552e-05	CASP8/ESR1/GSTP1/NFKBIA/RIPK1/SIRT1	6
GO:2000134	BP	GO:2000134	negative regulation of G1/S transition of mitotic cell cycle	6/132	72/18805	0.0833333333333333	11.8718434343434	7.77089085890988	1.1406632245163e-05	5.97068177011142e-05	2.41057357269552e-05	BCL2/CCND1/CDKN1A/PRKDC/RB1/TP53	6
GO:0006959	BP	GO:0006959	humoral immune response	11/132	309/18805	0.0355987055016181	5.07146709816613	6.06731159328823	1.17049985544911e-05	6.11906349369005e-05	2.47048047701592e-05	MMP7/BCL2/C1QA/CALCA/CCL4/CCL5/CXCL10/CXCL8/IL1B/IL6/TNF	11
GO:0008584	BP	GO:0008584	male gonad development	8/132	152/18805	0.0526315789473684	7.49800637958533	6.76289462372408	1.19676527131451e-05	6.24842249025583e-05	2.52270723947258e-05	AR/ACE/BAX/BCL2/CYP1B1/ESR1/GJA1/MSH2	8
GO:0016202	BP	GO:0016202	regulation of striated muscle tissue development	5/132	43/18805	0.116279069767442	16.565362931642	8.59130132935428	1.22726069250668e-05	6.38330909558222e-05	2.57716569139311e-05	BCL2/CREB1/CTNNB1/GJA1/SMAD3	5
GO:0032570	BP	GO:0032570	response to progesterone	5/132	43/18805	0.116279069767442	16.565362931642	8.59130132935428	1.22726069250668e-05	6.38330909558222e-05	2.57716569139311e-05	CYP1B1/FOS/IGF1R/RELA/TLR2	5
GO:0045022	BP	GO:0045022	early endosome to late endosome transport	5/132	43/18805	0.116279069767442	16.565362931642	8.59130132935428	1.22726069250668e-05	6.38330909558222e-05	2.57716569139311e-05	MAPK1/MAPK3/BECN1/MAP2K1/MAP2K2	5
GO:0045670	BP	GO:0045670	regulation of osteoclast differentiation	6/132	73/18805	0.0821917808219178	11.7092154420922	7.70782861218067	1.23570947164957e-05	6.41912796334779e-05	2.59162702417956e-05	CALCA/CREB1/CTNNB1/FOS/TLR4/TNF	6
GO:0032760	BP	GO:0032760	positive regulation of tumor necrosis factor production	7/132	110/18805	0.0636363636363636	9.06577134986226	7.13320248947482	1.24936147851369e-05	6.4818514080969e-05	2.61695067801379e-05	AGER/HMGB1/IL6/RIPK1/STAT3/TLR2/TLR4	7
GO:0046546	BP	GO:0046546	development of primary male sexual characteristics	8/132	153/18805	0.0522875816993464	7.44899980194098	6.73411322013512	1.2554233082932e-05	6.50508748269452e-05	2.62633189602453e-05	AR/ACE/BAX/BCL2/CYP1B1/ESR1/GJA1/MSH2	8
GO:0002544	BP	GO:0002544	chronic inflammatory response	4/132	21/18805	0.19047619047619	27.1356421356421	10.0752033587108	1.26539490427078e-05	6.5075189757805e-05	2.62731357503556e-05	CCL5/IL10/TNF/VCAM1	4
GO:0002902	BP	GO:0002902	regulation of B cell apoptotic process	4/132	21/18805	0.19047619047619	27.1356421356421	10.0752033587108	1.26539490427078e-05	6.5075189757805e-05	2.62731357503556e-05	BAX/BCL2/IL10/IL2	4
GO:0010288	BP	GO:0010288	response to lead ion	4/132	21/18805	0.19047619047619	27.1356421356421	10.0752033587108	1.26539490427078e-05	6.5075189757805e-05	2.62731357503556e-05	BECN1/CAT/MAP1LC3A/PTGS2	4
GO:0032495	BP	GO:0032495	response to muramyl dipeptide	4/132	21/18805	0.19047619047619	27.1356421356421	10.0752033587108	1.26539490427078e-05	6.5075189757805e-05	2.62731357503556e-05	MAPK14/NFKBIA/RELA/VIM	4
GO:0036498	BP	GO:0036498	IRE1-mediated unfolded protein response	4/132	21/18805	0.19047619047619	27.1356421356421	10.0752033587108	1.26539490427078e-05	6.5075189757805e-05	2.62731357503556e-05	BAK1/BAX/HSPA5/XBP1	4
GO:0042359	BP	GO:0042359	vitamin D metabolic process	4/132	21/18805	0.19047619047619	27.1356421356421	10.0752033587108	1.26539490427078e-05	6.5075189757805e-05	2.62731357503556e-05	NFKB1/CYP1A1/CYP3A4/TNF	4
GO:0001676	BP	GO:0001676	long-chain fatty acid metabolic process	7/132	111/18805	0.0630630630630631	8.98409773409773	7.09318444522044	1.32573576850658e-05	6.80080932933023e-05	2.74572517401454e-05	CYP1A1/CYP1A2/CYP1B1/CYP2E1/CYP3A4/GSTP1/PTGS2	7
GO:0002526	BP	GO:0002526	acute inflammatory response	7/132	111/18805	0.0630630630630631	8.98409773409773	7.09318444522044	1.32573576850658e-05	6.80080932933023e-05	2.74572517401454e-05	GSTP1/IL1B/IL6/LIPA/NLRP3/PTGS2/TNF	7
GO:0044774	BP	GO:0044774	mitotic DNA integrity checkpoint signaling	6/132	74/18805	0.0810810810810811	11.5509828009828	7.6459830565601	1.33705807973593e-05	6.84180778285794e-05	2.76227768717811e-05	CCND1/CDK1/CDKN1A/MSH2/PRKDC/TP53	6
GO:0050772	BP	GO:0050772	positive regulation of axonogenesis	6/132	74/18805	0.0810810810810811	11.5509828009828	7.6459830565601	1.33705807973593e-05	6.84180778285794e-05	2.76227768717811e-05	BDNF/BRAF/MAP2K1/MAP2K2/NTRK2/VEGFA	6
GO:0010828	BP	GO:0010828	positive regulation of D-glucose transmembrane transport	5/132	44/18805	0.113636363636364	16.1888774104683	8.48064846979437	1.37684291293048e-05	7.03540946142948e-05	2.8404414728165e-05	AKT1/BRAF/IGF1/MAPK14/NFE2L2	5
GO:0002705	BP	GO:0002705	positive regulation of leukocyte mediated immunity	8/132	155/18805	0.0516129032258065	7.35288367546432	6.67732281235121	1.38002921049213e-05	7.03540946142948e-05	2.8404414728165e-05	IL18/IL1B/IL2/IL6/MLH1/MSH2/NLRP3/TNF	8
GO:1903038	BP	GO:1903038	negative regulation of leukocyte cell-cell adhesion	8/132	155/18805	0.0516129032258065	7.35288367546432	6.67732281235121	1.38002921049213e-05	7.03540946142948e-05	2.8404414728165e-05	AKT1/MIR21/CASP3/HMGB1/IL10/IL2/PLA2G2A/PPARA	8
GO:0010948	BP	GO:0010948	negative regulation of cell cycle process	11/132	315/18805	0.0349206349206349	4.97486772486773	5.98156106029413	1.40062477649879e-05	7.13155787686928e-05	2.87925995925401e-05	BCL2/CCND1/CDK1/CDKN1A/MAPK14/MSH2/PRKDC/RAD50/RB1/SIRT1/TP53	11
GO:0019218	BP	GO:0019218	regulation of steroid metabolic process	7/132	112/18805	0.0625	8.90388257575758	7.05366818773185	1.40593443433134e-05	7.14089566213531e-05	2.88302995056429e-05	NFKB1/MAPK1/CREB1/IGF1R/LDLR/SIRT1/TNF	7
GO:0032204	BP	GO:0032204	regulation of telomere maintenance	7/132	112/18805	0.0625	8.90388257575758	7.05366818773185	1.40593443433134e-05	7.14089566213531e-05	2.88302995056429e-05	LMNA/MAPK1/MAPK3/CTNNB1/PARP1/RAD50/TP53	7
GO:0071479	BP	GO:0071479	cellular response to ionizing radiation	6/132	75/18805	0.08	11.3969696969697	7.5853139299418	1.44501963394085e-05	7.33035268625055e-05	2.95952039388015e-05	MIR21/CDKN1A/MAPK14/SIRT1/TNF/TP53	6
GO:0031334	BP	GO:0031334	positive regulation of protein-containing complex assembly	9/132	205/18805	0.0439024390243902	6.25443458980044	6.35991756827309	1.45584659737629e-05	7.37616975168825e-05	2.97801834962039e-05	GSK3B/BAK1/BAX/CSF2/MAPK8/TLR4/TNF/TP53/VEGFA	9
GO:0045927	BP	GO:0045927	positive regulation of growth	10/132	259/18805	0.0386100386100386	5.500468000468	6.13179279333867	1.47751455023273e-05	7.47673311195357e-05	3.01861930407932e-05	AKT1/BCL2/BDNF/CDK1/CREB1/IGF1/IL2/MAPK14/PRKN/VEGFA	10
GO:0030316	BP	GO:0030316	osteoclast differentiation	7/132	113/18805	0.0619469026548673	8.82508715473317	7.01464274213794	1.4901060032608e-05	7.5311753596539e-05	3.04059954831232e-05	CALCA/CREB1/CTNNB1/FOS/MAPK14/TLR4/TNF	7
GO:0034104	BP	GO:0034104	negative regulation of tissue remodeling	4/132	22/18805	0.181818181818182	25.9022038567493	9.82588514788693	1.53819691961539e-05	7.7560875786535e-05	3.1314044969215e-05	AGER/CALCA/IL6/PPARG	4
GO:0035196	BP	GO:0035196	miRNA processing	5/132	45/18805	0.111111111111111	15.8291245791246	8.37356492144464	1.5402695215822e-05	7.7560875786535e-05	3.1314044969215e-05	IL6/RIPK1/SMAD3/STAT3/TP53	5
GO:1901861	BP	GO:1901861	regulation of muscle tissue development	5/132	45/18805	0.111111111111111	15.8291245791246	8.37356492144464	1.5402695215822e-05	7.7560875786535e-05	3.1314044969215e-05	BCL2/CREB1/CTNNB1/GJA1/SMAD3	5
GO:0000077	BP	GO:0000077	DNA damage checkpoint signaling	7/132	114/18805	0.0614035087719298	8.74767410951621	6.97609746923969	1.57840302462403e-05	7.92867729606373e-05	3.20108501712452e-05	CCND1/CDK1/CDKN1A/MAPK14/MSH2/PRKDC/TP53	7
GO:1903557	BP	GO:1903557	positive regulation of tumor necrosis factor superfamily cytokine production	7/132	114/18805	0.0614035087719298	8.74767410951621	6.97609746923969	1.57840302462403e-05	7.92867729606373e-05	3.20108501712452e-05	AGER/HMGB1/IL6/RIPK1/STAT3/TLR2/TLR4	7
GO:0000280	BP	GO:0000280	nuclear division	13/132	448/18805	0.0290178571428571	4.13394548160173	5.64461893749077	1.64712633360707e-05	8.26378767373803e-05	3.33638082612267e-05	EHMT2/BECN1/CCNE1/CDK1/IGF1/IL1B/MKI67/MLH1/RAD50/RB1/SIRT1/TGFA/TNF	13
GO:0051607	BP	GO:0051607	defense response to virus	11/132	321/18805	0.0342679127725857	4.8818795430945	5.89795737293898	1.66910003715982e-05	8.363051830532e-05	3.37645724658796e-05	ATG5/BCL2/BECN1/CASP1/CXCL10/IL1B/IL6/RELA/STING1/TLR2/TNF	11
GO:1901800	BP	GO:1901800	positive regulation of proteasomal protein catabolic process	7/132	115/18805	0.0608695652173913	8.67160737812912	6.93802205239038	1.67098212530221e-05	8.363051830532e-05	3.37645724658796e-05	GSK3B/AKT1/KEAP1/NFE2L2/PRKN/SIRT1/XBP1	7
GO:0006801	BP	GO:0006801	superoxide metabolic process	6/132	77/18805	0.0779220779220779	11.1009445100354	7.46735306575531	1.68207331458169e-05	8.40832025500749e-05	3.39473369673548e-05	FANCC/GSTP1/NFE2L2/NQO1/SOD1/SOD2	6
GO:0045601	BP	GO:0045601	regulation of endothelial cell differentiation	5/132	46/18805	0.108695652173913	15.4850131752306	8.26985713405094	1.71842589991094e-05	8.55880245179885e-05	3.45548863573798e-05	MIR21/CTNNB1/IL1B/TNF/VEGFA	5
GO:0060443	BP	GO:0060443	mammary gland morphogenesis	5/132	46/18805	0.108695652173913	15.4850131752306	8.26985713405094	1.71842589991094e-05	8.55880245179885e-05	3.45548863573798e-05	AR/NFKB1/VDR/BAX/ESR1	5
GO:0060711	BP	GO:0060711	labyrinthine layer development	5/132	46/18805	0.108695652173913	15.4850131752306	8.26985713405094	1.71842589991094e-05	8.55880245179885e-05	3.45548863573798e-05	AKT1/MAPK1/CASP8/IL10/MAP2K1	5
GO:0031647	BP	GO:0031647	regulation of protein stability	12/132	386/18805	0.0310880829015544	4.42887423457372	5.72291404182468	1.79939556434442e-05	8.95123047686588e-05	3.61392558864127e-05	LMNA/MAPK1/BCL2/CASP3/CREB1/IGF1/PRKDC/PRKN/SIRT1/SMAD3/TP53/XBP1	12
GO:0034764	BP	GO:0034764	positive regulation of transmembrane transport	9/132	211/18805	0.042654028436019	6.0765833692374	6.23492703259641	1.83133065623666e-05	9.09907819404648e-05	3.67361689585563e-05	AKT1/MIR21/BAK1/BAX/BRAF/CXCL10/IGF1/MAPK14/NFE2L2	9
GO:0090026	BP	GO:0090026	positive regulation of monocyte chemotaxis	4/132	23/18805	0.173913043478261	24.7760210803689	9.59261943751548	1.85192034566296e-05	9.17918057940787e-05	3.7059570373498e-05	AIF1/CCL5/CXCL10/HMGB1	4
GO:1902254	BP	GO:1902254	negative regulation of intrinsic apoptotic signaling pathway by p53 class mediator	4/132	23/18805	0.173913043478261	24.7760210803689	9.59261943751548	1.85192034566296e-05	9.17918057940787e-05	3.7059570373498e-05	MIR21/BCL2/PRKN/SIRT1	4
GO:0050878	BP	GO:0050878	regulation of body fluid levels	12/132	388/18805	0.0309278350515464	4.40604498594189	5.699829131858	1.89365639097227e-05	9.37473989217477e-05	3.78491118855079e-05	VDR/ATG5/CCND1/CREB1/GJA1/IL6/MAPK14/NFE2L2/TFPI2/TLR4/VEGFA/XBP1	12
GO:0042771	BP	GO:0042771	intrinsic apoptotic signaling pathway in response to DNA damage by p53 class mediator	5/132	47/18805	0.106382978723404	15.1555448098001	8.16934600041079	1.91222854890859e-05	9.42127950535421e-05	3.8037008621481e-05	BCL2/CDKN1A/MSH2/SIRT1/TP53	5
GO:0045840	BP	GO:0045840	positive regulation of mitotic nuclear division	5/132	47/18805	0.106382978723404	15.1555448098001	8.16934600041079	1.91222854890859e-05	9.42127950535421e-05	3.8037008621481e-05	IGF1/IL1B/RB1/TGFA/TNF	5
GO:0048634	BP	GO:0048634	regulation of muscle organ development	5/132	47/18805	0.106382978723404	15.1555448098001	8.16934600041079	1.91222854890859e-05	9.42127950535421e-05	3.8037008621481e-05	BCL2/CREB1/CTNNB1/GJA1/SMAD3	5
GO:0071548	BP	GO:0071548	response to dexamethasone	5/132	47/18805	0.106382978723404	15.1555448098001	8.16934600041079	1.91222854890859e-05	9.42127950535421e-05	3.8037008621481e-05	ACE/CASP9/CYP1B1/IGF1R/PCNA	5
GO:0022411	BP	GO:0022411	cellular component disassembly	13/132	456/18805	0.0285087719298246	4.06142012227538	5.56421870267528	1.98335712887881e-05	9.76001729648269e-05	3.94046118514089e-05	GSK3B/MMP7/ATG5/BAX/BECN1/C1QA/CDK1/IGF1R/IL1B/IL6/MAP1LC3A/MMP2/TNF	13
GO:0045685	BP	GO:0045685	regulation of glial cell differentiation	6/132	80/18805	0.075	10.6846590909091	7.29832932548709	2.09558844806528e-05	0.000102999676233256	4.15845806365007e-05	CDK1/CTNNB1/IL6/LDLR/RELA/TLR2	6
GO:1901888	BP	GO:1901888	regulation of cell junction assembly	10/132	270/18805	0.037037037037037	5.27637485970819	5.95067720922616	2.11399031132463e-05	0.000103780002260847	4.18996256133762e-05	ACE/BDNF/CTNNB1/IL1B/NTRK2/SMAD3/TJP1/TLR2/TNF/VEGFA	10
GO:0042119	BP	GO:0042119	neutrophil activation	5/132	48/18805	0.104166666666667	14.8398042929293	8.07186549765394	2.12262516258702e-05	0.000103955504089035	4.19704818548038e-05	CCL5/CXCL8/IL18/PLA2G2A/TNF	5
GO:0048806	BP	GO:0048806	genitalia development	5/132	48/18805	0.104166666666667	14.8398042929293	8.07186549765394	2.12262516258702e-05	0.000103955504089035	4.19704818548038e-05	AR/BAK1/BAX/CTNNB1/ESR1	5
GO:0071322	BP	GO:0071322	cellular response to carbohydrate stimulus	8/132	165/18805	0.0484848484848485	6.90725436179982	6.4078115069548	2.17070365230748e-05	0.000106057328267912	4.2819061969292e-05	ACE/AGER/ICAM1/IGF1R/MAP2K4/PPARA/SMAD3/XBP1	8
GO:0120254	BP	GO:0120254	olefinic compound metabolic process	8/132	165/18805	0.0484848484848485	6.90725436179982	6.4078115069548	2.17070365230748e-05	0.000106057328267912	4.2819061969292e-05	CREB1/CYP1A1/CYP1A2/CYP1B1/CYP2E1/CYP3A4/GSTP1/PTGS2	8
GO:0034114	BP	GO:0034114	regulation of heterotypic cell-cell adhesion	4/132	24/18805	0.166666666666667	23.7436868686869	9.3737241768994	2.21024354382691e-05	0.000107097767943217	4.32391239457697e-05	AGER/IL10/IL1B/TNF	4
GO:0036499	BP	GO:0036499	PERK-mediated unfolded protein response	4/132	24/18805	0.166666666666667	23.7436868686869	9.3737241768994	2.21024354382691e-05	0.000107097767943217	4.32391239457697e-05	AKT1/EIF2AK3/HSPA5/NFE2L2	4
GO:0045844	BP	GO:0045844	positive regulation of striated muscle tissue development	4/132	24/18805	0.166666666666667	23.7436868686869	9.3737241768994	2.21024354382691e-05	0.000107097767943217	4.32391239457697e-05	BCL2/CREB1/CTNNB1/GJA1	4
GO:0048636	BP	GO:0048636	positive regulation of muscle organ development	4/132	24/18805	0.166666666666667	23.7436868686869	9.3737241768994	2.21024354382691e-05	0.000107097767943217	4.32391239457697e-05	BCL2/CREB1/CTNNB1/GJA1	4
GO:0072574	BP	GO:0072574	hepatocyte proliferation	4/132	24/18805	0.166666666666667	23.7436868686869	9.3737241768994	2.21024354382691e-05	0.000107097767943217	4.32391239457697e-05	IL6/TGFA/TNF/XBP1	4
GO:0072575	BP	GO:0072575	epithelial cell proliferation involved in liver morphogenesis	4/132	24/18805	0.166666666666667	23.7436868686869	9.3737241768994	2.21024354382691e-05	0.000107097767943217	4.32391239457697e-05	IL6/TGFA/TNF/XBP1	4
GO:1901863	BP	GO:1901863	positive regulation of muscle tissue development	4/132	24/18805	0.166666666666667	23.7436868686869	9.3737241768994	2.21024354382691e-05	0.000107097767943217	4.32391239457697e-05	BCL2/CREB1/CTNNB1/GJA1	4
GO:0002260	BP	GO:0002260	lymphocyte homeostasis	6/132	81/18805	0.0740740740740741	10.5527497194164	7.24396979725204	2.25030993344086e-05	0.000108654800429007	4.38677525524497e-05	AKT1/BAK1/BAX/BCL2/CASP3/IL2	6
GO:0018210	BP	GO:0018210	peptidyl-threonine modification	6/132	81/18805	0.0740740740740741	10.5527497194164	7.24396979725204	2.25030993344086e-05	0.000108654800429007	4.38677525524497e-05	GSK3B/AKT1/MAPK1/CDK1/MAPK8/PRKDC	6
GO:1902807	BP	GO:1902807	negative regulation of cell cycle G1/S phase transition	6/132	81/18805	0.0740740740740741	10.5527497194164	7.24396979725204	2.25030993344086e-05	0.000108654800429007	4.38677525524497e-05	BCL2/CCND1/CDKN1A/PRKDC/RB1/TP53	6
GO:0008544	BP	GO:0008544	epidermis development	12/132	395/18805	0.030379746835443	4.32796317606444	5.62024443148118	2.25839235561614e-05	0.00010891706794867	4.39736391456762e-05	VDR/BCL2/CASP3/CDKN1A/CTNNB1/IL18/KEAP1/MAP2K1/PPARA/RELA/SOD1/TNF	12
GO:0050708	BP	GO:0050708	regulation of protein secretion	10/132	273/18805	0.0366300366300366	5.21839271839272	5.90299240815732	2.32386636469896e-05	0.000111768600412178	4.51249027806979e-05	CCL5/CHGA/IGF1/IL1B/IL6/PPARG/PRKN/TLR2/TLR4/TNF	10
GO:1901988	BP	GO:1901988	negative regulation of cell cycle phase transition	10/132	273/18805	0.0366300366300366	5.21839271839272	5.90299240815732	2.32386636469896e-05	0.000111768600412178	4.51249027806979e-05	BCL2/CCND1/CDK1/CDKN1A/MAPK14/MSH2/PRKDC/RAD50/RB1/TP53	10
GO:0015908	BP	GO:0015908	fatty acid transport	7/132	121/18805	0.0578512396694215	8.2416103180566	6.71889640787568	2.32567907891001e-05	0.000111768600412178	4.51249027806979e-05	AKT1/ACE/IL1B/PLA2G2A/PPARA/PPARG/PTGS2	7
GO:0043029	BP	GO:0043029	T cell homeostasis	5/132	49/18805	0.102040816326531	14.536951144094	7.97726148164967	2.35059468162209e-05	0.000112309227288199	4.53431728058312e-05	AKT1/BAX/BCL2/CASP3/IL2	5
GO:0061028	BP	GO:0061028	establishment of endothelial barrier	5/132	49/18805	0.102040816326531	14.536951144094	7.97726148164967	2.35059468162209e-05	0.000112309227288199	4.53431728058312e-05	ICAM1/IL1B/TJP1/TNF/VEGFA	5
GO:0070849	BP	GO:0070849	response to epidermal growth factor	5/132	49/18805	0.102040816326531	14.536951144094	7.97726148164967	2.35059468162209e-05	0.000112309227288199	4.53431728058312e-05	AKT1/MAPK1/MAPK3/BECN1/FOS	5
GO:0098927	BP	GO:0098927	vesicle-mediated transport between endosomal compartments	5/132	49/18805	0.102040816326531	14.536951144094	7.97726148164967	2.35059468162209e-05	0.000112309227288199	4.53431728058312e-05	MAPK1/MAPK3/BECN1/MAP2K1/MAP2K2	5
GO:1902003	BP	GO:1902003	regulation of amyloid-beta formation	5/132	49/18805	0.102040816326531	14.536951144094	7.97726148164967	2.35059468162209e-05	0.000112309227288199	4.53431728058312e-05	CASP3/IGF1/NTRK2/RELA/TNF	5
GO:2000142	BP	GO:2000142	regulation of DNA-templated transcription initiation	6/132	82/18805	0.0731707317073171	10.4240576496674	7.19055114949857	2.41410079359938e-05	0.00011520952567828	4.6514124955225e-05	NFKB1/CDK4/HMGB1/JUN/NFKBIA/TP53	6
GO:0048592	BP	GO:0048592	eye morphogenesis	8/132	168/18805	0.0476190476190476	6.78391053391053	6.33130511238546	2.47137022456696e-05	0.000117805803396121	4.75623332997622e-05	BAK1/BAX/BCL2/CTNNB1/FASLG/NTRK2/STAT3/VEGFA	8
GO:0031570	BP	GO:0031570	DNA integrity checkpoint signaling	7/132	123/18805	0.0569105691056911	8.10760039418576	6.64919260007511	2.58595388714266e-05	0.000123049026474633	4.96792062927392e-05	CCND1/CDK1/CDKN1A/MAPK14/MSH2/PRKDC/TP53	7
GO:0046323	BP	GO:0046323	D-glucose import	6/132	83/18805	0.072289156626506	10.2984665936473	7.13804528919216	2.58735358661677e-05	0.000123049026474633	4.96792062927392e-05	AKT1/ACE/IGF1/MAPK14/NFE2L2/TNF	6
GO:0006925	BP	GO:0006925	inflammatory cell apoptotic process	4/132	25/18805	0.16	22.7939393939394	9.16775476411313	2.61696478126913e-05	0.000124026623832005	5.00738966221108e-05	CCL5/FASLG/IL6/SIRT1	4
GO:0071280	BP	GO:0071280	cellular response to copper ion	4/132	25/18805	0.16	22.7939393939394	9.16775476411313	2.61696478126913e-05	0.000124026623832005	5.00738966221108e-05	BECN1/CYP1A1/MAP1LC3A/NFE2L2	4
GO:0140896	BP	GO:0140896	cGAS/STING signaling pathway	4/132	25/18805	0.16	22.7939393939394	9.16775476411313	2.61696478126913e-05	0.000124026623832005	5.00738966221108e-05	AKT1/PARP1/PRKDC/STING1	4
GO:0019079	BP	GO:0019079	viral genome replication	7/132	124/18805	0.0564516129032258	8.0422165200391	6.61492911029311	2.72481966814566e-05	0.000128692919728856	5.1957843883818e-05	ATG16L2/ATG5/BCL2/CCL5/CXCL8/PRKN/TNF	7
GO:0032609	BP	GO:0032609	type II interferon production	7/132	124/18805	0.0564516129032258	8.0422165200391	6.61492911029311	2.72481966814566e-05	0.000128692919728856	5.1957843883818e-05	HMGB1/IL10/IL18/IL1B/IL2/TLR4/TNF	7
GO:0032649	BP	GO:0032649	regulation of type II interferon production	7/132	124/18805	0.0564516129032258	8.0422165200391	6.61492911029311	2.72481966814566e-05	0.000128692919728856	5.1957843883818e-05	HMGB1/IL10/IL18/IL1B/IL2/TLR4/TNF	7
GO:0097009	BP	GO:0097009	energy homeostasis	6/132	84/18805	0.0714285714285714	10.1758658008658	7.08642529134919	2.7704715843193e-05	0.00013069882594682	5.2767698554441e-05	LIPA/MAPK14/MAPK8/SIRT1/SQSTM1/STAT3	6
GO:0043409	BP	GO:0043409	negative regulation of MAPK cascade	8/132	171/18805	0.0467836257309941	6.6648945596314	6.25665025407557	2.80620642784454e-05	0.000132232823532262	5.33870271642081e-05	MIR21/GSTP1/IGF1R/IL1B/PPARG/PRKN/TLR4/XBP1	8
GO:0002429	BP	GO:0002429	immune response-activating cell surface receptor signaling pathway	11/132	340/18805	0.0323529411764706	4.60906862745098	5.64631341368532	2.8352580689516e-05	0.000133448744619956	5.38779371395397e-05	NFKB1/MAPK1/BAX/BCL2/BRAF/LIPA/NFKBIA/RELA/SQSTM1/TLR2/TLR4	11
GO:0043368	BP	GO:0043368	positive T cell selection	5/132	51/18805	0.0980392156862745	13.9668746286393	7.79611940841711	2.86332461902043e-05	0.000134615570475457	5.43490256482742e-05	BCL2/BRAF/IL6/JAK1/STAT3	5
GO:0006260	BP	GO:0006260	DNA replication	10/132	280/18805	0.0357142857142857	5.0879329004329	5.7944030961656	2.88431631485196e-05	0.000135447494145448	5.46849024024865e-05	EHMT2/POLK/CCNE1/CDK1/CDKN1A/MAP2K4/PARP1/PCNA/RAD50/TP53	10
GO:0007292	BP	GO:0007292	female gamete generation	8/132	172/18805	0.0465116279069767	6.6261451726568	6.23216300383056	2.92593008737656e-05	0.000137244825673862	5.54105481579603e-05	AKT1/EHMT2/BCL2/CTNNB1/IGF1/MLH1/MMP2/SIRT1	8
GO:0002720	BP	GO:0002720	positive regulation of cytokine production involved in immune response	6/132	85/18805	0.0705882352941176	10.0561497326203	7.03566533719238	2.96386886582028e-05	0.000138549910917583	5.59374568293246e-05	IL18/IL1B/IL6/NLRP3/SIRT1/TLR4	6
GO:0051149	BP	GO:0051149	positive regulation of muscle cell differentiation	6/132	85/18805	0.0705882352941176	10.0561497326203	7.03566533719238	2.96386886582028e-05	0.000138549910917583	5.59374568293246e-05	MIR21/BCL2/IGF1/MAPK14/SIRT1/SOD2	6
GO:2000514	BP	GO:2000514	regulation of CD4-positive, alpha-beta T cell activation	6/132	85/18805	0.0705882352941176	10.0561497326203	7.03566533719238	2.96386886582028e-05	0.000138549910917583	5.59374568293246e-05	MIR21/AGER/HMGB1/IL18/IL2/NLRP3	6
GO:0010717	BP	GO:0010717	regulation of epithelial to mesenchymal transition	7/132	126/18805	0.0555555555555556	7.91456228956229	6.54754049429012	3.02100985460451e-05	0.000141060562415568	5.69510948667071e-05	GSK3B/MIR21/CTNNB1/IL1B/IL6/SMAD3/VEGFA	7
GO:0033598	BP	GO:0033598	mammary gland epithelial cell proliferation	4/132	26/18805	0.153846153846154	21.9172494172494	8.973462582525	3.07599787503258e-05	0.000143140150266239	5.77906973958556e-05	MAPK1/BAX/CCND1/ESR1	4
GO:0050927	BP	GO:0050927	positive regulation of positive chemotaxis	4/132	26/18805	0.153846153846154	21.9172494172494	8.973462582525	3.07599787503258e-05	0.000143140150266239	5.77906973958556e-05	AGER/CXCL8/SMAD3/VEGFA	4
GO:1904996	BP	GO:1904996	positive regulation of leukocyte adhesion to vascular endothelial cell	4/132	26/18805	0.153846153846154	21.9172494172494	8.973462582525	3.07599787503258e-05	0.000143140150266239	5.77906973958556e-05	MIR21/IL6/RELA/TNF	4
GO:0009299	BP	GO:0009299	mRNA transcription	5/132	52/18805	0.0961538461538462	13.6982808857809	7.70932337040053	3.15019936765304e-05	0.000146427253412742	5.91178161874398e-05	VDR/CREB1/PPARG/STAT3/TP53	5
GO:0030856	BP	GO:0030856	regulation of epithelial cell differentiation	8/132	174/18805	0.0459770114942529	6.54998258446534	6.18376817476183	3.17824257996191e-05	0.000147397277212906	5.95094488062251e-05	VDR/MIR21/CCND1/CTNNB1/IL1B/KEAP1/TNF/VEGFA	8
GO:0055002	BP	GO:0055002	striated muscle cell development	8/132	174/18805	0.0459770114942529	6.54998258446534	6.18376817476183	3.17824257996191e-05	0.000147397277212906	5.95094488062251e-05	LMNA/ATG5/BCL2/CDK1/IGF1/MAP2K4/PPARA/VEGFA	8
GO:0043603	BP	GO:0043603	amide metabolic process	13/132	480/18805	0.0270833333333333	3.85834911616162	5.33358151945646	3.38027728305882e-05	0.000156549761441643	6.32046275907903e-05	ACE/BECN1/CASP3/GSTP1/IGF1/LDLR/NFE2L2/NTRK2/RELA/SOD1/SOD2/TNF/TP53	13
GO:0001892	BP	GO:0001892	embryonic placenta development	6/132	87/18805	0.0689655172413793	9.82497387669801	6.93662747221314	3.38321217230906e-05	0.000156549761441643	6.32046275907903e-05	AKT1/MAPK1/CASP8/CSF2/IL10/MAP2K1	6
GO:0044331	BP	GO:0044331	cell-cell adhesion mediated by cadherin	5/132	53/18805	0.0943396226415094	13.4398227558605	7.6248862369026	3.45887565893268e-05	0.000159512009905212	6.44005911569248e-05	CDH1/CDH2/CTNNB1/TJP1/VEGFA	5
GO:0060688	BP	GO:0060688	regulation of morphogenesis of a branching structure	5/132	53/18805	0.0943396226415094	13.4398227558605	7.6248862369026	3.45887565893268e-05	0.000159512009905212	6.44005911569248e-05	AR/CTNNB1/ESR1/TNF/VEGFA	5
GO:2000573	BP	GO:2000573	positive regulation of DNA biosynthetic process	5/132	53/18805	0.0943396226415094	13.4398227558605	7.6248862369026	3.45887565893268e-05	0.000159512009905212	6.44005911569248e-05	CTNNB1/CYP1B1/PCNA/TNF/VEGFA	5
GO:0072330	BP	GO:0072330	monocarboxylic acid biosynthetic process	9/132	229/18805	0.0393013100436681	5.5989479952362	5.88715102214892	3.48923422480594e-05	0.000160731652799637	6.48930037561264e-05	CYP1A1/CYP1A2/CYP2E1/CYP3A4/GSTP1/IL1B/PTGS2/SIRT1/XBP1	9
GO:0050806	BP	GO:0050806	positive regulation of synaptic transmission	8/132	177/18805	0.0451977401129944	6.43896593049135	6.11258477291188	3.59069922380904e-05	0.00016414828439646	6.62724177245896e-05	GSK3B/MAPK1/AGER/BRAF/NTRK2/PTGS2/SQSTM1/TNF	8
GO:0035902	BP	GO:0035902	response to immobilization stress	4/132	27/18805	0.148148148148148	21.1054994388328	8.78976205981757	3.59136791609681e-05	0.00016414828439646	6.62724177245896e-05	CYP1A1/FOS/SOD2/TFF1	4
GO:0036344	BP	GO:0036344	platelet morphogenesis	4/132	27/18805	0.148148148148148	21.1054994388328	8.78976205981757	3.59136791609681e-05	0.00016414828439646	6.62724177245896e-05	BAP1/CASP3/CASP9/PRKDC	4
GO:0044346	BP	GO:0044346	fibroblast apoptotic process	4/132	27/18805	0.148148148148148	21.1054994388328	8.78976205981757	3.59136791609681e-05	0.00016414828439646	6.62724177245896e-05	BAK1/CASP3/CASP9/TP53	4
GO:0045649	BP	GO:0045649	regulation of macrophage differentiation	4/132	27/18805	0.148148148148148	21.1054994388328	8.78976205981757	3.59136791609681e-05	0.00016414828439646	6.62724177245896e-05	CALCA/CASP8/RB1/RIPK1	4
GO:0050926	BP	GO:0050926	regulation of positive chemotaxis	4/132	27/18805	0.148148148148148	21.1054994388328	8.78976205981757	3.59136791609681e-05	0.00016414828439646	6.62724177245896e-05	AGER/CXCL8/SMAD3/VEGFA	4
GO:0070102	BP	GO:0070102	interleukin-6-mediated signaling pathway	4/132	27/18805	0.148148148148148	21.1054994388328	8.78976205981757	3.59136791609681e-05	0.00016414828439646	6.62724177245896e-05	IL6/JAK1/RIPK1/STAT3	4
GO:0050810	BP	GO:0050810	regulation of steroid biosynthetic process	6/132	88/18805	0.0681818181818182	9.71332644628099	6.88830295194819	3.61004118968646e-05	0.000164818436093574	6.65429814613551e-05	NFKB1/MAPK1/CREB1/IGF1R/SIRT1/TNF	6
GO:0006091	BP	GO:0006091	generation of precursor metabolites and energy	13/132	484/18805	0.0268595041322314	3.82646193338342	5.29658897876394	3.68209440167017e-05	0.000167921486087267	6.7795791541938e-05	GSK3B/AKT1/CAT/CDK1/CYP1A2/IGF1/LIPA/MSH2/PPARA/SOD2/STAT3/TNF/TP53	13
GO:0055007	BP	GO:0055007	cardiac muscle cell differentiation	7/132	130/18805	0.0538461538461538	7.6710372960373	6.41711434360317	3.69313125146929e-05	0.000168238096588551	6.79236183022009e-05	LMNA/ATG5/CDK1/IGF1/MAP2K4/PPARA/VEGFA	7
GO:0009791	BP	GO:0009791	post-embryonic development	6/132	89/18805	0.0674157303370786	9.60418794688458	6.8407451579696	3.84891564056681e-05	0.000175140579923466	7.07103928371311e-05	BAK1/BAX/BCL2/CYP1A2/SOD2/VEGFA	6
GO:0048588	BP	GO:0048588	developmental cell growth	9/132	232/18805	0.0387931034482759	5.52654780564263	5.83277350832581	3.86228691756927e-05	0.000175554612215621	7.08775521901394e-05	GSK3B/BDNF/CDH1/CTNNB1/IGF1/MAP2K4/PPARA/PRKN/VEGFA	9
GO:0002317	BP	GO:0002317	plasma cell differentiation	3/132	10/18805	0.3	42.7386363636364	11.0999782914927	3.91335889150037e-05	0.000175929887146335	7.10290638374361e-05	IL10/IL2/XBP1	3
GO:0007252	BP	GO:0007252	I-kappaB phosphorylation	3/132	10/18805	0.3	42.7386363636364	11.0999782914927	3.91335889150037e-05	0.000175929887146335	7.10290638374361e-05	TLR2/TLR4/TNF	3
GO:0031652	BP	GO:0031652	positive regulation of heat generation	3/132	10/18805	0.3	42.7386363636364	11.0999782914927	3.91335889150037e-05	0.000175929887146335	7.10290638374361e-05	IL1B/PTGS2/TNF	3
GO:0032025	BP	GO:0032025	response to cobalt ion	3/132	10/18805	0.3	42.7386363636364	11.0999782914927	3.91335889150037e-05	0.000175929887146335	7.10290638374361e-05	CASP3/CASP8/CASP9	3
GO:0042368	BP	GO:0042368	vitamin D biosynthetic process	3/132	10/18805	0.3	42.7386363636364	11.0999782914927	3.91335889150037e-05	0.000175929887146335	7.10290638374361e-05	NFKB1/CYP3A4/TNF	3
GO:0055015	BP	GO:0055015	ventricular cardiac muscle cell development	3/132	10/18805	0.3	42.7386363636364	11.0999782914927	3.91335889150037e-05	0.000175929887146335	7.10290638374361e-05	LMNA/ATG5/CDK1	3
GO:0060068	BP	GO:0060068	vagina development	3/132	10/18805	0.3	42.7386363636364	11.0999782914927	3.91335889150037e-05	0.000175929887146335	7.10290638374361e-05	BAK1/BAX/ESR1	3
GO:1902423	BP	GO:1902423	regulation of attachment of mitotic spindle microtubules to kinetochore	3/132	10/18805	0.3	42.7386363636364	11.0999782914927	3.91335889150037e-05	0.000175929887146335	7.10290638374361e-05	BECN1/CDK1/SIRT1	3
GO:1903799	BP	GO:1903799	negative regulation of miRNA processing	3/132	10/18805	0.3	42.7386363636364	11.0999782914927	3.91335889150037e-05	0.000175929887146335	7.10290638374361e-05	IL6/STAT3/TP53	3
GO:1904760	BP	GO:1904760	regulation of myofibroblast differentiation	3/132	10/18805	0.3	42.7386363636364	11.0999782914927	3.91335889150037e-05	0.000175929887146335	7.10290638374361e-05	MIR21/PARP1/RB1	3
GO:0045926	BP	GO:0045926	negative regulation of growth	9/132	233/18805	0.0386266094420601	5.50282871634803	5.81485766169896	3.99390887862136e-05	0.000179354880680384	7.24118538131408e-05	BCL2/CDH1/CDKN1A/ESR2/GJA1/PPARA/RB1/SMAD3/TP53	9
GO:0002204	BP	GO:0002204	somatic recombination of immunoglobulin genes involved in immune response	5/132	55/18805	0.0909090909090909	12.9511019283747	7.46266071905334	4.14620533366389e-05	0.000185114095782043	7.47370508774063e-05	IL10/IL2/MLH1/MSH2/MSH6	5
GO:0002208	BP	GO:0002208	somatic diversification of immunoglobulins involved in immune response	5/132	55/18805	0.0909090909090909	12.9511019283747	7.46266071905334	4.14620533366389e-05	0.000185114095782043	7.47370508774063e-05	IL10/IL2/MLH1/MSH2/MSH6	5
GO:0042743	BP	GO:0042743	hydrogen peroxide metabolic process	5/132	55/18805	0.0909090909090909	12.9511019283747	7.46266071905334	4.14620533366389e-05	0.000185114095782043	7.47370508774063e-05	CAT/CYP1A1/CYP1A2/SOD1/SOD2	5
GO:0045190	BP	GO:0045190	isotype switching	5/132	55/18805	0.0909090909090909	12.9511019283747	7.46266071905334	4.14620533366389e-05	0.000185114095782043	7.47370508774063e-05	IL10/IL2/MLH1/MSH2/MSH6	5
GO:0072538	BP	GO:0072538	T-helper 17 type immune response	5/132	55/18805	0.0909090909090909	12.9511019283747	7.46266071905334	4.14620533366389e-05	0.000185114095782043	7.47370508774063e-05	MIR21/IL2/IL6/JAK1/STAT3	5
GO:0002070	BP	GO:0002070	epithelial cell maturation	4/132	28/18805	0.142857142857143	20.3517316017316	8.61570425334797	4.16720707224117e-05	0.000185114095782043	7.47370508774063e-05	CDKN1A/GJA1/VEGFA/XBP1	4
GO:0002675	BP	GO:0002675	positive regulation of acute inflammatory response	4/132	28/18805	0.142857142857143	20.3517316017316	8.61570425334797	4.16720707224117e-05	0.000185114095782043	7.47370508774063e-05	IL1B/IL6/PTGS2/TNF	4
GO:0002726	BP	GO:0002726	positive regulation of T cell cytokine production	4/132	28/18805	0.142857142857143	20.3517316017316	8.61570425334797	4.16720707224117e-05	0.000185114095782043	7.47370508774063e-05	IL18/IL1B/IL6/NLRP3	4
GO:1900543	BP	GO:1900543	negative regulation of purine nucleotide metabolic process	4/132	28/18805	0.142857142857143	20.3517316017316	8.61570425334797	4.16720707224117e-05	0.000185114095782043	7.47370508774063e-05	PARP1/PPARA/STAT3/TP53	4
GO:1902993	BP	GO:1902993	positive regulation of amyloid precursor protein catabolic process	4/132	28/18805	0.142857142857143	20.3517316017316	8.61570425334797	4.16720707224117e-05	0.000185114095782043	7.47370508774063e-05	AGER/CASP3/RELA/TNF	4
GO:0017015	BP	GO:0017015	regulation of transforming growth factor beta receptor signaling pathway	8/132	182/18805	0.043956043956044	6.26207126207126	5.99753285676963	4.37732307933116e-05	0.000194237802731876	7.84206112654986e-05	MIR21/HSPA5/PPARA/PPARG/SIRT1/SMAD3/TP53/XBP1	8
GO:0036230	BP	GO:0036230	granulocyte activation	5/132	56/18805	0.0892857142857143	12.7198322510823	7.38467510272245	4.52722283047258e-05	0.000200672692668952	8.10186019511132e-05	CCL5/CXCL8/IL18/PLA2G2A/TNF	5
GO:0019318	BP	GO:0019318	hexose metabolic process	9/132	237/18805	0.0379746835443038	5.40995397008055	5.7442152281566	4.55904781207922e-05	0.000201865597627516	8.15002195081313e-05	AKT1/IGF1/LIPA/MAPK14/PPARA/PRKN/SIRT1/TNF/TP53	9
GO:0071230	BP	GO:0071230	cellular response to amino acid stimulus	6/132	92/18805	0.0652173913043478	9.29100790513834	6.70246527113388	4.64256225551879e-05	0.000205342177695659	8.29038367763596e-05	MMP2/NFE2L2/NTRK2/PTGS2/TNF/XBP1	6
GO:0043401	BP	GO:0043401	steroid hormone receptor signaling pathway	7/132	135/18805	0.0518518518518519	7.38692480359147	6.26169005094115	4.70139739352647e-05	0.000207497764661657	8.37741228130218e-05	AR/MAPK1/ESR1/ESR2/PARP1/PPARA/SIRT1	7
GO:0046683	BP	GO:0046683	response to organophosphorus	7/132	135/18805	0.0518518518518519	7.38692480359147	6.26169005094115	4.70139739352647e-05	0.000207497764661657	8.37741228130218e-05	AHR/BRAF/CYP1B1/FOS/IL1B/PTGS2/RELA	7
GO:0010165	BP	GO:0010165	response to X-ray	4/132	29/18805	0.137931034482759	19.649947753396	8.45045548648934	4.80775046861377e-05	0.000211283921663465	8.53027271436566e-05	CASP3/CDKN1A/MSH2/TP53	4
GO:0031281	BP	GO:0031281	positive regulation of cyclase activity	4/132	29/18805	0.137931034482759	19.649947753396	8.45045548648934	4.80775046861377e-05	0.000211283921663465	8.53027271436566e-05	MAPK3/CALCA/MAPK14/MAPK8	4
GO:0045980	BP	GO:0045980	negative regulation of nucleotide metabolic process	4/132	29/18805	0.137931034482759	19.649947753396	8.45045548648934	4.80775046861377e-05	0.000211283921663465	8.53027271436566e-05	PARP1/PPARA/STAT3/TP53	4
GO:1904036	BP	GO:1904036	negative regulation of epithelial cell apoptotic process	4/132	29/18805	0.137931034482759	19.649947753396	8.45045548648934	4.80775046861377e-05	0.000211283921663465	8.53027271436566e-05	BCL2/IGF1R/PPARA/RB1	4
GO:1903844	BP	GO:1903844	regulation of cellular response to transforming growth factor beta stimulus	8/132	185/18805	0.0432432432432432	6.16052416052416	5.93054874430497	4.91482767347846e-05	0.000215758834511998	8.71094063585476e-05	MIR21/HSPA5/PPARA/PPARG/SIRT1/SMAD3/TP53/XBP1	8
GO:0034205	BP	GO:0034205	amyloid-beta formation	5/132	57/18805	0.087719298245614	12.4966772993089	7.30865286567518	4.934769938864e-05	0.000216172384635311	8.7276371043089e-05	CASP3/IGF1/NTRK2/RELA/TNF	5
GO:0043331	BP	GO:0043331	response to dsRNA	5/132	57/18805	0.087719298245614	12.4966772993089	7.30865286567518	4.934769938864e-05	0.000216172384635311	8.7276371043089e-05	NFKB1/MAPK1/MAPK3/NFKBIA/STING1	5
GO:0000075	BP	GO:0000075	cell cycle checkpoint signaling	8/132	186/18805	0.043010752688172	6.12740306288693	5.90854833832431	5.1057843228678e-05	0.000223187955134721	9.01088028313511e-05	CCND1/CDK1/CDKN1A/MAPK14/MSH2/PRKDC/RAD50/TP53	8
GO:0015718	BP	GO:0015718	monocarboxylic acid transport	8/132	186/18805	0.043010752688172	6.12740306288693	5.90854833832431	5.1057843228678e-05	0.000223187955134721	9.01088028313511e-05	AKT1/ACE/IL1B/PLA2G2A/PPARA/PPARG/PTGS2/TNF	8
GO:0007093	BP	GO:0007093	mitotic cell cycle checkpoint signaling	7/132	137/18805	0.0510948905109489	7.27908648529086	6.20173051177628	5.1632071358458e-05	0.00022521887602113	9.09287568006815e-05	CCND1/CDK1/CDKN1A/MSH2/PRKDC/RAD50/TP53	7
GO:0045621	BP	GO:0045621	positive regulation of lymphocyte differentiation	7/132	137/18805	0.0510948905109489	7.27908648529086	6.20173051177628	5.1632071358458e-05	0.00022521887602113	9.09287568006815e-05	MIR21/IL10/IL18/IL2/NLRP3/PRKDC/XBP1	7
GO:0043254	BP	GO:0043254	regulation of protein-containing complex assembly	12/132	431/18805	0.0278422273781903	3.96646277156718	5.23818363874707	5.27057262169529e-05	0.000229658355276203	9.27211302315318e-05	GSK3B/BAK1/BAX/CSF2/HMGB1/HSPA5/MAPK8/RB1/TLR4/TNF/TP53/VEGFA	12
GO:0001660	BP	GO:0001660	fever generation	3/132	11/18805	0.272727272727273	38.853305785124	10.5583385314012	5.35323885482417e-05	0.000231785652839542	9.35799948444666e-05	IL1B/PTGS2/TNF	3
GO:0014745	BP	GO:0014745	negative regulation of muscle adaptation	3/132	11/18805	0.272727272727273	38.853305785124	10.5583385314012	5.35323885482417e-05	0.000231785652839542	9.35799948444666e-05	LMNA/PPARG/SMAD3	3
GO:0048304	BP	GO:0048304	positive regulation of isotype switching to IgG isotypes	3/132	11/18805	0.272727272727273	38.853305785124	10.5583385314012	5.35323885482417e-05	0.000231785652839542	9.35799948444666e-05	IL2/MLH1/MSH2	3
GO:0062100	BP	GO:0062100	positive regulation of programmed necrotic cell death	3/132	11/18805	0.272727272727273	38.853305785124	10.5583385314012	5.35323885482417e-05	0.000231785652839542	9.35799948444666e-05	PARP1/RIPK1/TP53	3
GO:0070669	BP	GO:0070669	response to interleukin-2	3/132	11/18805	0.272727272727273	38.853305785124	10.5583385314012	5.35323885482417e-05	0.000231785652839542	9.35799948444666e-05	IL2/JAK1/STAT3	3
GO:0097267	BP	GO:0097267	omega-hydroxylase P450 pathway	3/132	11/18805	0.272727272727273	38.853305785124	10.5583385314012	5.35323885482417e-05	0.000231785652839542	9.35799948444666e-05	CYP1A1/CYP1A2/CYP1B1	3
GO:0061756	BP	GO:0061756	leukocyte adhesion to vascular endothelial cell	5/132	58/18805	0.0862068965517241	12.2812173458725	7.23450984265637	5.37010621443686e-05	0.000232271225632853	9.37760376061218e-05	MIR21/IL6/RELA/TNF/VCAM1	5
GO:0030218	BP	GO:0030218	erythrocyte differentiation	7/132	138/18805	0.0507246376811594	7.22633948177427	6.17220175866662	5.40767595682312e-05	0.000233159921370264	9.41348352344754e-05	BAP1/CASP3/MAPK14/PRKDC/RB1/STAT3/VEGFA	7
GO:0051053	BP	GO:0051053	negative regulation of DNA metabolic process	7/132	138/18805	0.0507246376811594	7.22633948177427	6.17220175866662	5.40767595682312e-05	0.000233159921370264	9.41348352344754e-05	CDKN1A/MLH1/MSH2/MSH6/PARP1/RAD50/TP53	7
GO:1903052	BP	GO:1903052	positive regulation of proteolysis involved in protein catabolic process	7/132	138/18805	0.0507246376811594	7.22633948177427	6.17220175866662	5.40767595682312e-05	0.000233159921370264	9.41348352344754e-05	GSK3B/AKT1/KEAP1/NFE2L2/PRKN/SIRT1/XBP1	7
GO:0060402	BP	GO:0060402	calcium ion transport into cytosol	4/132	30/18805	0.133333333333333	18.9949494949495	8.29327993255774	5.51733214491726e-05	0.000237389715010105	9.58425512305275e-05	BAK1/BAX/BCL2/CALCA	4
GO:1903672	BP	GO:1903672	positive regulation of sprouting angiogenesis	4/132	30/18805	0.133333333333333	18.9949494949495	8.29327993255774	5.51733214491726e-05	0.000237389715010105	9.58425512305275e-05	IL10/JAK1/TJP1/VEGFA	4
GO:0002381	BP	GO:0002381	immunoglobulin production involved in immunoglobulin-mediated immune response	5/132	59/18805	0.0847457627118644	12.0730611196713	7.16216686138032	5.83452201643944e-05	0.000249729697557809	0.000100824634845489	IL10/IL2/MLH1/MSH2/MSH6	5
GO:0019369	BP	GO:0019369	arachidonate metabolic process	5/132	59/18805	0.0847457627118644	12.0730611196713	7.16216686138032	5.83452201643944e-05	0.000249729697557809	0.000100824634845489	CYP1A1/CYP1A2/CYP1B1/CYP2E1/PTGS2	5
GO:0034332	BP	GO:0034332	adherens junction organization	5/132	59/18805	0.0847457627118644	12.0730611196713	7.16216686138032	5.83452201643944e-05	0.000249729697557809	0.000100824634845489	CDH1/CDH2/CTNNB1/TJP1/VEGFA	5
GO:0045912	BP	GO:0045912	negative regulation of carbohydrate metabolic process	5/132	59/18805	0.0847457627118644	12.0730611196713	7.16216686138032	5.83452201643944e-05	0.000249729697557809	0.000100824634845489	GSK3B/PPARA/PRKN/STAT3/TP53	5
GO:0046902	BP	GO:0046902	regulation of mitochondrial membrane permeability	5/132	59/18805	0.0847457627118644	12.0730611196713	7.16216686138032	5.83452201643944e-05	0.000249729697557809	0.000100824634845489	GSK3B/BAK1/BAX/BCL2/TP53	5
GO:0000423	BP	GO:0000423	mitophagy	6/132	96/18805	0.0625	8.90388257575758	6.5276347660997	5.89917195994909e-05	0.000251971908351672	0.000101729893958636	ATG5/BECN1/MAP1LC3A/PRKN/SQSTM1/TP53	6
GO:0016239	BP	GO:0016239	positive regulation of macroautophagy	6/132	96/18805	0.0625	8.90388257575758	6.5276347660997	5.89917195994909e-05	0.000251971908351672	0.000101729893958636	MAPK3/BECN1/HMOX1/PRKN/SIRT1/STING1	6
GO:0061138	BP	GO:0061138	morphogenesis of a branching epithelium	8/132	191/18805	0.0418848167539267	5.96699984134539	5.80090847315717	6.15590470944669e-05	0.000262392245343532	0.000105936949356715	AR/VDR/BCL2/CTNNB1/ESR1/IL10/TNF/VEGFA	8
GO:0062207	BP	GO:0062207	regulation of pattern recognition receptor signaling pathway	8/132	191/18805	0.0418848167539267	5.96699984134539	5.80090847315717	6.15590470944669e-05	0.000262392245343532	0.000105936949356715	AKT1/ESR1/HMGB1/MAPK8/PARP1/PRKDC/SQSTM1/TLR4	8
GO:0051100	BP	GO:0051100	negative regulation of binding	6/132	97/18805	0.0618556701030928	8.81208997188379	6.48551489638176	6.25226650065163e-05	0.000266223451307539	0.000107483741532882	AKT1/BAX/CDKN1A/IL10/JUN/MAPK8	6
GO:0060964	BP	GO:0060964	regulation of miRNA-mediated gene silencing	4/132	31/18805	0.129032258064516	18.3822091886608	8.14352531205481	6.30038108813557e-05	0.000267994470922868	0.000108198764246504	IL6/RIPK1/STAT3/TP53	4
GO:0010718	BP	GO:0010718	positive regulation of epithelial to mesenchymal transition	5/132	60/18805	0.0833333333333333	11.8718434343434	7.09154936736332	6.32933837603291e-05	0.000268392687173573	0.000108359538109042	MIR21/CTNNB1/IL1B/IL6/SMAD3	5
GO:0032091	BP	GO:0032091	negative regulation of protein binding	5/132	60/18805	0.0833333333333333	11.8718434343434	7.09154936736332	6.32933837603291e-05	0.000268392687173573	0.000108359538109042	AKT1/BAX/CDKN1A/IL10/MAPK8	5
GO:0070542	BP	GO:0070542	response to fatty acid	5/132	60/18805	0.0833333333333333	11.8718434343434	7.09154936736332	6.32933837603291e-05	0.000268392687173573	0.000108359538109042	CAT/CDK4/LDLR/PTGS2/TLR2	5
GO:0001837	BP	GO:0001837	epithelial to mesenchymal transition	8/132	192/18805	0.0416666666666667	5.93592171717172	5.77983881449328	6.38612155692714e-05	0.000269964747710017	0.000108994234066679	GSK3B/MIR21/CTNNB1/IGF1/IL1B/IL6/SMAD3/VEGFA	8
GO:0045580	BP	GO:0045580	regulation of T cell differentiation	8/132	192/18805	0.0416666666666667	5.93592171717172	5.77983881449328	6.38612155692714e-05	0.000269964747710017	0.000108994234066679	MIR21/BRAF/HMGB1/IL18/IL2/NLRP3/SOD1/XBP1	8
GO:1901991	BP	GO:1901991	negative regulation of mitotic cell cycle phase transition	8/132	192/18805	0.0416666666666667	5.93592171717172	5.77983881449328	6.38612155692714e-05	0.000269964747710017	0.000108994234066679	BCL2/CCND1/CDK1/CDKN1A/PRKDC/RAD50/RB1/TP53	8
GO:0000018	BP	GO:0000018	regulation of DNA recombination	7/132	142/18805	0.0492957746478873	7.02278062313273	6.05697145448726	6.48233786809776e-05	0.000273469469199319	0.000110409213013315	IL10/IL2/MLH1/MSH2/MSH6/PARP1/RAD50	7
GO:0010565	BP	GO:0010565	regulation of ketone metabolic process	7/132	142/18805	0.0492957746478873	7.02278062313273	6.05697145448726	6.48233786809776e-05	0.000273469469199319	0.000110409213013315	AKT1/CREB1/IL1B/PPARA/PPARG/PTGS2/SIRT1	7
GO:0051153	BP	GO:0051153	regulation of striated muscle cell differentiation	6/132	98/18805	0.0612244897959184	8.7221706864564	6.44399804178293	6.62204359395944e-05	0.000279076688487993	0.000112673044038651	BCL2/BDNF/IGF1/MAPK14/PPARA/XBP1	6
GO:0014009	BP	GO:0014009	glial cell proliferation	5/132	61/18805	0.0819672131147541	11.6772230501739	7.02258708267274	6.85590685045912e-05	0.000288341056791572	0.000116413394347073	IL1B/IL6/RB1/TNF/TP53	5
GO:0060612	BP	GO:0060612	adipose tissue development	5/132	61/18805	0.0819672131147541	11.6772230501739	7.02258708267274	6.85590685045912e-05	0.000288341056791572	0.000116413394347073	LIPA/PARP1/PPARG/SIRT1/XBP1	5
GO:0021543	BP	GO:0021543	pallium development	8/132	194/18805	0.0412371134020619	5.87472664792252	5.73814232719086	6.86808486134189e-05	0.000288557880319569	0.000116500933607521	GSK3B/BAX/CASP3/CDH2/CTNNB1/FOS/IGF1R/NTRK2	8
GO:0042982	BP	GO:0042982	amyloid precursor protein metabolic process	6/132	99/18805	0.0606060606060606	8.63406795224977	6.40306914852506	7.00907665830814e-05	0.000294180755760859	0.0001187710855706	AGER/CASP3/IGF1/NTRK2/RELA/TNF	6
GO:0002069	BP	GO:0002069	columnar/cuboidal epithelial cell maturation	3/132	12/18805	0.25	35.6155303030303	10.0848302785766	7.10101269913514e-05	0.000295923541386879	0.000119474709232807	CDKN1A/GJA1/XBP1	3
GO:0006995	BP	GO:0006995	cellular response to nitrogen starvation	3/132	12/18805	0.25	35.6155303030303	10.0848302785766	7.10101269913514e-05	0.000295923541386879	0.000119474709232807	ATG5/BECN1/MAP1LC3A	3
GO:0031392	BP	GO:0031392	regulation of prostaglandin biosynthetic process	3/132	12/18805	0.25	35.6155303030303	10.0848302785766	7.10101269913514e-05	0.000295923541386879	0.000119474709232807	IL1B/PTGS2/SIRT1	3
GO:0043562	BP	GO:0043562	cellular response to nitrogen levels	3/132	12/18805	0.25	35.6155303030303	10.0848302785766	7.10101269913514e-05	0.000295923541386879	0.000119474709232807	ATG5/BECN1/MAP1LC3A	3
GO:0071394	BP	GO:0071394	cellular response to testosterone stimulus	3/132	12/18805	0.25	35.6155303030303	10.0848302785766	7.10101269913514e-05	0.000295923541386879	0.000119474709232807	AR/IGF1R/SIRT1	3
GO:0140105	BP	GO:0140105	interleukin-10-mediated signaling pathway	3/132	12/18805	0.25	35.6155303030303	10.0848302785766	7.10101269913514e-05	0.000295923541386879	0.000119474709232807	IL10/JAK1/STAT3	3
GO:2000343	BP	GO:2000343	positive regulation of chemokine (C-X-C motif) ligand 2 production	3/132	12/18805	0.25	35.6155303030303	10.0848302785766	7.10101269913514e-05	0.000295923541386879	0.000119474709232807	HMGB1/TLR4/TNF	3
GO:0002313	BP	GO:0002313	mature B cell differentiation involved in immune response	4/132	32/18805	0.125	17.8077651515152	8.00061106602155	7.16141733973867e-05	0.000296635724284135	0.000119762242438754	IL10/IL2/IL6/XBP1	4
GO:0034250	BP	GO:0034250	positive regulation of amide metabolic process	4/132	32/18805	0.125	17.8077651515152	8.00061106602155	7.16141733973867e-05	0.000296635724284135	0.000119762242438754	CASP3/NFE2L2/RELA/TNF	4
GO:0046685	BP	GO:0046685	response to arsenic-containing substance	4/132	32/18805	0.125	17.8077651515152	8.00061106602155	7.16141733973867e-05	0.000296635724284135	0.000119762242438754	CDKN1A/CYP1A1/CYP1B1/HMOX1	4
GO:0048679	BP	GO:0048679	regulation of axon regeneration	4/132	32/18805	0.125	17.8077651515152	8.00061106602155	7.16141733973867e-05	0.000296635724284135	0.000119762242438754	BRAF/IGF1R/MAP2K1/MAP2K2	4
GO:0090025	BP	GO:0090025	regulation of monocyte chemotaxis	4/132	32/18805	0.125	17.8077651515152	8.00061106602155	7.16141733973867e-05	0.000296635724284135	0.000119762242438754	AIF1/CCL5/CXCL10/HMGB1	4
GO:1900368	BP	GO:1900368	regulation of post-transcriptional gene silencing by regulatory ncRNA	4/132	32/18805	0.125	17.8077651515152	8.00061106602155	7.16141733973867e-05	0.000296635724284135	0.000119762242438754	IL6/RIPK1/STAT3/TP53	4
GO:0006721	BP	GO:0006721	terpenoid metabolic process	6/132	100/18805	0.06	8.54772727272727	6.36271368780965	7.41395093873262e-05	0.000305931113200516	0.000123515116856199	CYP1A1/CYP1A2/CYP1B1/CYP2E1/CYP3A4/LIPA	6
GO:0002712	BP	GO:0002712	regulation of B cell mediated immunity	5/132	62/18805	0.0806451612903226	11.488880742913	6.95521369502621	7.41560936353649e-05	0.000305931113200516	0.000123515116856199	IL10/IL2/MLH1/MSH2/TNF	5
GO:0002889	BP	GO:0002889	regulation of immunoglobulin mediated immune response	5/132	62/18805	0.0806451612903226	11.488880742913	6.95521369502621	7.41560936353649e-05	0.000305931113200516	0.000123515116856199	IL10/IL2/MLH1/MSH2/TNF	5
GO:0051785	BP	GO:0051785	positive regulation of nuclear division	5/132	62/18805	0.0806451612903226	11.488880742913	6.95521369502621	7.41560936353649e-05	0.000305931113200516	0.000123515116856199	IGF1/IL1B/RB1/TGFA/TNF	5
GO:0010975	BP	GO:0010975	regulation of neuron projection development	12/132	448/18805	0.0267857142857143	3.81594967532468	5.07186961536896	7.62557114719721e-05	0.000314277551091608	0.000126884866472922	GSK3B/AKT1/BDNF/BRAF/CDH1/IGF1R/MAP2K1/MAP2K2/NFE2L2/NTRK2/VEGFA/VIM	12
GO:0002040	BP	GO:0002040	sprouting angiogenesis	8/132	197/18805	0.0406091370558376	5.78526380556837	5.6766770487567	7.64747901666917e-05	0.000314864642079094	0.000127121895688963	AKT1/MIR21/HMOX1/IL10/JAK1/PTGS2/TJP1/VEGFA	8
GO:0018108	BP	GO:0018108	peptidyl-tyrosine phosphorylation	8/132	198/18805	0.0404040404040404	5.75604530149985	5.65646933695466	7.92305075028347e-05	0.000325884039368516	0.000131570812733225	MAPK3/IGF1/IGF1R/IL18/IL6/TGFA/TP53/VEGFA	8
GO:0043370	BP	GO:0043370	regulation of CD4-positive, alpha-beta T cell differentiation	5/132	63/18805	0.0793650793650794	11.3065175565176	6.88936657409993	8.00985803290068e-05	0.000329125066571889	0.000132879329051068	MIR21/HMGB1/IL18/IL2/NLRP3	5
GO:0060147	BP	GO:0060147	regulation of post-transcriptional gene silencing	4/132	33/18805	0.121212121212121	17.2681359044995	7.86401851421344	8.10504817631517e-05	0.000332703725838952	0.000134324159270968	IL6/RIPK1/STAT3/TP53	4
GO:0018212	BP	GO:0018212	peptidyl-tyrosine modification	8/132	199/18805	0.0402010050251256	5.72712045073854	5.63639909837501	8.20681821317712e-05	0.00033654507023897	0.000135875044689223	MAPK3/IGF1/IGF1R/IL18/IL6/TGFA/TP53/VEGFA	8
GO:0090287	BP	GO:0090287	regulation of cellular response to growth factor stimulus	11/132	384/18805	0.0286458333333333	4.08094618055556	5.12859212405203	8.49335630161954e-05	0.00034794816593574	0.00014047887423364	MIR21/CTNNB1/HSPA5/IL1B/PPARA/PPARG/SIRT1/SMAD3/TP53/VEGFA/XBP1	11
GO:0036005	BP	GO:0036005	response to macrophage colony-stimulating factor	5/132	64/18805	0.078125	11.129853219697	6.82498651227485	8.64009498439862e-05	0.000353607074610497	0.000142763574076454	IGF1R/NTRK2/TLR2/TLR4/TNF	5
GO:0010906	BP	GO:0010906	regulation of glucose metabolic process	6/132	103/18805	0.058252427184466	8.29876434245366	6.24495000563453	8.74165178769109e-05	0.000357052159002213	0.000144154475435818	AKT1/IGF1/PPARA/PRKN/SIRT1/TP53	6
GO:0046620	BP	GO:0046620	regulation of organ growth	6/132	103/18805	0.058252427184466	8.29876434245366	6.24495000563453	8.74165178769109e-05	0.000357052159002213	0.000144154475435818	AKT1/CDK1/IGF1/MAPK14/PPARA/SOD1	6
GO:0055001	BP	GO:0055001	muscle cell development	8/132	202/18805	0.0396039603960396	5.64206420642064	5.57699651395884	9.10920854252322e-05	0.000370579245467947	0.000149615834524339	LMNA/ATG5/BCL2/CDK1/IGF1/MAP2K4/PPARA/VEGFA	8
GO:0002363	BP	GO:0002363	alpha-beta T cell lineage commitment	4/132	34/18805	0.117647058823529	16.7602495543672	7.73328261596944	9.13596436259504e-05	0.000370579245467947	0.000149615834524339	BCL2/IL6/JAK1/STAT3	4
GO:0032107	BP	GO:0032107	regulation of response to nutrient levels	4/132	34/18805	0.117647058823529	16.7602495543672	7.73328261596944	9.13596436259504e-05	0.000370579245467947	0.000149615834524339	VDR/BAX/BCL2/PPARA	4
GO:0060966	BP	GO:0060966	regulation of gene silencing by regulatory ncRNA	4/132	34/18805	0.117647058823529	16.7602495543672	7.73328261596944	9.13596436259504e-05	0.000370579245467947	0.000149615834524339	IL6/RIPK1/STAT3/TP53	4
GO:0070570	BP	GO:0070570	regulation of neuron projection regeneration	4/132	34/18805	0.117647058823529	16.7602495543672	7.73328261596944	9.13596436259504e-05	0.000370579245467947	0.000149615834524339	BRAF/IGF1R/MAP2K1/MAP2K2	4
GO:1901889	BP	GO:1901889	negative regulation of cell junction assembly	4/132	34/18805	0.117647058823529	16.7602495543672	7.73328261596944	9.13596436259504e-05	0.000370579245467947	0.000149615834524339	ACE/IL1B/TLR2/TNF	4
GO:1902235	BP	GO:1902235	regulation of endoplasmic reticulum stress-induced intrinsic apoptotic signaling pathway	4/132	34/18805	0.117647058823529	16.7602495543672	7.73328261596944	9.13596436259504e-05	0.000370579245467947	0.000149615834524339	EIF2AK3/PRKN/SIRT1/XBP1	4
GO:0016446	BP	GO:0016446	somatic hypermutation of immunoglobulin genes	3/132	13/18805	0.230769230769231	32.8758741258741	9.66612296731892	9.18394470766305e-05	0.000371060263557399	0.000149810038392351	MLH1/MSH2/MSH6	3
GO:0031571	BP	GO:0031571	mitotic G1 DNA damage checkpoint signaling	3/132	13/18805	0.230769230769231	32.8758741258741	9.66612296731892	9.18394470766305e-05	0.000371060263557399	0.000149810038392351	CCND1/PRKDC/TP53	3
GO:0031650	BP	GO:0031650	regulation of heat generation	3/132	13/18805	0.230769230769231	32.8758741258741	9.66612296731892	9.18394470766305e-05	0.000371060263557399	0.000149810038392351	IL1B/PTGS2/TNF	3
GO:0042362	BP	GO:0042362	fat-soluble vitamin biosynthetic process	3/132	13/18805	0.230769230769231	32.8758741258741	9.66612296731892	9.18394470766305e-05	0.000371060263557399	0.000149810038392351	NFKB1/CYP3A4/TNF	3
GO:0005996	BP	GO:0005996	monosaccharide metabolic process	9/132	260/18805	0.0346153846153846	4.93138111888112	5.36689923011017	9.29288181286946e-05	0.00037509284252535	0.000151438131910684	AKT1/IGF1/LIPA/MAPK14/PPARA/PRKN/SIRT1/TNF/TP53	9
GO:0043255	BP	GO:0043255	regulation of carbohydrate biosynthetic process	6/132	105/18805	0.0571428571428571	8.14069264069264	6.16906327163916	9.72725705637346e-05	0.000392240424383106	0.000158361211929596	GSK3B/AKT1/NFKB1/IGF1/PPARA/SIRT1	6
GO:0043588	BP	GO:0043588	skin development	10/132	324/18805	0.0308641975308642	4.39697904975683	5.18570345886133	9.79024257223025e-05	0.000394393203228373	0.000159230364229462	VDR/BCL2/CASP3/CDKN1A/CTNNB1/IL18/JUP/MAP2K1/RELA/TNF	10
GO:0046883	BP	GO:0046883	regulation of hormone secretion	9/132	262/18805	0.0343511450381679	4.89373698820264	5.3362024447094	9.8506946608626e-05	0.000396439807654108	0.000160056650193509	CCL5/CHGA/CREB1/GJA1/IL1B/IL6/PPARG/PRKN/TNF	9
GO:0001885	BP	GO:0001885	endothelial cell development	5/132	66/18805	0.0757575757575758	10.7925849403122	6.70040644519121	0.000100144510778796	0.000402635807035295	0.000162558192385809	ICAM1/IL1B/TJP1/TNF/VEGFA	5
GO:2000241	BP	GO:2000241	regulation of reproductive process	8/132	205/18805	0.0390243902439024	5.55949741315595	5.51877223035858	0.000100923777775932	0.000405372241330697	0.000163662986854832	AR/BAX/CTNNB1/ESR1/GJA1/IGF1/SOD1/VEGFA	8
GO:1901796	BP	GO:1901796	regulation of signal transduction by p53 class mediator	6/132	106/18805	0.0566037735849057	8.0638936535163	6.13186990818074	0.000102521359697643	0.000410058073727773	0.000165554821686662	AKT1/MIR21/BCL2/PRKN/SIRT1/TP53	6
GO:2000060	BP	GO:2000060	positive regulation of ubiquitin-dependent protein catabolic process	6/132	106/18805	0.0566037735849057	8.0638936535163	6.13186990818074	0.000102521359697643	0.000410058073727773	0.000165554821686662	GSK3B/AKT1/KEAP1/NFE2L2/PRKN/SIRT1	6
GO:0001893	BP	GO:0001893	maternal placenta development	4/132	35/18805	0.114285714285714	16.2813852813853	7.60798503410904	0.000102589364758372	0.000410058073727773	0.000165554821686662	AKT1/VDR/PARP1/PTGS2	4
GO:0048147	BP	GO:0048147	negative regulation of fibroblast proliferation	4/132	35/18805	0.114285714285714	16.2813852813853	7.60798503410904	0.000102589364758372	0.000410058073727773	0.000165554821686662	BAX/GSTP1/SOD2/TP53	4
GO:0060544	BP	GO:0060544	regulation of necroptotic process	4/132	35/18805	0.114285714285714	16.2813852813853	7.60798503410904	0.000102589364758372	0.000410058073727773	0.000165554821686662	CASP8/PARP1/PRKN/RIPK1	4
GO:0071331	BP	GO:0071331	cellular response to hexose stimulus	7/132	153/18805	0.0457516339869281	6.51787482669836	5.76182275681519	0.000103668131547907	0.000413967300806949	0.000167133113722573	ACE/AGER/ICAM1/IGF1R/PPARA/SMAD3/XBP1	7
GO:0050994	BP	GO:0050994	regulation of lipid catabolic process	5/132	67/18805	0.0746268656716418	10.6315015829941	6.64010309996899	0.000107616026702776	0.000429314809438551	0.000173329441066505	AKT1/IL1B/LDLR/PPARA/TNF	5
GO:0001763	BP	GO:0001763	morphogenesis of a branching structure	8/132	208/18805	0.0384615384615385	5.47931235431235	5.46168448944333	0.000111618674548591	0.000444850760155345	0.000179601849087324	AR/VDR/BCL2/CTNNB1/ESR1/IL10/TNF/VEGFA	8
GO:0071326	BP	GO:0071326	cellular response to monosaccharide stimulus	7/132	155/18805	0.0451612903225806	6.43377321603128	5.71127376260306	0.000112432153732656	0.000447658643108026	0.0001807354898844	ACE/AGER/ICAM1/IGF1R/PPARA/SMAD3/XBP1	7
GO:0048010	BP	GO:0048010	vascular endothelial growth factor receptor signaling pathway	6/132	108/18805	0.0555555555555556	7.91456228956229	6.05892595763095	0.000113693915272444	0.000452244238000457	0.00018258685532111	IGF1R/IL1B/MAPK14/NTRK2/VEGFA/XBP1	6
GO:0001782	BP	GO:0001782	B cell homeostasis	4/132	36/18805	0.111111111111111	15.8291245791246	7.48774826504608	0.000114788113005693	0.00045483544487984	0.00018363301639037	BAK1/BAX/BCL2/CASP3	4
GO:0010613	BP	GO:0010613	positive regulation of cardiac muscle hypertrophy	4/132	36/18805	0.111111111111111	15.8291245791246	7.48774826504608	0.000114788113005693	0.00045483544487984	0.00018363301639037	MIR21/BECN1/IGF1/PARP1	4
GO:0043388	BP	GO:0043388	positive regulation of DNA binding	4/132	36/18805	0.111111111111111	15.8291245791246	7.48774826504608	0.000114788113005693	0.00045483544487984	0.00018363301639037	HMGB1/IGF1/PRKN/RB1	4
GO:1901797	BP	GO:1901797	negative regulation of signal transduction by p53 class mediator	4/132	36/18805	0.111111111111111	15.8291245791246	7.48774826504608	0.000114788113005693	0.00045483544487984	0.00018363301639037	MIR21/BCL2/PRKN/SIRT1	4
GO:0070918	BP	GO:0070918	regulatory ncRNA processing	5/132	68/18805	0.0735294117647059	10.4751559714795	6.58105975096911	0.000115508069908163	0.000456373457188552	0.000184253965884684	IL6/RIPK1/SMAD3/STAT3/TP53	5
GO:0002566	BP	GO:0002566	somatic diversification of immune receptors via somatic mutation	3/132	14/18805	0.214285714285714	30.5275974025974	9.29227856408957	0.000116286933481726	0.000456373457188552	0.000184253965884684	MLH1/MSH2/MSH6	3
GO:0010745	BP	GO:0010745	negative regulation of macrophage derived foam cell differentiation	3/132	14/18805	0.214285714285714	30.5275974025974	9.29227856408957	0.000116286933481726	0.000456373457188552	0.000184253965884684	NFKBIA/PPARA/PPARG	3
GO:0043922	BP	GO:0043922	negative regulation by host of viral transcription	3/132	14/18805	0.214285714285714	30.5275974025974	9.29227856408957	0.000116286933481726	0.000456373457188552	0.000184253965884684	CCL4/CCL5/JUN	3
GO:0044819	BP	GO:0044819	mitotic G1/S transition checkpoint signaling	3/132	14/18805	0.214285714285714	30.5275974025974	9.29227856408957	0.000116286933481726	0.000456373457188552	0.000184253965884684	CCND1/PRKDC/TP53	3
GO:0045986	BP	GO:0045986	negative regulation of smooth muscle contraction	3/132	14/18805	0.214285714285714	30.5275974025974	9.29227856408957	0.000116286933481726	0.000456373457188552	0.000184253965884684	CALCA/PTGS2/SOD1	3
GO:0070141	BP	GO:0070141	response to UV-A	3/132	14/18805	0.214285714285714	30.5275974025974	9.29227856408957	0.000116286933481726	0.000456373457188552	0.000184253965884684	AKT1/CCND1/MMP2	3
GO:1903265	BP	GO:1903265	positive regulation of tumor necrosis factor-mediated signaling pathway	3/132	14/18805	0.214285714285714	30.5275974025974	9.29227856408957	0.000116286933481726	0.000456373457188552	0.000184253965884684	CASP1/PRKN/RIPK1	3
GO:1903377	BP	GO:1903377	negative regulation of oxidative stress-induced neuron intrinsic apoptotic signaling pathway	3/132	14/18805	0.214285714285714	30.5275974025974	9.29227856408957	0.000116286933481726	0.000456373457188552	0.000184253965884684	CTNNB1/IL10/PRKN	3
GO:2001279	BP	GO:2001279	regulation of unsaturated fatty acid biosynthetic process	3/132	14/18805	0.214285714285714	30.5275974025974	9.29227856408957	0.000116286933481726	0.000456373457188552	0.000184253965884684	IL1B/PTGS2/SIRT1	3
GO:0019217	BP	GO:0019217	regulation of fatty acid metabolic process	6/132	109/18805	0.055045871559633	7.8419516263553	6.02315357717519	0.000119631424703876	0.000469051072622353	0.000189372363733737	AKT1/IL1B/PPARA/PPARG/PTGS2/SIRT1	6
GO:1903522	BP	GO:1903522	regulation of blood circulation	9/132	269/18805	0.033457249070632	4.7663906725245	5.2311663834754	0.000120295679915611	0.000471205861556957	0.000190242327577145	MIR21/ACE/AGER/CHGA/GJA1/JUP/MMP2/PTGS2/TNF	9
GO:0046394	BP	GO:0046394	carboxylic acid biosynthetic process	10/132	334/18805	0.029940119760479	4.26533297042279	5.06244759986796	0.000125610421448548	0.000491087746652791	0.000198269341682519	CASP1/CYP1A1/CYP1A2/CYP2E1/CYP3A4/GSTP1/IL1B/PTGS2/SIRT1/XBP1	10
GO:0051336	BP	GO:0051336	regulation of hydrolase activity	10/132	334/18805	0.029940119760479	4.26533297042279	5.06244759986796	0.000125610421448548	0.000491087746652791	0.000198269341682519	GSK3B/AKT1/AGER/CCL5/HMGB1/NTRK2/PCNA/SIRT1/SOD1/STAT3	10
GO:0072676	BP	GO:0072676	lymphocyte migration	6/132	110/18805	0.0545454545454545	7.77066115702479	5.98783363992887	0.000125812452199188	0.000491410043808425	0.000198399464344527	AKT1/AIF1/CCL4/CCL5/CXCL10/ICAM1	6
GO:0007173	BP	GO:0007173	epidermal growth factor receptor signaling pathway	7/132	158/18805	0.0443037974683544	6.31161296509398	5.63709713813113	0.000126699950582849	0.000494406549805247	0.000199609258877962	AKT1/MIR21/BRAF/FASLG/IGF1R/NTRK2/TGFA	7
GO:0014742	BP	GO:0014742	positive regulation of muscle hypertrophy	4/132	37/18805	0.108108108108108	15.4013104013104	7.37223064662638	0.000128005082926791	0.000498552498337614	0.000201283123664377	MIR21/BECN1/IGF1/PARP1	4
GO:0046326	BP	GO:0046326	positive regulation of D-glucose import	4/132	37/18805	0.108108108108108	15.4013104013104	7.37223064662638	0.000128005082926791	0.000498552498337614	0.000201283123664377	AKT1/IGF1/MAPK14/NFE2L2	4
GO:0050851	BP	GO:0050851	antigen receptor-mediated signaling pathway	8/132	213/18805	0.0375586854460094	5.35068999857732	5.36895697960181	0.000131520377054719	0.00051175873988432	0.000206614946409727	NFKB1/MAPK1/BAX/BCL2/BRAF/LIPA/NFKBIA/RELA	8
GO:0048754	BP	GO:0048754	branching morphogenesis of an epithelial tube	7/132	159/18805	0.0440251572327044	6.27191728606823	5.61279716817404	0.000131770034229918	0.000512245099953389	0.000206811307022208	AR/VDR/BCL2/CTNNB1/ESR1/TNF/VEGFA	7
GO:0060291	BP	GO:0060291	long-term synaptic potentiation	6/132	111/18805	0.0540540540540541	7.7006552006552	5.95295609159324	0.000132244171885709	0.000513602365102437	0.000207359282550868	GSK3B/MAPK1/AGER/BRAF/NTRK2/SQSTM1	6
GO:0010803	BP	GO:0010803	regulation of tumor necrosis factor-mediated signaling pathway	5/132	70/18805	0.0714285714285714	10.1758658008658	6.46657416470589	0.000132617583064631	0.000514080800766572	0.000207552443803235	CASP1/CASP8/GSTP1/PRKN/RIPK1	5
GO:2000401	BP	GO:2000401	regulation of lymphocyte migration	5/132	70/18805	0.0714285714285714	10.1758658008658	6.46657416470589	0.000132617583064631	0.000514080800766572	0.000207552443803235	AKT1/AIF1/CCL4/CCL5/CXCL10	5
GO:0016053	BP	GO:0016053	organic acid biosynthetic process	10/132	337/18805	0.029673590504451	4.22736264724395	5.02640899642433	0.000135115387136965	0.000523269675537973	0.000211262314725787	CASP1/CYP1A1/CYP1A2/CYP2E1/CYP3A4/GSTP1/IL1B/PTGS2/SIRT1/XBP1	10
GO:0050777	BP	GO:0050777	negative regulation of immune response	8/132	214/18805	0.0373831775700935	5.3256867742849	5.35076180362241	0.000135832589996871	0.000525551894818402	0.000212183726667726	MIR21/AHR/ATG5/IL10/IL2/MAPK14/PARP1/PPARG	8
GO:0016525	BP	GO:0016525	negative regulation of angiogenesis	7/132	160/18805	0.04375	6.2327178030303	5.58870453577857	0.000137003622697665	0.000529584088113552	0.000213811664476427	MIR21/CTNNB1/CXCL10/FASLG/PPARG/RELA/TNF	7
GO:0016055	BP	GO:0016055	Wnt signaling pathway	12/132	477/18805	0.0251572327044025	3.58395273489613	4.80608287116401	0.000137551210943047	0.000531201058049792	0.000214464491933361	GSK3B/NFKB1/CCND1/CCNE1/CDH2/CTNNB1/IGFBP2/JUP/MAPK14/PRKN/SMAD3/TLR2	12
GO:0002335	BP	GO:0002335	mature B cell differentiation	4/132	38/18805	0.105263157894737	14.9960127591707	7.26112209263525	0.000142290161118679	0.000547884607388628	0.000221200225754628	IL10/IL2/IL6/XBP1	4
GO:0045191	BP	GO:0045191	regulation of isotype switching	4/132	38/18805	0.105263157894737	14.9960127591707	7.26112209263525	0.000142290161118679	0.000547884607388628	0.000221200225754628	IL10/IL2/MLH1/MSH2	4
GO:0071404	BP	GO:0071404	cellular response to low-density lipoprotein particle stimulus	4/132	38/18805	0.105263157894737	14.9960127591707	7.26112209263525	0.000142290161118679	0.000547884607388628	0.000221200225754628	AKT1/LDLR/PPARG/TLR4	4
GO:0016125	BP	GO:0016125	sterol metabolic process	7/132	161/18805	0.0434782608695652	6.19400527009223	5.56481607792024	0.000142404663103201	0.000547884607388628	0.000221200225754628	MAPK1/CAT/CYP1A2/CYP1B1/CYP3A4/LDLR/LIPA	7
GO:0036446	BP	GO:0036446	myofibroblast differentiation	3/132	15/18805	0.2	28.4924242424242	8.95571603654891	0.000144613197287478	0.000551732244804317	0.000222753651883953	MIR21/PARP1/RB1	3
GO:0044849	BP	GO:0044849	estrous cycle	3/132	15/18805	0.2	28.4924242424242	8.95571603654891	0.000144613197287478	0.000551732244804317	0.000222753651883953	CYP1B1/IGF1R/PCNA	3
GO:0048302	BP	GO:0048302	regulation of isotype switching to IgG isotypes	3/132	15/18805	0.2	28.4924242424242	8.95571603654891	0.000144613197287478	0.000551732244804317	0.000222753651883953	IL2/MLH1/MSH2	3
GO:0050930	BP	GO:0050930	induction of positive chemotaxis	3/132	15/18805	0.2	28.4924242424242	8.95571603654891	0.000144613197287478	0.000551732244804317	0.000222753651883953	AGER/CXCL8/VEGFA	3
GO:0051481	BP	GO:0051481	negative regulation of cytosolic calcium ion concentration	3/132	15/18805	0.2	28.4924242424242	8.95571603654891	0.000144613197287478	0.000551732244804317	0.000222753651883953	BCL2/CALCA/SMAD3	3
GO:0055012	BP	GO:0055012	ventricular cardiac muscle cell differentiation	3/132	15/18805	0.2	28.4924242424242	8.95571603654891	0.000144613197287478	0.000551732244804317	0.000222753651883953	LMNA/ATG5/CDK1	3
GO:0090235	BP	GO:0090235	regulation of metaphase plate congression	3/132	15/18805	0.2	28.4924242424242	8.95571603654891	0.000144613197287478	0.000551732244804317	0.000222753651883953	BECN1/CDK1/SIRT1	3
GO:1903894	BP	GO:1903894	regulation of IRE1-mediated unfolded protein response	3/132	15/18805	0.2	28.4924242424242	8.95571603654891	0.000144613197287478	0.000551732244804317	0.000222753651883953	BAK1/BAX/HSPA5	3
GO:2000671	BP	GO:2000671	regulation of motor neuron apoptotic process	3/132	15/18805	0.2	28.4924242424242	8.95571603654891	0.000144613197287478	0.000551732244804317	0.000222753651883953	BAX/BCL2/MAP2K4	3
GO:1905954	BP	GO:1905954	positive regulation of lipid localization	6/132	113/18805	0.0530973451327434	7.56436041834272	5.88448949574358	0.000145888990454949	0.000556083359721136	0.000224510349533248	NFKB1/FASLG/IL1B/NFKBIA/PPARG/SIRT1	6
GO:2000181	BP	GO:2000181	negative regulation of blood vessel morphogenesis	7/132	162/18805	0.0432098765432099	6.15577066965956	5.54112869943632	0.000147977162646596	0.000563520075361318	0.000227512812380893	MIR21/CTNNB1/CXCL10/FASLG/PPARG/RELA/TNF	7
GO:0060828	BP	GO:0060828	regulation of canonical Wnt signaling pathway	9/132	277/18805	0.0324909747292419	4.62873318017722	5.11547171400252	0.00015000376942884	0.000570708785725096	0.000230415146802974	GSK3B/NFKB1/CDH2/CTNNB1/IGFBP2/JUP/MAPK14/PRKN/SMAD3	9
GO:0051101	BP	GO:0051101	regulation of DNA binding	5/132	72/18805	0.0694444444444444	9.89320286195286	6.35661369148057	0.000151603588744977	0.000575729340252412	0.000232442120694701	HMGB1/IGF1/JUN/PRKN/RB1	5
GO:0140895	BP	GO:0140895	cell surface toll-like receptor signaling pathway	5/132	72/18805	0.0694444444444444	9.89320286195286	6.35661369148057	0.000151603588744977	0.000575729340252412	0.000232442120694701	NFKBIA/RELA/SQSTM1/TLR2/TLR4	5
GO:0045445	BP	GO:0045445	myoblast differentiation	6/132	114/18805	0.0526315789473684	7.49800637958533	5.85088185421355	0.000153117043799877	0.000580939919643299	0.000234545814286442	CXCL10/IGF1/IL18/MAPK14/RB1/TNF	6
GO:0008210	BP	GO:0008210	estrogen metabolic process	4/132	39/18805	0.102564102564103	14.6114996114996	7.15414043214883	0.000157693892214915	0.00059720203051713	0.000241111398623047	CYP1A1/CYP1A2/CYP1B1/CYP3A4	4
GO:0055094	BP	GO:0055094	response to lipoprotein particle	4/132	39/18805	0.102564102564103	14.6114996114996	7.15414043214883	0.000157693892214915	0.00059720203051713	0.000241111398623047	AKT1/LDLR/PPARG/TLR4	4
GO:1901343	BP	GO:1901343	negative regulation of vasculature development	7/132	164/18805	0.0426829268292683	6.08070029563932	5.4943451281072	0.000159652869681656	0.000604064126631608	0.000243881867421043	MIR21/CTNNB1/CXCL10/FASLG/PPARG/RELA/TNF	7
GO:0048477	BP	GO:0048477	oogenesis	6/132	115/18805	0.0521739130434783	7.43280632411067	5.81767939045915	0.000160625698251998	0.000607185827154975	0.000245142207374375	AKT1/EHMT2/BCL2/CTNNB1/IGF1/MLH1	6
GO:0014015	BP	GO:0014015	positive regulation of gliogenesis	5/132	73/18805	0.0684931506849315	9.75767953507679	6.30323418758178	0.000161842301541189	0.000610661172665513	0.000246545326208413	IL1B/IL6/RELA/TLR2/TNF	5
GO:0060260	BP	GO:0060260	regulation of transcription initiation by RNA polymerase II	5/132	73/18805	0.0684931506849315	9.75767953507679	6.30323418758178	0.000161842301541189	0.000610661172665513	0.000246545326208413	NFKB1/CDK4/HMGB1/NFKBIA/TP53	5
GO:0000422	BP	GO:0000422	autophagy of mitochondrion	6/132	116/18805	0.0517241379310345	7.36873040752351	5.78487349538815	0.000168422734121278	0.00063374451877686	0.000255864882374334	ATG5/BECN1/MAP1LC3A/PRKN/SQSTM1/TP53	6
GO:0002065	BP	GO:0002065	columnar/cuboidal epithelial cell differentiation	6/132	116/18805	0.0517241379310345	7.36873040752351	5.78487349538815	0.000168422734121278	0.00063374451877686	0.000255864882374334	CDH2/CDKN1A/CTNNB1/GJA1/TJP1/XBP1	6
GO:0050731	BP	GO:0050731	positive regulation of peptidyl-tyrosine phosphorylation	6/132	116/18805	0.0517241379310345	7.36873040752351	5.78487349538815	0.000168422734121278	0.00063374451877686	0.000255864882374334	IGF1/IL18/IL6/TGFA/TP53/VEGFA	6
GO:0140014	BP	GO:0140014	mitotic nuclear division	9/132	282/18805	0.0319148936170213	4.54666344294004	5.0453803047044	0.000171511971423437	0.000644778307940441	0.000260319609922797	BECN1/CDK1/IGF1/IL1B/MKI67/RB1/SIRT1/TGFA/TNF	9
GO:0030307	BP	GO:0030307	positive regulation of cell growth	7/132	166/18805	0.0421686746987952	6.00743884629427	5.44833034830517	0.000172064011248472	0.000646262360347321	0.000260918773912817	AKT1/BCL2/BDNF/IGF1/IL2/PRKN/VEGFA	7
GO:1903053	BP	GO:1903053	regulation of extracellular matrix organization	5/132	74/18805	0.0675675675675676	9.625819000819	6.25087417667602	0.000172601121884944	0.000647687680205695	0.000261494225513744	MIR21/IL6/PPARG/RB1/SMAD3	5
GO:0002369	BP	GO:0002369	T cell cytokine production	4/132	40/18805	0.1	14.2462121212121	7.05102825488177	0.00017426744554821	0.000650376869897907	0.000262579945679984	IL18/IL1B/IL6/NLRP3	4
GO:0002724	BP	GO:0002724	regulation of T cell cytokine production	4/132	40/18805	0.1	14.2462121212121	7.05102825488177	0.00017426744554821	0.000650376869897907	0.000262579945679984	IL18/IL1B/IL6/NLRP3	4
GO:0032885	BP	GO:0032885	regulation of polysaccharide biosynthetic process	4/132	40/18805	0.1	14.2462121212121	7.05102825488177	0.00017426744554821	0.000650376869897907	0.000262579945679984	GSK3B/AKT1/NFKB1/IGF1	4
GO:0045923	BP	GO:0045923	positive regulation of fatty acid metabolic process	4/132	40/18805	0.1	14.2462121212121	7.05102825488177	0.00017426744554821	0.000650376869897907	0.000262579945679984	IL1B/PPARA/PPARG/PTGS2	4
GO:0048873	BP	GO:0048873	homeostasis of number of cells within a tissue	4/132	40/18805	0.1	14.2462121212121	7.05102825488177	0.00017426744554821	0.000650376869897907	0.000262579945679984	BAX/BCL2/LIPA/VEGFA	4
GO:0070269	BP	GO:0070269	pyroptotic inflammatory response	4/132	40/18805	0.1	14.2462121212121	7.05102825488177	0.00017426744554821	0.000650376869897907	0.000262579945679984	CASP1/CASP3/CASP8/NLRP3	4
GO:0006766	BP	GO:0006766	vitamin metabolic process	6/132	117/18805	0.0512820512820513	7.30574980574981	5.75245581615008	0.000176516052835813	0.00065667219393543	0.000265121588718535	NFKB1/CYP1A1/CYP3A4/LIPA/NQO1/TNF	6
GO:0033189	BP	GO:0033189	response to vitamin A	3/132	16/18805	0.1875	26.7116477272727	8.65053774849288	0.000177072959571783	0.00065667219393543	0.000265121588718535	CAT/CYP1A1/LIPA	3
GO:0034616	BP	GO:0034616	response to laminar fluid shear stress	3/132	16/18805	0.1875	26.7116477272727	8.65053774849288	0.000177072959571783	0.00065667219393543	0.000265121588718535	ACE/NFE2L2/XBP1	3
GO:0035729	BP	GO:0035729	cellular response to hepatocyte growth factor stimulus	3/132	16/18805	0.1875	26.7116477272727	8.65053774849288	0.000177072959571783	0.00065667219393543	0.000265121588718535	CREB1/IL10/RELA	3
GO:0048291	BP	GO:0048291	isotype switching to IgG isotypes	3/132	16/18805	0.1875	26.7116477272727	8.65053774849288	0.000177072959571783	0.00065667219393543	0.000265121588718535	IL2/MLH1/MSH2	3
GO:0160049	BP	GO:0160049	negative regulation of cGAS/STING signaling pathway	3/132	16/18805	0.1875	26.7116477272727	8.65053774849288	0.000177072959571783	0.00065667219393543	0.000265121588718535	AKT1/PARP1/PRKDC	3
GO:1904177	BP	GO:1904177	regulation of adipose tissue development	3/132	16/18805	0.1875	26.7116477272727	8.65053774849288	0.000177072959571783	0.00065667219393543	0.000265121588718535	PARP1/PPARG/SIRT1	3
GO:0051348	BP	GO:0051348	negative regulation of transferase activity	7/132	167/18805	0.0419161676646707	5.97146615859191	5.42560418712613	0.000178556032373101	0.000661575055925223	0.000267101046006366	GSK3B/AKT1/CDKN1A/GSTP1/IL1B/PRKN/RB1	7
GO:0048167	BP	GO:0048167	regulation of synaptic plasticity	8/132	223/18805	0.0358744394618834	5.11074874303574	5.19197000237484	0.000180162602910095	0.00066692624806989	0.000269261509896926	GSK3B/MAPK1/ACE/AGER/BRAF/NTRK2/PTGS2/SQSTM1	8
GO:0016042	BP	GO:0016042	lipid catabolic process	10/132	350/18805	0.0285714285714286	4.07034632034632	4.87494140764274	0.000183645295673889	0.000678595791298571	0.000273972913652072	AKT1/CYP1A2/CYP1B1/CYP3A4/IL1B/LDLR/LIPA/PLA2G2A/PPARA/TNF	10
GO:0030111	BP	GO:0030111	regulation of Wnt signaling pathway	10/132	350/18805	0.0285714285714286	4.07034632034632	4.87494140764274	0.000183645295673889	0.000678595791298571	0.000273972913652072	GSK3B/NFKB1/CDH2/CTNNB1/IGFBP2/JUP/MAPK14/PRKN/SMAD3/TLR2	10
GO:0090559	BP	GO:0090559	regulation of membrane permeability	5/132	75/18805	0.0666666666666667	9.49747474747475	6.19949999374676	0.000183897616566768	0.000678917615878573	0.000274102845518728	GSK3B/BAK1/BAX/BCL2/TP53	5
GO:1904994	BP	GO:1904994	regulation of leukocyte adhesion to vascular endothelial cell	4/132	41/18805	0.0975609756097561	13.8987435328899	6.95155018187013	0.000192062582467727	0.000707943574562924	0.00028582164273832	MIR21/IL6/RELA/TNF	4
GO:1990845	BP	GO:1990845	adaptive thermogenesis	7/132	169/18805	0.0414201183431953	5.90079792002869	5.3807006951671	0.000192134835599341	0.000707943574562924	0.00028582164273832	GJA1/IGF1R/IL18/LIPA/RB1/TLR4/VEGFA	7
GO:0015980	BP	GO:0015980	energy derivation by oxidation of organic compounds	10/132	352/18805	0.0284090909090909	4.04721935261708	4.85228830299067	0.000192276716771045	0.000707943574562924	0.00028582164273832	GSK3B/AKT1/CAT/CDK1/CYP1A2/IGF1/MSH2/SOD2/TNF/TP53	10
GO:0000045	BP	GO:0000045	autophagosome assembly	6/132	119/18805	0.0504201680672269	7.1829640947288	5.68875291690942	0.000193623749416858	0.000711627894770904	0.000287309131984718	EHMT2/ATG16L2/ATG5/BECN1/MAP1LC3A/STING1	6
GO:0030518	BP	GO:0030518	nuclear receptor-mediated steroid hormone signaling pathway	6/132	119/18805	0.0504201680672269	7.1829640947288	5.68875291690942	0.000193623749416858	0.000711627894770904	0.000287309131984718	AR/MAPK1/ESR1/ESR2/PARP1/SIRT1	6
GO:0042326	BP	GO:0042326	negative regulation of phosphorylation	8/132	226/18805	0.0353982300884956	5.04290694556181	5.14093172141119	0.000197347074026828	0.000724664099353204	0.000292572304845756	AKT1/CDKN1A/GSTP1/IL1B/PRKDC/PRKN/RB1/SIRT1	8
GO:0007204	BP	GO:0007204	positive regulation of cytosolic calcium ion concentration	7/132	170/18805	0.0411764705882353	5.86608734402852	5.3585180807639	0.000199230546225582	0.000730927066465103	0.000295100884258944	BAK1/BAX/BCL2/CALCA/ESR1/HMGB1/IL2	7
GO:0007006	BP	GO:0007006	mitochondrial membrane organization	6/132	120/18805	0.05	7.12310606060606	5.65745218686199	0.000202654534596675	0.000742163531780516	0.000299637439276068	GSK3B/BAK1/BAX/BCL2/HSPA4/TP53	6
GO:1902106	BP	GO:1902106	negative regulation of leukocyte differentiation	6/132	120/18805	0.05	7.12310606060606	5.65745218686199	0.000202654534596675	0.000742163531780516	0.000299637439276068	MIR21/CALCA/CTNNB1/HMGB1/IL2/TLR4	6
GO:0042180	BP	GO:0042180	ketone metabolic process	8/132	227/18805	0.0352422907488987	5.02069149646242	5.1241193771233	0.000203366004450142	0.000744105888054884	0.000300421636606294	AKT1/CREB1/IL1B/NQO1/PPARA/PPARG/PTGS2/SIRT1	8
GO:0045669	BP	GO:0045669	positive regulation of osteoblast differentiation	5/132	77/18805	0.0649350649350649	9.25078709169618	6.09958209579906	0.000208175238804792	0.000761024961075524	0.000307252459595759	MIR21/CTNNB1/IGF1/IL6/VEGFA	5
GO:1904706	BP	GO:1904706	negative regulation of vascular associated smooth muscle cell proliferation	4/132	42/18805	0.0952380952380952	13.5678210678211	6.85549049531306	0.000211131624301637	0.000769778033944477	0.000310786382010349	CDKN1A/IL10/PPARG/SOD2	4
GO:2000008	BP	GO:2000008	regulation of protein localization to cell surface	4/132	42/18805	0.0952380952380952	13.5678210678211	6.85549049531306	0.000211131624301637	0.000769778033944477	0.000310786382010349	AKT1/BDNF/CTNNB1/TNF	4
GO:2000403	BP	GO:2000403	positive regulation of lymphocyte migration	4/132	42/18805	0.0952380952380952	13.5678210678211	6.85549049531306	0.000211131624301637	0.000769778033944477	0.000310786382010349	AIF1/CCL4/CCL5/CXCL10	4
GO:0006275	BP	GO:0006275	regulation of DNA replication	6/132	121/18805	0.0495867768595041	7.06423741547709	5.62650863520765	0.000212014416882288	0.000771627315296122	0.000311533001730909	EHMT2/CDK1/CDKN1A/MAP2K4/PCNA/TP53	6
GO:0007088	BP	GO:0007088	regulation of mitotic nuclear division	6/132	121/18805	0.0495867768595041	7.06423741547709	5.62650863520765	0.000212014416882288	0.000771627315296122	0.000311533001730909	IGF1/IL1B/MKI67/RB1/TGFA/TNF	6
GO:0034392	BP	GO:0034392	negative regulation of smooth muscle cell apoptotic process	3/132	17/18805	0.176470588235294	25.1403743315508	8.37207718071841	0.000213915134049259	0.000773581118646868	0.000312321820647222	MIR21/ESR1/IGF1	3
GO:0036166	BP	GO:0036166	phenotypic switching	3/132	17/18805	0.176470588235294	25.1403743315508	8.37207718071841	0.000213915134049259	0.000773581118646868	0.000312321820647222	EHMT2/MIR21/SOD2	3
GO:0042762	BP	GO:0042762	regulation of sulfur metabolic process	3/132	17/18805	0.176470588235294	25.1403743315508	8.37207718071841	0.000213915134049259	0.000773581118646868	0.000312321820647222	MIR21/CTNNB1/NFE2L2	3
GO:0045579	BP	GO:0045579	positive regulation of B cell differentiation	3/132	17/18805	0.176470588235294	25.1403743315508	8.37207718071841	0.000213915134049259	0.000773581118646868	0.000312321820647222	IL10/IL2/XBP1	3
GO:0090399	BP	GO:0090399	replicative senescence	3/132	17/18805	0.176470588235294	25.1403743315508	8.37207718071841	0.000213915134049259	0.000773581118646868	0.000312321820647222	MIR21/CDKN1A/TP53	3
GO:1901550	BP	GO:1901550	regulation of endothelial cell development	3/132	17/18805	0.176470588235294	25.1403743315508	8.37207718071841	0.000213915134049259	0.000773581118646868	0.000312321820647222	IL1B/TNF/VEGFA	3
GO:1903140	BP	GO:1903140	regulation of establishment of endothelial barrier	3/132	17/18805	0.176470588235294	25.1403743315508	8.37207718071841	0.000213915134049259	0.000773581118646868	0.000312321820647222	IL1B/TNF/VEGFA	3
GO:0001678	BP	GO:0001678	intracellular glucose homeostasis	7/132	172/18805	0.0406976744186047	5.7978770260747	5.31467830658755	0.000214057369652346	0.000773581118646868	0.000312321820647222	ACE/AGER/ICAM1/IGF1R/SIRT1/SMAD3/XBP1	7
GO:0009620	BP	GO:0009620	response to fungus	5/132	78/18805	0.0641025641025641	9.13218725718726	6.05097842992139	0.000221192833000292	0.000797264342805437	0.000321883568613536	ATG5/BAK1/CALCA/CHGA/TLR4	5
GO:0032729	BP	GO:0032729	positive regulation of type II interferon production	5/132	78/18805	0.0641025641025641	9.13218725718726	6.05097842992139	0.000221192833000292	0.000797264342805437	0.000321883568613536	IL18/IL1B/IL2/TLR4/TNF	5
GO:0050853	BP	GO:0050853	B cell receptor signaling pathway	5/132	78/18805	0.0641025641025641	9.13218725718726	6.05097842992139	0.000221192833000292	0.000797264342805437	0.000321883568613536	NFKB1/MAPK1/BAX/BCL2/NFKBIA	5
GO:0006720	BP	GO:0006720	isoprenoid metabolic process	6/132	122/18805	0.0491803278688525	7.00633383010432	5.59591505265718	0.000221711901061184	0.000797735728073909	0.000322073883373975	CYP1A1/CYP1A2/CYP1B1/CYP2E1/CYP3A4/LIPA	6
GO:1902749	BP	GO:1902749	regulation of cell cycle G2/M phase transition	6/132	122/18805	0.0491803278688525	7.00633383010432	5.59591505265718	0.000221711901061184	0.000797735728073909	0.000322073883373975	CCND1/CDK1/CDK4/CDKN1A/RAD50/TP53	6
GO:0031346	BP	GO:0031346	positive regulation of cell projection organization	10/132	360/18805	0.0277777777777778	3.95728114478114	4.76331796803535	0.000230299979472643	0.000827187601095357	0.000333964637144723	GSK3B/MIR21/BDNF/BRAF/IGF1R/MAP2K1/MAP2K2/NFE2L2/NTRK2/VEGFA	10
GO:0046942	BP	GO:0046942	carboxylic acid transport	10/132	360/18805	0.0277777777777778	3.95728114478114	4.76331796803535	0.000230299979472643	0.000827187601095357	0.000333964637144723	AKT1/ACE/GJA1/IL1B/NTRK2/PLA2G2A/PPARA/PPARG/PTGS2/TNF	10
GO:0002714	BP	GO:0002714	positive regulation of B cell mediated immunity	4/132	43/18805	0.0930232558139535	13.2522903453136	6.76265107300155	0.000231527420955644	0.000828072877802255	0.000334322054390581	IL2/MLH1/MSH2/TNF	4
GO:0002891	BP	GO:0002891	positive regulation of immunoglobulin mediated immune response	4/132	43/18805	0.0930232558139535	13.2522903453136	6.76265107300155	0.000231527420955644	0.000828072877802255	0.000334322054390581	IL2/MLH1/MSH2/TNF	4
GO:0048246	BP	GO:0048246	macrophage chemotaxis	4/132	43/18805	0.0930232558139535	13.2522903453136	6.76265107300155	0.000231527420955644	0.000828072877802255	0.000334322054390581	MAPK1/MAPK3/CCL5/MMP2	4
GO:0030301	BP	GO:0030301	cholesterol transport	6/132	123/18805	0.0487804878048781	6.94937176644494	5.56566443393492	0.00023175561194271	0.000828072877802255	0.000334322054390581	NFKB1/LDLR/LIPA/NFKBIA/PPARG/SIRT1	6
GO:0046634	BP	GO:0046634	regulation of alpha-beta T cell activation	6/132	123/18805	0.0487804878048781	6.94937176644494	5.56566443393492	0.00023175561194271	0.000828072877802255	0.000334322054390581	MIR21/AGER/HMGB1/IL18/IL2/NLRP3	6
GO:0050000	BP	GO:0050000	chromosome localization	6/132	123/18805	0.0487804878048781	6.94937176644494	5.56566443393492	0.00023175561194271	0.000828072877802255	0.000334322054390581	LMNA/BECN1/CDK1/MLH1/RB1/SIRT1	6
GO:0051145	BP	GO:0051145	smooth muscle cell differentiation	5/132	79/18805	0.0632911392405063	9.01658995013426	6.00324052808869	0.000234821028205388	0.000838296789657636	0.00033844980607407	MIR21/CTNNB1/SIRT1/SOD2/VEGFA	5
GO:0015849	BP	GO:0015849	organic acid transport	10/132	361/18805	0.0277008310249307	3.94631914715017	4.75237683778886	0.000235468773448081	0.000839879505293546	0.000339088803868947	AKT1/ACE/GJA1/IL1B/NTRK2/PLA2G2A/PPARA/PPARG/PTGS2/TNF	10
GO:1903169	BP	GO:1903169	regulation of calcium ion transmembrane transport	7/132	175/18805	0.04	5.69848484848485	5.25019538446485	0.000237956321268418	0.000848016065994735	0.000342373818705461	MIR21/ATG5/BAK1/BAX/BCL2/CALCA/CXCL10	7
GO:0035794	BP	GO:0035794	positive regulation of mitochondrial membrane permeability	4/132	44/18805	0.0909090909090909	12.9511019283747	6.67284958211418	0.000253303320138277	0.000899972874889405	0.000363350604148968	GSK3B/BAK1/BAX/TP53	4
GO:0042092	BP	GO:0042092	type 2 immune response	4/132	44/18805	0.0909090909090909	12.9511019283747	6.67284958211418	0.000253303320138277	0.000899972874889405	0.000363350604148968	IL10/IL18/IL6/NLRP3	4
GO:0045740	BP	GO:0045740	positive regulation of DNA replication	4/132	44/18805	0.0909090909090909	12.9511019283747	6.67284958211418	0.000253303320138277	0.000899972874889405	0.000363350604148968	CDK1/CDKN1A/MAP2K4/PCNA	4
GO:0002830	BP	GO:0002830	positive regulation of type 2 immune response	3/132	18/18805	0.166666666666667	23.7436868686869	8.11658685846274	0.000255382908766378	0.000899972874889405	0.000363350604148968	IL18/IL6/NLRP3	3
GO:0003159	BP	GO:0003159	morphogenesis of an endothelium	3/132	18/18805	0.166666666666667	23.7436868686869	8.11658685846274	0.000255382908766378	0.000899972874889405	0.000363350604148968	MIR21/CTNNB1/CXCL10	3
GO:0010612	BP	GO:0010612	regulation of cardiac muscle adaptation	3/132	18/18805	0.166666666666667	23.7436868686869	8.11658685846274	0.000255382908766378	0.000899972874889405	0.000363350604148968	LMNA/PPARG/SMAD3	3
GO:0016264	BP	GO:0016264	gap junction assembly	3/132	18/18805	0.166666666666667	23.7436868686869	8.11658685846274	0.000255382908766378	0.000899972874889405	0.000363350604148968	ACE/GJA1/IL1B	3
GO:0031649	BP	GO:0031649	heat generation	3/132	18/18805	0.166666666666667	23.7436868686869	8.11658685846274	0.000255382908766378	0.000899972874889405	0.000363350604148968	IL1B/PTGS2/TNF	3
GO:0034112	BP	GO:0034112	positive regulation of homotypic cell-cell adhesion	3/132	18/18805	0.166666666666667	23.7436868686869	8.11658685846274	0.000255382908766378	0.000899972874889405	0.000363350604148968	CCL5/IL6/JAK1	3
GO:0035728	BP	GO:0035728	response to hepatocyte growth factor	3/132	18/18805	0.166666666666667	23.7436868686869	8.11658685846274	0.000255382908766378	0.000899972874889405	0.000363350604148968	CREB1/IL10/RELA	3
GO:0061154	BP	GO:0061154	endothelial tube morphogenesis	3/132	18/18805	0.166666666666667	23.7436868686869	8.11658685846274	0.000255382908766378	0.000899972874889405	0.000363350604148968	MIR21/CTNNB1/CXCL10	3
GO:1902065	BP	GO:1902065	response to L-glutamate	3/132	18/18805	0.166666666666667	23.7436868686869	8.11658685846274	0.000255382908766378	0.000899972874889405	0.000363350604148968	IGF1R/PCNA/TNF	3
GO:1903242	BP	GO:1903242	regulation of cardiac muscle hypertrophy in response to stress	3/132	18/18805	0.166666666666667	23.7436868686869	8.11658685846274	0.000255382908766378	0.000899972874889405	0.000363350604148968	LMNA/PPARG/SMAD3	3
GO:0002752	BP	GO:0002752	cell surface pattern recognition receptor signaling pathway	5/132	81/18805	0.0617283950617284	8.79395809951365	5.91025607623415	0.000263984994264183	0.000926550189867578	0.000374080798050826	NFKBIA/RELA/SQSTM1/TLR2/TLR4	5
GO:0032436	BP	GO:0032436	positive regulation of proteasomal ubiquitin-dependent protein catabolic process	5/132	81/18805	0.0617283950617284	8.79395809951365	5.91025607623415	0.000263984994264183	0.000926550189867578	0.000374080798050826	GSK3B/AKT1/KEAP1/PRKN/SIRT1	5
GO:0046637	BP	GO:0046637	regulation of alpha-beta T cell differentiation	5/132	81/18805	0.0617283950617284	8.79395809951365	5.91025607623415	0.000263984994264183	0.000926550189867578	0.000374080798050826	MIR21/HMGB1/IL18/IL2/NLRP3	5
GO:1903036	BP	GO:1903036	positive regulation of response to wounding	5/132	81/18805	0.0617283950617284	8.79395809951365	5.91025607623415	0.000263984994264183	0.000926550189867578	0.000374080798050826	MIR21/BRAF/IGF1R/NFE2L2/XBP1	5
GO:1905037	BP	GO:1905037	autophagosome organization	6/132	126/18805	0.0476190476190476	6.78391053391053	5.476903215305	0.000264052147075915	0.000926550189867578	0.000374080798050826	EHMT2/ATG16L2/ATG5/BECN1/MAP1LC3A/STING1	6
GO:0006066	BP	GO:0006066	alcohol metabolic process	10/132	368/18805	0.0271739130434783	3.87125329380764	4.67687030040469	0.000274450797344746	0.000962217001953551	0.000388480740628094	NFKB1/MAPK1/CAT/CYP1A1/CYP1A2/CYP1B1/CYP3A4/IGF1/LDLR/LIPA	10
GO:0072655	BP	GO:0072655	establishment of protein localization to mitochondrion	6/132	127/18805	0.047244094488189	6.73049391553329	5.44795822755508	0.000275569402790335	0.000964492909766172	0.000389399604409188	AKT1/BAP1/BAX/HSPA4/MAPK8/PRKN	6
GO:1903707	BP	GO:1903707	negative regulation of hemopoiesis	6/132	127/18805	0.047244094488189	6.73049391553329	5.44795822755508	0.000275569402790335	0.000964492909766172	0.000389399604409188	MIR21/CALCA/CTNNB1/HMGB1/IL2/TLR4	6
GO:0032092	BP	GO:0032092	positive regulation of protein binding	4/132	45/18805	0.0888888888888889	12.6632996632997	6.58591789473445	0.000276513137203884	0.000965329210510415	0.000389737248341744	GSK3B/BDNF/PRKN/STING1	4
GO:0060428	BP	GO:0060428	lung epithelium development	4/132	45/18805	0.0888888888888889	12.6632996632997	6.58591789473445	0.000276513137203884	0.000965329210510415	0.000389737248341744	CREB1/CTNNB1/MAP2K1/MAP2K2	4
GO:0071402	BP	GO:0071402	cellular response to lipoprotein particle stimulus	4/132	45/18805	0.0888888888888889	12.6632996632997	6.58591789473445	0.000276513137203884	0.000965329210510415	0.000389737248341744	AKT1/LDLR/PPARG/TLR4	4
GO:0006909	BP	GO:0006909	phagocytosis	8/132	238/18805	0.0336134453781513	4.7886427298192	4.94545553206001	0.000280124303292328	0.000977105910210677	0.000394491914921553	AIF1/ATG5/BECN1/HMGB1/LDLR/SOD1/TLR2/TLR4	8
GO:0030282	BP	GO:0030282	bone mineralization	6/132	128/18805	0.046875	6.67791193181818	5.41932398992232	0.000287477798684237	0.00100190523731427	0.000404504272779212	VDR/EIF2AK3/GJA1/IGF1/PTGS2/SMAD3	6
GO:0006289	BP	GO:0006289	nucleotide-excision repair	5/132	83/18805	0.0602409638554217	8.5820554947061	5.82042802018085	0.000295821185707646	0.00103010953565484	0.000415891336909233	POLK/DDB2/FANCC/SIRT1/TP53	5
GO:0042445	BP	GO:0042445	hormone metabolic process	8/132	240/18805	0.0333333333333333	4.74873737373737	4.91414761863672	0.000296343127895732	0.0010310532705534	0.000416272355776704	NFKB1/ACE/CYP1A1/CYP1A2/CYP1B1/CYP3A4/ESR1/IGF1R	8
GO:0009306	BP	GO:0009306	protein secretion	10/132	372/18805	0.0268817204301075	3.82962691430433	4.63455109274103	0.000299058597049227	0.00103918031397699	0.000419553528154563	CCL5/CHGA/IGF1/IL1B/IL6/PPARG/PRKN/TLR2/TLR4/TNF	10
GO:0032479	BP	GO:0032479	regulation of type I interferon production	6/132	129/18805	0.0465116279069767	6.6261451726568	5.39099457687916	0.000299786672772298	0.00103918031397699	0.000419553528154563	MIR21/ATG5/IL10/STING1/TLR2/TLR4	6
GO:0032606	BP	GO:0032606	type I interferon production	6/132	129/18805	0.0465116279069767	6.6261451726568	5.39099457687916	0.000299786672772298	0.00103918031397699	0.000419553528154563	MIR21/ATG5/IL10/STING1/TLR2/TLR4	6
GO:0039531	BP	GO:0039531	regulation of cytoplasmic pattern recognition receptor signaling pathway	6/132	129/18805	0.0465116279069767	6.6261451726568	5.39099457687916	0.000299786672772298	0.00103918031397699	0.000419553528154563	AKT1/HMGB1/MAPK8/PARP1/PRKDC/TLR4	6
GO:0014014	BP	GO:0014014	negative regulation of gliogenesis	4/132	46/18805	0.0869565217391304	12.3880105401845	6.50170069361311	0.000301211125604338	0.00103918031397699	0.000419553528154563	CTNNB1/LDLR/RB1/TP53	4
GO:0033574	BP	GO:0033574	response to testosterone	4/132	46/18805	0.0869565217391304	12.3880105401845	6.50170069361311	0.000301211125604338	0.00103918031397699	0.000419553528154563	AR/IGF1R/NQO1/SIRT1	4
GO:0030540	BP	GO:0030540	female genitalia development	3/132	19/18805	0.157894736842105	22.494019138756	7.881017846796	0.000301713826861658	0.00103918031397699	0.000419553528154563	BAK1/BAX/ESR1	3
GO:0031053	BP	GO:0031053	primary miRNA processing	3/132	19/18805	0.157894736842105	22.494019138756	7.881017846796	0.000301713826861658	0.00103918031397699	0.000419553528154563	IL6/SMAD3/STAT3	3
GO:0032695	BP	GO:0032695	negative regulation of interleukin-12 production	3/132	19/18805	0.157894736842105	22.494019138756	7.881017846796	0.000301713826861658	0.00103918031397699	0.000419553528154563	NFKB1/MIR21/IL10	3
GO:0060965	BP	GO:0060965	negative regulation of miRNA-mediated gene silencing	3/132	19/18805	0.157894736842105	22.494019138756	7.881017846796	0.000301713826861658	0.00103918031397699	0.000419553528154563	IL6/STAT3/TP53	3
GO:0070431	BP	GO:0070431	nucleotide-binding oligomerization domain containing 2 signaling pathway	3/132	19/18805	0.157894736842105	22.494019138756	7.881017846796	0.000301713826861658	0.00103918031397699	0.000419553528154563	NFKBIA/RELA/TLR4	3
GO:1904037	BP	GO:1904037	positive regulation of epithelial cell apoptotic process	3/132	19/18805	0.157894736842105	22.494019138756	7.881017846796	0.000301713826861658	0.00103918031397699	0.000419553528154563	BAX/HMOX1/IL6	3
GO:0031214	BP	GO:0031214	biomineral tissue development	7/132	182/18805	0.0384615384615385	5.47931235431235	5.10537042977025	0.000302144858962857	0.00103979332117117	0.00041980102065191	VDR/EIF2AK3/GJA1/IGF1/PPARA/PTGS2/SMAD3	7
GO:0006839	BP	GO:0006839	mitochondrial transport	7/132	183/18805	0.0382513661202186	5.44937075674781	5.08529343662874	0.000312352028446938	0.00107364968184298	0.000433470020515822	GSK3B/BAK1/BAX/BCL2/HSPA4/PRKN/TP53	7
GO:0021987	BP	GO:0021987	cerebral cortex development	6/132	130/18805	0.0461538461538462	6.57517482517483	5.3629642214677	0.000312505480526698	0.00107364968184298	0.000433470020515822	GSK3B/BAX/CDH2/CTNNB1/FOS/NTRK2	6
GO:0001523	BP	GO:0001523	retinoid metabolic process	5/132	84/18805	0.0595238095238095	8.47988816738817	5.77663948407371	0.00031279058253451	0.00107373141489917	0.000433503019016302	CYP1A1/CYP1A2/CYP1B1/CYP3A4/LIPA	5
GO:0006874	BP	GO:0006874	intracellular calcium ion homeostasis	9/132	306/18805	0.0294117647058824	4.1900623885918	4.73032305872774	0.000313901227976027	0.00107574657694203	0.000434316610587963	VDR/ATG5/BAK1/BAX/BCL2/CALCA/CCL5/CXCL10/FASLG	9
GO:0043086	BP	GO:0043086	negative regulation of catalytic activity	9/132	306/18805	0.0294117647058824	4.1900623885918	4.73032305872774	0.000313901227976027	0.00107574657694203	0.000434316610587963	GSK3B/AKT1/NFKB1/CDKN1A/GSTP1/IL1B/PRKN/RB1/TP53	9
GO:0035592	BP	GO:0035592	establishment of protein localization to extracellular region	10/132	375/18805	0.0266666666666667	3.7989898989899	4.60319460656318	0.000318703939692855	0.00109129540683162	0.000440594218382404	CCL5/CHGA/IGF1/IL1B/IL6/PPARG/PRKN/TLR2/TLR4/TNF	10
GO:1903320	BP	GO:1903320	regulation of protein modification by small protein conjugation or removal	8/132	243/18805	0.0329218106995885	4.69011098640728	4.8678279432898	0.000322104782351137	0.00110202210714473	0.000444924963394883	GSK3B/AKT1/ATG5/CTNNB1/HSPA5/PRKN/RELA/SQSTM1	8
GO:0010830	BP	GO:0010830	regulation of myotube differentiation	4/132	47/18805	0.0851063829787234	12.1244358478401	6.42005424174572	0.000327451947940641	0.00111567168664021	0.000450435777214323	BCL2/BDNF/MAPK14/XBP1	4
GO:0030890	BP	GO:0030890	positive regulation of B cell proliferation	4/132	47/18805	0.0851063829787234	12.1244358478401	6.42005424174572	0.000327451947940641	0.00111567168664021	0.000450435777214323	BCL2/CDKN1A/IL2/TLR4	4
GO:0031641	BP	GO:0031641	regulation of myelination	4/132	47/18805	0.0851063829787234	12.1244358478401	6.42005424174572	0.000327451947940641	0.00111567168664021	0.000450435777214323	AKT1/CTNNB1/EIF2AK3/TNF	4
GO:0042789	BP	GO:0042789	mRNA transcription by RNA polymerase II	4/132	47/18805	0.0851063829787234	12.1244358478401	6.42005424174572	0.000327451947940641	0.00111567168664021	0.000450435777214323	VDR/CREB1/PPARG/STAT3	4
GO:1903426	BP	GO:1903426	regulation of reactive oxygen species biosynthetic process	4/132	47/18805	0.0851063829787234	12.1244358478401	6.42005424174572	0.000327451947940641	0.00111567168664021	0.000450435777214323	MIR21/PPARA/SOD2/TLR4	4
GO:0014902	BP	GO:0014902	myotube differentiation	6/132	132/18805	0.0454545454545455	6.47555096418733	5.3077783761839	0.000339211303339256	0.00115382387865977	0.000465839154812362	BCL2/BDNF/CXCL10/IGF1/MAPK14/XBP1	6
GO:0015918	BP	GO:0015918	sterol transport	6/132	132/18805	0.0454545454545455	6.47555096418733	5.3077783761839	0.000339211303339256	0.00115382387865977	0.000465839154812362	NFKB1/LDLR/LIPA/NFKBIA/PPARG/SIRT1	6
GO:0045913	BP	GO:0045913	positive regulation of carbohydrate metabolic process	5/132	86/18805	0.0581395348837209	8.282681465821	5.69120535756975	0.000348932506261201	0.00118590874129634	0.00047879293880776	AKT1/NFKB1/IGF1/PPARA/SIRT1	5
GO:0010759	BP	GO:0010759	positive regulation of macrophage chemotaxis	3/132	20/18805	0.15	21.3693181818182	7.66286066138158	0.000353139866400392	0.00119329910447303	0.000481776687540701	MAPK1/MAPK3/CCL5	3
GO:0060149	BP	GO:0060149	negative regulation of post-transcriptional gene silencing	3/132	20/18805	0.15	21.3693181818182	7.66286066138158	0.000353139866400392	0.00119329910447303	0.000481776687540701	IL6/STAT3/TP53	3
GO:0060967	BP	GO:0060967	negative regulation of gene silencing by regulatory ncRNA	3/132	20/18805	0.15	21.3693181818182	7.66286066138158	0.000353139866400392	0.00119329910447303	0.000481776687540701	IL6/STAT3/TP53	3
GO:0071605	BP	GO:0071605	monocyte chemotactic protein-1 production	3/132	20/18805	0.15	21.3693181818182	7.66286066138158	0.000353139866400392	0.00119329910447303	0.000481776687540701	AGER/GSTP1/IL1B	3
GO:0071637	BP	GO:0071637	regulation of monocyte chemotactic protein-1 production	3/132	20/18805	0.15	21.3693181818182	7.66286066138158	0.000353139866400392	0.00119329910447303	0.000481776687540701	AGER/GSTP1/IL1B	3
GO:0097284	BP	GO:0097284	hepatocyte apoptotic process	3/132	20/18805	0.15	21.3693181818182	7.66286066138158	0.000353139866400392	0.00119329910447303	0.000481776687540701	IGF1R/PPARA/RB1	3
GO:1900369	BP	GO:1900369	negative regulation of post-transcriptional gene silencing by regulatory ncRNA	3/132	20/18805	0.15	21.3693181818182	7.66286066138158	0.000353139866400392	0.00119329910447303	0.000481776687540701	IL6/STAT3/TP53	3
GO:0006953	BP	GO:0006953	acute-phase response	4/132	48/18805	0.0833333333333333	11.8718434343434	6.34084529348486	0.00035529064760562	0.00119565050860892	0.000482726031834525	IL1B/IL6/PTGS2/TNF	4
GO:0032309	BP	GO:0032309	icosanoid secretion	4/132	48/18805	0.0833333333333333	11.8718434343434	6.34084529348486	0.00035529064760562	0.00119565050860892	0.000482726031834525	ACE/IL1B/PLA2G2A/PTGS2	4
GO:0032881	BP	GO:0032881	regulation of polysaccharide metabolic process	4/132	48/18805	0.0833333333333333	11.8718434343434	6.34084529348486	0.00035529064760562	0.00119565050860892	0.000482726031834525	GSK3B/AKT1/NFKB1/IGF1	4
GO:0033138	BP	GO:0033138	positive regulation of peptidyl-serine phosphorylation	4/132	48/18805	0.0833333333333333	11.8718434343434	6.34084529348486	0.00035529064760562	0.00119565050860892	0.000482726031834525	AKT1/BRAF/IL6/TNF	4
GO:1902108	BP	GO:1902108	regulation of mitochondrial membrane permeability involved in apoptotic process	4/132	48/18805	0.0833333333333333	11.8718434343434	6.34084529348486	0.00035529064760562	0.00119565050860892	0.000482726031834525	GSK3B/BAK1/BAX/TP53	4
GO:0030512	BP	GO:0030512	negative regulation of transforming growth factor beta receptor signaling pathway	6/132	134/18805	0.0447761194029851	6.37890094979647	5.25372328890799	0.000367673241378596	0.00123630879609219	0.000499141208039166	HSPA5/PPARA/PPARG/SIRT1/TP53/XBP1	6
GO:1900542	BP	GO:1900542	regulation of purine nucleotide metabolic process	5/132	87/18805	0.0574712643678161	8.18747823058168	5.64951915402625	0.000368145944342794	0.00123688608773879	0.000499374280917711	IGF1/PARP1/PPARA/STAT3/TP53	5
GO:1901873	BP	GO:1901873	regulation of post-translational protein modification	8/132	248/18805	0.032258064516129	4.5955522971652	4.79228463398558	0.000369089476740942	0.00123904302281743	0.000500245111234713	GSK3B/AKT1/ATG5/CTNNB1/HSPA5/PRKN/RELA/SQSTM1	8
GO:0071692	BP	GO:0071692	protein localization to extracellular region	10/132	383/18805	0.0261096605744125	3.7196376295593	4.52113086343897	0.000376437706805156	0.00126267962225501	0.000509788035166424	CCL5/CHGA/IGF1/IL1B/IL6/PPARG/PRKN/TLR2/TLR4/TNF	10
GO:0070585	BP	GO:0070585	protein localization to mitochondrion	6/132	135/18805	0.0444444444444444	6.33164983164983	5.22710689926563	0.000382587625910843	0.00128022007265302	0.000516869729989667	AKT1/BAP1/BAX/HSPA4/MAPK8/PRKN	6
GO:0006509	BP	GO:0006509	membrane protein ectodomain proteolysis	4/132	49/18805	0.0816326530612245	11.6295609152752	6.26395012833215	0.000384782621009122	0.00128022007265302	0.000516869729989667	MMP7/IL10/IL1B/TNF	4
GO:0030850	BP	GO:0030850	prostate gland development	4/132	49/18805	0.0816326530612245	11.6295609152752	6.26395012833215	0.000384782621009122	0.00128022007265302	0.000516869729989667	AR/CTNNB1/ESR1/MMP2	4
GO:0032620	BP	GO:0032620	interleukin-17 production	4/132	49/18805	0.0816326530612245	11.6295609152752	6.26395012833215	0.000384782621009122	0.00128022007265302	0.000516869729989667	IL18/IL2/IL6/TLR4	4
GO:0032660	BP	GO:0032660	regulation of interleukin-17 production	4/132	49/18805	0.0816326530612245	11.6295609152752	6.26395012833215	0.000384782621009122	0.00128022007265302	0.000516869729989667	IL18/IL2/IL6/TLR4	4
GO:0042088	BP	GO:0042088	T-helper 1 type immune response	4/132	49/18805	0.0816326530612245	11.6295609152752	6.26395012833215	0.000384782621009122	0.00128022007265302	0.000516869729989667	HMGB1/IL18/IL1B/TLR4	4
GO:0043330	BP	GO:0043330	response to exogenous dsRNA	4/132	49/18805	0.0816326530612245	11.6295609152752	6.26395012833215	0.000384782621009122	0.00128022007265302	0.000516869729989667	MAPK1/MAPK3/NFKBIA/STING1	4
GO:0045622	BP	GO:0045622	regulation of T-helper cell differentiation	4/132	49/18805	0.0816326530612245	11.6295609152752	6.26395012833215	0.000384782621009122	0.00128022007265302	0.000516869729989667	MIR21/IL18/IL2/NLRP3	4
GO:1904894	BP	GO:1904894	positive regulation of receptor signaling pathway via STAT	4/132	49/18805	0.0816326530612245	11.6295609152752	6.26395012833215	0.000384782621009122	0.00128022007265302	0.000516869729989667	CCL5/CYP1B1/IL10/IL6	4
GO:1905710	BP	GO:1905710	positive regulation of membrane permeability	4/132	49/18805	0.0816326530612245	11.6295609152752	6.26395012833215	0.000384782621009122	0.00128022007265302	0.000516869729989667	GSK3B/BAK1/BAX/TP53	4
GO:0050807	BP	GO:0050807	regulation of synapse organization	9/132	315/18805	0.0285714285714286	4.07034632034632	4.62039626539071	0.000387837887157624	0.00128828994826847	0.000520127821718976	AKT1/BDNF/CDH2/CTNNB1/IL10/MAPK14/NTRK2/TLR2/TNF	9
GO:0006140	BP	GO:0006140	regulation of nucleotide metabolic process	5/132	88/18805	0.0568181818181818	8.09443870523416	5.60849445696345	0.000388148687261223	0.00128828994826847	0.000520127821718976	IGF1/PARP1/PPARA/STAT3/TP53	5
GO:0032370	BP	GO:0032370	positive regulation of lipid transport	5/132	88/18805	0.0568181818181818	8.09443870523416	5.60849445696345	0.000388148687261223	0.00128828994826847	0.000520127821718976	FASLG/IL1B/NFKBIA/PPARG/SIRT1	5
GO:0007409	BP	GO:0007409	axonogenesis	11/132	459/18805	0.0239651416122004	3.41412490922295	4.4025107349417	0.000397248812992734	0.00131742967924709	0.000531892552802811	GSK3B/BCL2/BDNF/BRAF/CDH1/CREB1/IGF1R/MAP2K1/MAP2K2/NTRK2/VEGFA	11
GO:0050868	BP	GO:0050868	negative regulation of T cell activation	6/132	136/18805	0.0441176470588235	6.2850935828877	5.20075800644435	0.000397971115183396	0.0013176980759779	0.000532000913973478	MIR21/CASP3/HMGB1/IL10/IL2/PLA2G2A	6
GO:0061844	BP	GO:0061844	antimicrobial humoral immune response mediated by antimicrobial peptide	6/132	136/18805	0.0441176470588235	6.2850935828877	5.20075800644435	0.000397971115183396	0.0013176980759779	0.000532000913973478	MMP7/CALCA/CCL4/CCL5/CXCL10/CXCL8	6
GO:0097553	BP	GO:0097553	calcium ion transmembrane import into cytosol	7/132	191/18805	0.0366492146596859	5.22112486117722	4.92980868846269	0.000404379559014581	0.0013378386537769	0.000540132371393322	ATG5/BAK1/BAX/BCL2/CALCA/CXCL10/FASLG	7
GO:0016101	BP	GO:0016101	diterpenoid metabolic process	5/132	89/18805	0.0561797752808989	8.00348995573715	5.56811291191572	0.000408961754574054	0.0013452298856041	0.000543116470830924	CYP1A1/CYP1A2/CYP1B1/CYP3A4/LIPA	5
GO:1902117	BP	GO:1902117	positive regulation of organelle assembly	5/132	89/18805	0.0561797752808989	8.00348995573715	5.56811291191572	0.000408961754574054	0.0013452298856041	0.000543116470830924	GSK3B/ATG5/BECN1/CSF2/TNF	5
GO:0010829	BP	GO:0010829	negative regulation of D-glucose transmembrane transport	3/132	21/18805	0.142857142857143	20.3517316017316	7.4600283482128	0.000409887519293339	0.0013452298856041	0.000543116470830924	ACE/IL1B/TNF	3
GO:0044321	BP	GO:0044321	response to leptin	3/132	21/18805	0.142857142857143	20.3517316017316	7.4600283482128	0.000409887519293339	0.0013452298856041	0.000543116470830924	CCND1/SIRT1/STAT3	3
GO:0070242	BP	GO:0070242	thymocyte apoptotic process	3/132	21/18805	0.142857142857143	20.3517316017316	7.4600283482128	0.000409887519293339	0.0013452298856041	0.000543116470830924	BAK1/BAX/TP53	3
GO:0072567	BP	GO:0072567	chemokine (C-X-C motif) ligand 2 production	3/132	21/18805	0.142857142857143	20.3517316017316	7.4600283482128	0.000409887519293339	0.0013452298856041	0.000543116470830924	HMGB1/TLR4/TNF	3
GO:0090200	BP	GO:0090200	positive regulation of release of cytochrome c from mitochondria	3/132	21/18805	0.142857142857143	20.3517316017316	7.4600283482128	0.000409887519293339	0.0013452298856041	0.000543116470830924	BAK1/BAX/TP53	3
GO:0097049	BP	GO:0097049	motor neuron apoptotic process	3/132	21/18805	0.142857142857143	20.3517316017316	7.4600283482128	0.000409887519293339	0.0013452298856041	0.000543116470830924	BAX/BCL2/MAP2K4	3
GO:1900102	BP	GO:1900102	negative regulation of endoplasmic reticulum unfolded protein response	3/132	21/18805	0.142857142857143	20.3517316017316	7.4600283482128	0.000409887519293339	0.0013452298856041	0.000543116470830924	AKT1/HSPA5/XBP1	3
GO:2000341	BP	GO:2000341	regulation of chemokine (C-X-C motif) ligand 2 production	3/132	21/18805	0.142857142857143	20.3517316017316	7.4600283482128	0.000409887519293339	0.0013452298856041	0.000543116470830924	HMGB1/TLR4/TNF	3
GO:0048593	BP	GO:0048593	camera-type eye morphogenesis	6/132	137/18805	0.0437956204379562	6.23921698739217	5.17467181327118	0.000413833972152477	0.00135709799806427	0.000547908043946993	BAK1/BAX/CTNNB1/NTRK2/STAT3/VEGFA	6
GO:0006693	BP	GO:0006693	prostaglandin metabolic process	4/132	50/18805	0.08	11.3969696969697	6.18925369139607	0.000415983590377141	0.00136088899113031	0.00054943860076632	GSTP1/IL1B/PTGS2/SIRT1	4
GO:0010907	BP	GO:0010907	positive regulation of glucose metabolic process	4/132	50/18805	0.08	11.3969696969697	6.18925369139607	0.000415983590377141	0.00136088899113031	0.00054943860076632	AKT1/IGF1/PPARA/SIRT1	4
GO:1903573	BP	GO:1903573	negative regulation of response to endoplasmic reticulum stress	4/132	50/18805	0.08	11.3969696969697	6.18925369139607	0.000415983590377141	0.00136088899113031	0.00054943860076632	AKT1/HSPA5/PRKN/XBP1	4
GO:0046879	BP	GO:0046879	hormone secretion	9/132	320/18805	0.028125	4.00674715909091	4.56107495427441	0.000434768328817838	0.00142121166516507	0.000573792979288124	CCL5/CHGA/CREB1/GJA1/IL1B/IL6/PPARG/PRKN/TNF	9
GO:0050803	BP	GO:0050803	regulation of synapse structure or activity	9/132	321/18805	0.0280373831775701	3.99426508071368	4.54935492286065	0.00044469398221335	0.00145250204524218	0.000586426002818375	AKT1/BDNF/CDH2/CTNNB1/IL10/MAPK14/NTRK2/TLR2/TNF	9
GO:0006692	BP	GO:0006692	prostanoid metabolic process	4/132	51/18805	0.0784313725490196	11.1734997029115	6.11664882686665	0.000448949577116454	0.00146523734104171	0.000591567688253444	GSTP1/IL1B/PTGS2/SIRT1	4
GO:0051591	BP	GO:0051591	response to cAMP	5/132	91/18805	0.0549450549450549	7.82758907758908	5.4892093802041	0.00045310402885973	0.00147762258300368	0.000596568044680815	AHR/BRAF/CYP1B1/FOS/RELA	5
GO:0043433	BP	GO:0043433	negative regulation of DNA-binding transcription factor activity	6/132	140/18805	0.0428571428571429	6.10551948051948	5.09794324954843	0.000464403068984313	0.00151326900115507	0.000610959753511646	MIR21/CYP1B1/ESR1/NFKBIA/RB1/SIRT1	6
GO:0009110	BP	GO:0009110	vitamin biosynthetic process	3/132	22/18805	0.136363636363636	19.426652892562	7.27076912645303	0.000472177869308684	0.00153373823319319	0.000619223900170989	NFKB1/CYP3A4/TNF	3
GO:0050765	BP	GO:0050765	negative regulation of phagocytosis	3/132	22/18805	0.136363636363636	19.426652892562	7.27076912645303	0.000472177869308684	0.00153373823319319	0.000619223900170989	ATG5/HMGB1/TLR2	3
GO:1902004	BP	GO:1902004	positive regulation of amyloid-beta formation	3/132	22/18805	0.136363636363636	19.426652892562	7.27076912645303	0.000472177869308684	0.00153373823319319	0.000619223900170989	CASP3/RELA/TNF	3
GO:1903589	BP	GO:1903589	positive regulation of blood vessel endothelial cell proliferation involved in sprouting angiogenesis	3/132	22/18805	0.136363636363636	19.426652892562	7.27076912645303	0.000472177869308684	0.00153373823319319	0.000619223900170989	MIR21/HMOX1/VEGFA	3
GO:0055017	BP	GO:0055017	cardiac muscle tissue growth	5/132	92/18805	0.0543478260869565	7.74250658761528	5.4506541015207	0.000476476351061141	0.00154525755841375	0.000623874655649365	CDK1/IGF1/MAP2K4/MAPK14/PPARA	5
GO:1903321	BP	GO:1903321	negative regulation of protein modification by small protein conjugation or removal	5/132	92/18805	0.0543478260869565	7.74250658761528	5.4506541015207	0.000476476351061141	0.00154525755841375	0.000623874655649365	AKT1/ATG5/CTNNB1/RELA/SQSTM1	5
GO:0001974	BP	GO:0001974	blood vessel remodeling	4/132	52/18805	0.0769230769230769	10.9586247086247	6.04603559283508	0.000483736875736448	0.00156263743899455	0.000630891522807549	ACE/ATG5/BAK1/BAX	4
GO:0032692	BP	GO:0032692	negative regulation of interleukin-1 production	4/132	52/18805	0.0769230769230769	10.9586247086247	6.04603559283508	0.000483736875736448	0.00156263743899455	0.000630891522807549	GSTP1/IGF1/IL10/NLRP3	4
GO:0042572	BP	GO:0042572	retinol metabolic process	4/132	52/18805	0.0769230769230769	10.9586247086247	6.04603559283508	0.000483736875736448	0.00156263743899455	0.000630891522807549	CYP1A1/CYP1A2/CYP1B1/CYP3A4	4
GO:0045776	BP	GO:0045776	negative regulation of blood pressure	4/132	52/18805	0.0769230769230769	10.9586247086247	6.04603559283508	0.000483736875736448	0.00156263743899455	0.000630891522807549	CALCA/PPARA/SOD2/TNF	4
GO:1905562	BP	GO:1905562	regulation of vascular endothelial cell proliferation	4/132	52/18805	0.0769230769230769	10.9586247086247	6.04603559283508	0.000483736875736448	0.00156263743899455	0.000630891522807549	MIR21/HMGB1/PPARG/STAT3	4
GO:0050792	BP	GO:0050792	regulation of viral process	6/132	142/18805	0.0422535211267606	6.01952624839949	5.04802168699798	0.000500705844006848	0.00161618249255628	0.000652509538309664	ATG5/BCL2/CCL5/CXCL8/HMGB1/TNF	6
GO:0034763	BP	GO:0034763	negative regulation of transmembrane transport	6/132	143/18805	0.041958041958042	5.97743165924984	5.02341745450416	0.000519666705932597	0.00167187797839438	0.00067499575871951	AKT1/ACE/BCL2/CALCA/IL1B/TNF	6
GO:0010043	BP	GO:0010043	response to zinc ion	4/132	53/18805	0.0754716981132075	10.7518582046884	5.97732064744445	0.000520402028319886	0.00167187797839438	0.00067499575871951	CREB1/PARP1/SOD2/VCAM1	4
GO:0022602	BP	GO:0022602	ovulation cycle process	4/132	53/18805	0.0754716981132075	10.7518582046884	5.97732064744445	0.000520402028319886	0.00167187797839438	0.00067499575871951	CASP3/ESR1/MMP2/SIRT1	4
GO:0030520	BP	GO:0030520	estrogen receptor signaling pathway	4/132	53/18805	0.0754716981132075	10.7518582046884	5.97732064744445	0.000520402028319886	0.00167187797839438	0.00067499575871951	AR/ESR1/ESR2/PARP1	4
GO:0031648	BP	GO:0031648	protein destabilization	4/132	53/18805	0.0754716981132075	10.7518582046884	5.97732064744445	0.000520402028319886	0.00167187797839438	0.00067499575871951	PRKDC/PRKN/SIRT1/XBP1	4
GO:0101023	BP	GO:0101023	vascular endothelial cell proliferation	4/132	53/18805	0.0754716981132075	10.7518582046884	5.97732064744445	0.000520402028319886	0.00167187797839438	0.00067499575871951	MIR21/HMGB1/PPARG/STAT3	4
GO:0090092	BP	GO:0090092	regulation of transmembrane receptor protein serine/threonine kinase signaling pathway	9/132	329/18805	0.027355623100304	3.8971400939486	4.45726553056716	0.000531020271466518	0.00170465804332494	0.000688230220255948	MIR21/HSPA5/PARP1/PPARA/PPARG/SIRT1/SMAD3/TP53/XBP1	9
GO:0061136	BP	GO:0061136	regulation of proteasomal protein catabolic process	7/132	200/18805	0.035	4.98617424242424	4.76498433733738	0.000532598428697423	0.00170838949532998	0.00068973673826134	GSK3B/AKT1/KEAP1/NFE2L2/PRKN/SIRT1/XBP1	7
GO:0033673	BP	GO:0033673	negative regulation of kinase activity	6/132	144/18805	0.0416666666666667	5.93592171717172	4.99904551737537	0.000539181899459924	0.00172477962990466	0.000696354010254703	AKT1/CDKN1A/GSTP1/IL1B/PRKN/RB1	6
GO:0009651	BP	GO:0009651	response to salt stress	3/132	23/18805	0.130434782608696	18.5820158102767	7.09360014622546	0.000540226669186493	0.00172477962990466	0.000696354010254703	BAX/TNF/TP53	3
GO:0050999	BP	GO:0050999	regulation of nitric-oxide synthase activity	3/132	23/18805	0.130434782608696	18.5820158102767	7.09360014622546	0.000540226669186493	0.00172477962990466	0.000696354010254703	AKT1/ESR1/IL1B	3
GO:0051988	BP	GO:0051988	regulation of attachment of spindle microtubules to kinetochore	3/132	23/18805	0.130434782608696	18.5820158102767	7.09360014622546	0.000540226669186493	0.00172477962990466	0.000696354010254703	BECN1/CDK1/SIRT1	3
GO:0060444	BP	GO:0060444	branching involved in mammary gland duct morphogenesis	3/132	23/18805	0.130434782608696	18.5820158102767	7.09360014622546	0.000540226669186493	0.00172477962990466	0.000696354010254703	AR/VDR/ESR1	3
GO:2000272	BP	GO:2000272	negative regulation of signaling receptor activity	3/132	23/18805	0.130434782608696	18.5820158102767	7.09360014622546	0.000540226669186493	0.00172477962990466	0.000696354010254703	PPARA/PPARG/TNF	3
GO:0001906	BP	GO:0001906	cell killing	8/132	263/18805	0.0304182509505703	4.33344855398087	4.57718410443021	0.000544577562118257	0.00173732080958379	0.000701417324205927	AGER/CHGA/CXCL10/CXCL8/ICAM1/IL18/MAPK8/PLA2G2A	8
GO:0031396	BP	GO:0031396	regulation of protein ubiquitination	7/132	201/18805	0.0348258706467662	4.96136740539726	4.74728194267031	0.000548640747311653	0.00174892539232241	0.000706102501133612	GSK3B/AKT1/ATG5/CTNNB1/HSPA5/PRKN/SQSTM1	7
GO:0038084	BP	GO:0038084	vascular endothelial growth factor signaling pathway	5/132	95/18805	0.0526315789473684	7.49800637958533	5.33838732311824	0.000552061080116483	0.00175846432418498	0.00070995370237746	MIR21/IGF1R/NTRK2/RELA/VEGFA	5
GO:0009914	BP	GO:0009914	hormone transport	9/132	331/18805	0.027190332326284	3.87359241966493	4.43469478185427	0.000554625368677582	0.00176389755409921	0.000712147287791974	CCL5/CHGA/CREB1/GJA1/IL1B/IL6/PPARG/PRKN/TNF	9
GO:0055074	BP	GO:0055074	calcium ion homeostasis	9/132	331/18805	0.027190332326284	3.87359241966493	4.43469478185427	0.000554625368677582	0.00176389755409921	0.000712147287791974	VDR/ATG5/BAK1/BAX/BCL2/CALCA/CCL5/CXCL10/FASLG	9
GO:0008608	BP	GO:0008608	attachment of spindle microtubules to kinetochore	4/132	54/18805	0.0740740740740741	10.5527497194164	5.91041669775448	0.000559001799534519	0.00177232900793776	0.000715551361327487	BECN1/CDK1/RB1/SIRT1	4
GO:0046622	BP	GO:0046622	positive regulation of organ growth	4/132	54/18805	0.0740740740740741	10.5527497194164	5.91041669775448	0.000559001799534519	0.00177232900793776	0.000715551361327487	AKT1/CDK1/IGF1/MAPK14	4
GO:0048146	BP	GO:0048146	positive regulation of fibroblast proliferation	4/132	54/18805	0.0740740740740741	10.5527497194164	5.91041669775448	0.000559001799534519	0.00177232900793776	0.000715551361327487	CDK4/CDKN1A/ESR1/IGF1	4
GO:0071622	BP	GO:0071622	regulation of granulocyte chemotaxis	4/132	54/18805	0.0740740740740741	10.5527497194164	5.91041669775448	0.000559001799534519	0.00177232900793776	0.000715551361327487	MAPK1/MAPK3/CCL5/CXCL8	4
GO:0007369	BP	GO:0007369	gastrulation	7/132	202/18805	0.0346534653465347	4.93680618061806	4.7296963956403	0.000565065571071679	0.00179017303896186	0.000722755622293524	CTNNB1/GJA1/IL10/MAP2K1/MMP2/SMAD3/TP53	7
GO:0060070	BP	GO:0060070	canonical Wnt signaling pathway	9/132	333/18805	0.027027027027027	3.8503276003276	4.41229939080945	0.000579085238256922	0.00183056836033725	0.000739064629860383	GSK3B/NFKB1/CDH2/CTNNB1/IGFBP2/JUP/MAPK14/PRKN/SMAD3	9
GO:0072091	BP	GO:0072091	regulation of stem cell proliferation	5/132	96/18805	0.0520833333333333	7.41990214646465	5.3020494730976	0.000579152803221811	0.00183056836033725	0.000739064629860383	ACE/CCNE1/CTNNB1/GJA1/TP53	5
GO:1901874	BP	GO:1901874	negative regulation of post-translational protein modification	5/132	96/18805	0.0520833333333333	7.41990214646465	5.3020494730976	0.000579152803221811	0.00183056836033725	0.000739064629860383	AKT1/ATG5/CTNNB1/RELA/SQSTM1	5
GO:0002695	BP	GO:0002695	negative regulation of leukocyte activation	7/132	204/18805	0.0343137254901961	4.88840612002377	4.69487024162193	0.000599089007311736	0.00189212661878857	0.00076391785713281	MIR21/CASP3/HMGB1/IL10/IL2/LDLR/PLA2G2A	7
GO:0010665	BP	GO:0010665	regulation of cardiac muscle cell apoptotic process	4/132	55/18805	0.0727272727272727	10.3608815426997	5.8452420038825	0.00059959315217749	0.00189226441036659	0.000763973488424064	MIR21/ATG5/NFE2L2/TP53	4
GO:0051783	BP	GO:0051783	regulation of nuclear division	6/132	147/18805	0.0408163265306122	5.8147804576376	4.92728462882718	0.000601165467165821	0.00189577045631954	0.00076538900210311	IGF1/IL1B/MKI67/RB1/TGFA/TNF	6
GO:1904892	BP	GO:1904892	regulation of receptor signaling pathway via STAT	5/132	97/18805	0.0515463917525773	7.34340830990315	5.2662308339734	0.000607230528124817	0.00191342809820926	0.000772518011240484	CCL5/CYP1B1/IL10/IL6/PPARG	5
GO:0003323	BP	GO:0003323	type B pancreatic cell development	3/132	24/18805	0.125	17.8077651515152	6.92725658201524	0.00061424441686481	0.0019310866938772	0.000779647405451568	GSK3B/AKT1/CDH2	3
GO:0030431	BP	GO:0030431	sleep	3/132	24/18805	0.125	17.8077651515152	6.92725658201524	0.00061424441686481	0.0019310866938772	0.000779647405451568	CSF2/IL18/PARP1	3
GO:0060252	BP	GO:0060252	positive regulation of glial cell proliferation	3/132	24/18805	0.125	17.8077651515152	6.92725658201524	0.00061424441686481	0.0019310866938772	0.000779647405451568	IL1B/IL6/TNF	3
GO:0016064	BP	GO:0016064	immunoglobulin mediated immune response	7/132	205/18805	0.0341463414634146	4.86456023651146	4.67762689244406	0.000616700909366032	0.00193732724509558	0.000782166934782606	C1QA/IL10/IL2/MLH1/MSH2/MSH6/TNF	7
GO:0001954	BP	GO:0001954	positive regulation of cell-matrix adhesion	4/132	56/18805	0.0714285714285714	10.1758658008658	5.78171993198271	0.000642233223244627	0.00201599412858073	0.000813927513838231	GSK3B/JUP/SMAD3/VEGFA	4
GO:0090090	BP	GO:0090090	negative regulation of canonical Wnt signaling pathway	6/132	149/18805	0.0402684563758389	5.73672971323978	4.88053587765268	0.00064546668833435	0.00202459742165332	0.000817400964897497	GSK3B/CDH2/CTNNB1/IGFBP2/MAPK14/PRKN	6
GO:0016051	BP	GO:0016051	carbohydrate biosynthetic process	7/132	207/18805	0.0338164251207729	4.81755965451618	4.6434729666257	0.000653158762178419	0.00204716197848293	0.000826511067640763	GSK3B/AKT1/NFKB1/IGF1/PARP1/PPARA/SIRT1	7
GO:0030198	BP	GO:0030198	extracellular matrix organization	9/132	339/18805	0.0265486725663717	3.78218020917136	4.34614016810319	0.000657829248376389	0.00206022894937392	0.000831786661939337	MMP7/MIR21/CYP1B1/IL6/MMP2/PPARG/RB1/SMAD3/TNF	9
GO:0051781	BP	GO:0051781	positive regulation of cell division	5/132	99/18805	0.0505050505050505	7.19505662687481	5.19609940716048	0.000666435513797271	0.00208559293693297	0.000842026993020803	CAT/IGF1R/IL1B/TGFA/VEGFA	5
GO:0008203	BP	GO:0008203	cholesterol metabolic process	6/132	150/18805	0.04	5.69848484848485	4.85747832970461	0.000668545657128329	0.00208901452862381	0.00084340840955313	MAPK1/CAT/CYP1A2/CYP3A4/LDLR/LIPA	6
GO:0071333	BP	GO:0071333	cellular response to glucose stimulus	6/132	150/18805	0.04	5.69848484848485	4.85747832970461	0.000668545657128329	0.00208901452862381	0.00084340840955313	ACE/AGER/ICAM1/IGF1R/SMAD3/XBP1	6
GO:0043062	BP	GO:0043062	extracellular structure organization	9/132	340/18805	0.0264705882352941	3.77105614973262	4.33526018023136	0.00067176722459461	0.00209508609325343	0.000845859713073334	MMP7/MIR21/CYP1B1/IL6/MMP2/PPARG/RB1/SMAD3/TNF	9
GO:0009749	BP	GO:0009749	response to glucose	7/132	208/18805	0.0336538461538462	4.79439831002331	4.62655978359557	0.000672018367220255	0.00209508609325343	0.000845859713073334	ACE/AGER/CASP3/ICAM1/IGF1R/SMAD3/XBP1	7
GO:0019724	BP	GO:0019724	B cell mediated immunity	7/132	208/18805	0.0336538461538462	4.79439831002331	4.62655978359557	0.000672018367220255	0.00209508609325343	0.000845859713073334	C1QA/IL10/IL2/MLH1/MSH2/MSH6/TNF	7
GO:0030900	BP	GO:0030900	forebrain development	10/132	413/18805	0.0242130750605327	3.4494460341918	4.23188113306623	0.000676428774543015	0.00210723717558548	0.000850765531048076	GSK3B/BAX/CASP3/CDH1/CDH2/CREB1/CTNNB1/FOS/IGF1R/NTRK2	10
GO:0045229	BP	GO:0045229	external encapsulating structure organization	9/132	341/18805	0.0263929618768328	3.75999733404425	4.32442126792554	0.000685945974089779	0.00213261531708964	0.000861011576573443	MMP7/MIR21/CYP1B1/IL6/MMP2/PPARG/RB1/SMAD3/TNF	9
GO:0006749	BP	GO:0006749	glutathione metabolic process	4/132	57/18805	0.0701754385964912	9.9973418394471	5.71977855047626	0.000686979300516776	0.00213261531708964	0.000861011576573443	GSTP1/NFE2L2/SOD1/SOD2	4
GO:0050982	BP	GO:0050982	detection of mechanical stimulus	4/132	57/18805	0.0701754385964912	9.9973418394471	5.71977855047626	0.000686979300516776	0.00213261531708964	0.000861011576573443	CDH2/CTNNB1/JUP/TNF	4
GO:0071470	BP	GO:0071470	cellular response to osmotic stress	4/132	57/18805	0.0701754385964912	9.9973418394471	5.71977855047626	0.000686979300516776	0.00213261531708964	0.000861011576573443	CASP1/CASP3/NLRP3/PTGS2	4
GO:0120161	BP	GO:0120161	regulation of cold-induced thermogenesis	6/132	151/18805	0.0397350993377483	5.66074653822998	4.8346274256683	0.000692259196779359	0.00213261531708964	0.000861011576573443	GJA1/IGF1R/IL18/RB1/TLR4/VEGFA	6
GO:0003085	BP	GO:0003085	negative regulation of systemic arterial blood pressure	3/132	25/18805	0.12	17.0954545454545	6.77065203414723	0.000694436430826462	0.00213261531708964	0.000861011576573443	CALCA/SOD2/TNF	3
GO:0010878	BP	GO:0010878	cholesterol storage	3/132	25/18805	0.12	17.0954545454545	6.77065203414723	0.000694436430826462	0.00213261531708964	0.000861011576573443	LIPA/PPARA/PPARG	3
GO:0030220	BP	GO:0030220	platelet formation	3/132	25/18805	0.12	17.0954545454545	6.77065203414723	0.000694436430826462	0.00213261531708964	0.000861011576573443	CASP3/CASP9/PRKDC	3
GO:0042178	BP	GO:0042178	xenobiotic catabolic process	3/132	25/18805	0.12	17.0954545454545	6.77065203414723	0.000694436430826462	0.00213261531708964	0.000861011576573443	CYP1A1/CYP1A2/CYP3A4	3
GO:0043567	BP	GO:0043567	regulation of insulin-like growth factor receptor signaling pathway	3/132	25/18805	0.12	17.0954545454545	6.77065203414723	0.000694436430826462	0.00213261531708964	0.000861011576573443	AR/IGF1/IGFBP2	3
GO:0045932	BP	GO:0045932	negative regulation of muscle contraction	3/132	25/18805	0.12	17.0954545454545	6.77065203414723	0.000694436430826462	0.00213261531708964	0.000861011576573443	CALCA/PTGS2/SOD1	3
GO:0046697	BP	GO:0046697	decidualization	3/132	25/18805	0.12	17.0954545454545	6.77065203414723	0.000694436430826462	0.00213261531708964	0.000861011576573443	VDR/PARP1/PTGS2	3
GO:0051152	BP	GO:0051152	positive regulation of smooth muscle cell differentiation	3/132	25/18805	0.12	17.0954545454545	6.77065203414723	0.000694436430826462	0.00213261531708964	0.000861011576573443	MIR21/SIRT1/SOD2	3
GO:0061042	BP	GO:0061042	vascular wound healing	3/132	25/18805	0.12	17.0954545454545	6.77065203414723	0.000694436430826462	0.00213261531708964	0.000861011576573443	TNF/VEGFA/XBP1	3
GO:0072540	BP	GO:0072540	T-helper 17 cell lineage commitment	3/132	25/18805	0.12	17.0954545454545	6.77065203414723	0.000694436430826462	0.00213261531708964	0.000861011576573443	IL6/JAK1/STAT3	3
GO:0090335	BP	GO:0090335	regulation of brown fat cell differentiation	3/132	25/18805	0.12	17.0954545454545	6.77065203414723	0.000694436430826462	0.00213261531708964	0.000861011576573443	MAPK14/PTGS2/SIRT1	3
GO:1901623	BP	GO:1901623	regulation of lymphocyte chemotaxis	3/132	25/18805	0.12	17.0954545454545	6.77065203414723	0.000694436430826462	0.00213261531708964	0.000861011576573443	CCL4/CCL5/CXCL10	3
GO:1901983	BP	GO:1901983	regulation of protein acetylation	3/132	25/18805	0.12	17.0954545454545	6.77065203414723	0.000694436430826462	0.00213261531708964	0.000861011576573443	GSK3B/SIRT1/XBP1	3
GO:1903579	BP	GO:1903579	negative regulation of ATP metabolic process	3/132	25/18805	0.12	17.0954545454545	6.77065203414723	0.000694436430826462	0.00213261531708964	0.000861011576573443	PARP1/PPARA/STAT3	3
GO:0001657	BP	GO:0001657	ureteric bud development	5/132	100/18805	0.05	7.12310606060606	5.16176185704321	0.000697608987713583	0.00213597267549561	0.000862367059876545	BCL2/CAT/CTNNB1/SMAD3/VEGFA	5
GO:0002220	BP	GO:0002220	innate immune response activating cell surface receptor signaling pathway	5/132	100/18805	0.05	7.12310606060606	5.16176185704321	0.000697608987713583	0.00213597267549561	0.000862367059876545	NFKBIA/RELA/SQSTM1/TLR2/TLR4	5
GO:0060419	BP	GO:0060419	heart growth	5/132	100/18805	0.05	7.12310606060606	5.16176185704321	0.000697608987713583	0.00213597267549561	0.000862367059876545	CDK1/IGF1/MAP2K4/MAPK14/PPARA	5
GO:0070664	BP	GO:0070664	negative regulation of leukocyte proliferation	5/132	100/18805	0.05	7.12310606060606	5.16176185704321	0.000697608987713583	0.00213597267549561	0.000862367059876545	CASP3/GSTP1/IL10/IL2/PLA2G2A	5
GO:0001933	BP	GO:0001933	negative regulation of protein phosphorylation	7/132	210/18805	0.0333333333333333	4.74873737373737	4.59305462276324	0.000711033522682691	0.0021722206280321	0.000877001629229444	AKT1/CDKN1A/GSTP1/IL1B/PRKDC/PRKN/RB1	7
GO:0043270	BP	GO:0043270	positive regulation of monoatomic ion transport	7/132	210/18805	0.0333333333333333	4.74873737373737	4.59305462276324	0.000711033522682691	0.0021722206280321	0.000877001629229444	AKT1/MIR21/BAK1/BAX/CCL4/CCL5/CXCL10	7
GO:0051216	BP	GO:0051216	cartilage development	7/132	210/18805	0.0333333333333333	4.74873737373737	4.59305462276324	0.000711033522682691	0.0021722206280321	0.000877001629229444	MAPK3/MIR21/CTNNB1/EIF2AK3/MAPK14/RB1/SMAD3	7
GO:0106106	BP	GO:0106106	cold-induced thermogenesis	6/132	152/18805	0.0394736842105263	5.62350478468899	4.81197983267156	0.000716619183421762	0.002187658413581	0.000883234404530146	GJA1/IGF1R/IL18/RB1/TLR4/VEGFA	6
GO:0010596	BP	GO:0010596	negative regulation of endothelial cell migration	5/132	101/18805	0.0495049504950495	7.0525802580258	5.12789395279543	0.00072986088105857	0.00222312702762762	0.000897554327609774	MIR21/HMGB1/JUP/PPARG/TNF	5
GO:0072163	BP	GO:0072163	mesonephric epithelium development	5/132	101/18805	0.0495049504950495	7.0525802580258	5.12789395279543	0.00072986088105857	0.00222312702762762	0.000897554327609774	BCL2/CAT/CTNNB1/SMAD3/VEGFA	5
GO:0072164	BP	GO:0072164	mesonephric tubule development	5/132	101/18805	0.0495049504950495	7.0525802580258	5.12789395279543	0.00072986088105857	0.00222312702762762	0.000897554327609774	BCL2/CAT/CTNNB1/SMAD3/VEGFA	5
GO:0006352	BP	GO:0006352	DNA-templated transcription initiation	7/132	211/18805	0.033175355450237	4.72623150940687	4.57646016580703	0.000731203088383001	0.00222556554827093	0.000898538843892093	NFKB1/CDK4/ESR1/HMGB1/JUN/NFKBIA/TP53	7
GO:0010659	BP	GO:0010659	cardiac muscle cell apoptotic process	4/132	58/18805	0.0689655172413793	9.82497387669801	5.65935026466944	0.000733888799655473	0.00222878719717985	0.000899839536513032	MIR21/ATG5/NFE2L2/TP53	4
GO:0010662	BP	GO:0010662	regulation of striated muscle cell apoptotic process	4/132	58/18805	0.0689655172413793	9.82497387669801	5.65935026466944	0.000733888799655473	0.00222878719717985	0.000899839536513032	MIR21/ATG5/NFE2L2/TP53	4
GO:2001238	BP	GO:2001238	positive regulation of extrinsic apoptotic signaling pathway	4/132	58/18805	0.0689655172413793	9.82497387669801	5.65935026466944	0.000733888799655473	0.00222878719717985	0.000899839536513032	FASLG/RIPK1/TLR4/TNF	4
GO:0051651	BP	GO:0051651	maintenance of location in cell	7/132	212/18805	0.0330188679245283	4.70393796455117	4.55996950550184	0.000751823422396311	0.00228156753517463	0.00092114880952856	AKT1/ATG5/BAX/CXCL10/FASLG/HSPA5/SIRT1	7
GO:0003073	BP	GO:0003073	regulation of systemic arterial blood pressure	5/132	102/18805	0.0490196078431373	6.98343731431967	5.09448435291474	0.000763214728788177	0.00231442754287131	0.000934415546762608	AR/ACE/CALCA/SOD2/TNF	5
GO:0023061	BP	GO:0023061	signal release	11/132	497/18805	0.0221327967806841	3.15308517773307	4.09000644097445	0.000768340466634659	0.00232825293318718	0.000939997341574463	BRAF/CCL5/CHGA/CREB1/GJA1/IL1B/IL6/PPARG/PRKN/PTGS2/TNF	11
GO:0006312	BP	GO:0006312	mitotic recombination	3/132	26/18805	0.115384615384615	16.4379370629371	6.62284738410211	0.000781002924575523	0.00235619751621206	0.000951279549525485	MLH1/MSH2/RAD50	3
GO:0039694	BP	GO:0039694	viral RNA genome replication	3/132	26/18805	0.115384615384615	16.4379370629371	6.62284738410211	0.000781002924575523	0.00235619751621206	0.000951279549525485	ATG16L2/ATG5/CXCL8	3
GO:0045624	BP	GO:0045624	positive regulation of T-helper cell differentiation	3/132	26/18805	0.115384615384615	16.4379370629371	6.62284738410211	0.000781002924575523	0.00235619751621206	0.000951279549525485	MIR21/IL18/NLRP3	3
GO:0051315	BP	GO:0051315	attachment of mitotic spindle microtubules to kinetochore	3/132	26/18805	0.115384615384615	16.4379370629371	6.62284738410211	0.000781002924575523	0.00235619751621206	0.000951279549525485	BECN1/CDK1/SIRT1	3
GO:0060561	BP	GO:0060561	apoptotic process involved in morphogenesis	3/132	26/18805	0.115384615384615	16.4379370629371	6.62284738410211	0.000781002924575523	0.00235619751621206	0.000951279549525485	VDR/BAK1/BAX	3
GO:0060740	BP	GO:0060740	prostate gland epithelium morphogenesis	3/132	26/18805	0.115384615384615	16.4379370629371	6.62284738410211	0.000781002924575523	0.00235619751621206	0.000951279549525485	AR/ESR1/MMP2	3
GO:0034308	BP	GO:0034308	primary alcohol metabolic process	5/132	103/18805	0.0485436893203883	6.91563695204472	5.06152209931253	0.000797694229344873	0.00240302462491062	0.000970185295143942	CYP1A1/CYP1A2/CYP1B1/CYP3A4/IGF1	5
GO:0051310	BP	GO:0051310	metaphase chromosome alignment	5/132	103/18805	0.0485436893203883	6.91563695204472	5.06152209931253	0.000797694229344873	0.00240302462491062	0.000970185295143942	BECN1/CDK1/MLH1/RB1/SIRT1	5
GO:0021537	BP	GO:0021537	telencephalon development	8/132	280/18805	0.0285714285714286	4.07034632034632	4.35203430639269	0.000819512760006634	0.00246694353909689	0.000995991601905113	GSK3B/BAX/CASP3/CDH2/CTNNB1/FOS/IGF1R/NTRK2	8
GO:0050730	BP	GO:0050730	regulation of peptidyl-tyrosine phosphorylation	6/132	156/18805	0.0384615384615385	5.47931235431235	4.72335851578113	0.00082076461955573	0.00246890323700915	0.00099678280066258	IGF1/IL18/IL6/TGFA/TP53/VEGFA	6
GO:0001960	BP	GO:0001960	negative regulation of cytokine-mediated signaling pathway	5/132	104/18805	0.0480769230769231	6.84914044289044	5.02899660075417	0.000833323240260677	0.00250450372818997	0.00101115596716512	MIR21/CCL5/GSTP1/IL6/PPARG	5
GO:0036006	BP	GO:0036006	cellular response to macrophage colony-stimulating factor stimulus	4/132	60/18805	0.0666666666666667	9.49747474747475	5.54278232882587	0.000834428231660275	0.00250450372818997	0.00101115596716512	IGF1R/NTRK2/TLR2/TLR4	4
GO:0140374	BP	GO:0140374	antiviral innate immune response	4/132	60/18805	0.0666666666666667	9.49747474747475	5.54278232882587	0.000834428231660275	0.00250450372818997	0.00101115596716512	CXCL10/RELA/STING1/TNF	4
GO:0006310	BP	GO:0006310	DNA recombination	9/132	352/18805	0.0255681818181818	3.64249741735537	4.20782287888278	0.000858717797233101	0.00257552659038745	0.00103983038681473	HMGB1/IL10/IL2/MLH1/MSH2/MSH6/PARP1/PRKDC/RAD50	9
GO:0001823	BP	GO:0001823	mesonephros development	5/132	105/18805	0.0476190476190476	6.78391053391053	4.99689761716635	0.000870125773745525	0.00260593790402359	0.00105210850040122	BCL2/CAT/CTNNB1/SMAD3/VEGFA	5
GO:2001252	BP	GO:2001252	positive regulation of chromosome organization	5/132	105/18805	0.0476190476190476	6.78391053391053	4.99689761716635	0.000870125773745525	0.00260593790402359	0.00105210850040122	MAPK1/MAPK3/CDK1/CTNNB1/RAD50	5
GO:0010875	BP	GO:0010875	positive regulation of cholesterol efflux	3/132	27/18805	0.111111111111111	15.8291245791246	6.48302604978534	0.000874139080252343	0.00260655840403257	0.00105235901801061	NFKBIA/PPARG/SIRT1	3
GO:0032469	BP	GO:0032469	endoplasmic reticulum calcium ion homeostasis	3/132	27/18805	0.111111111111111	15.8291245791246	6.48302604978534	0.000874139080252343	0.00260655840403257	0.00105235901801061	BAK1/BAX/BCL2	3
GO:0045662	BP	GO:0045662	negative regulation of myoblast differentiation	3/132	27/18805	0.111111111111111	15.8291245791246	6.48302604978534	0.000874139080252343	0.00260655840403257	0.00105235901801061	CXCL10/IL18/TNF	3
GO:0060333	BP	GO:0060333	type II interferon-mediated signaling pathway	3/132	27/18805	0.111111111111111	15.8291245791246	6.48302604978534	0.000874139080252343	0.00260655840403257	0.00105235901801061	JAK1/PPARG/TP53	3
GO:1905564	BP	GO:1905564	positive regulation of vascular endothelial cell proliferation	3/132	27/18805	0.111111111111111	15.8291245791246	6.48302604978534	0.000874139080252343	0.00260655840403257	0.00105235901801061	MIR21/HMGB1/STAT3	3
GO:2000737	BP	GO:2000737	negative regulation of stem cell differentiation	3/132	27/18805	0.111111111111111	15.8291245791246	6.48302604978534	0.000874139080252343	0.00260655840403257	0.00105235901801061	GSK3B/NFE2L2/STAT3	3
GO:0015833	BP	GO:0015833	peptide transport	8/132	283/18805	0.0282685512367491	4.02719777278081	4.31414870995936	0.000877951635154773	0.00261602847632412	0.00105618241823131	MMP7/CCL5/CHGA/GJA1/IL1B/IL6/PRKN/TNF	8
GO:0001961	BP	GO:0001961	positive regulation of cytokine-mediated signaling pathway	4/132	61/18805	0.0655737704918033	9.3417784401391	5.48652634163008	0.000888173436092252	0.0026407414246766	0.00106615990195856	CASP1/PRKN/RIPK1/STING1	4
GO:0010658	BP	GO:0010658	striated muscle cell apoptotic process	4/132	61/18805	0.0655737704918033	9.3417784401391	5.48652634163008	0.000888173436092252	0.0026407414246766	0.00106615990195856	MIR21/ATG5/NFE2L2/TP53	4
GO:0046456	BP	GO:0046456	icosanoid biosynthetic process	4/132	61/18805	0.0655737704918033	9.3417784401391	5.48652634163008	0.000888173436092252	0.0026407414246766	0.00106615990195856	CASP1/IL1B/PTGS2/SIRT1	4
GO:0032526	BP	GO:0032526	response to retinoic acid	5/132	106/18805	0.0471698113207547	6.71991137793025	4.96521524475839	0.000908125992262745	0.00269811258294116	0.00108932265007884	GSK3B/CREB1/IGFBP2/MMP2/TNF	5
GO:0007612	BP	GO:0007612	learning	6/132	160/18805	0.0375	5.34232954545455	4.63774232435644	0.00093622900651693	0.00277358686934251	0.00111979426575394	BRAF/FOS/NTRK2/PRKN/PTGS2/TLR2	6
GO:0031507	BP	GO:0031507	heterochromatin formation	6/132	160/18805	0.0375	5.34232954545455	4.63774232435644	0.00093622900651693	0.00277358686934251	0.00111979426575394	LMNA/EHMT2/BAP1/HMGB1/RB1/SIRT1	6
GO:0035264	BP	GO:0035264	multicellular organism growth	6/132	160/18805	0.0375	5.34232954545455	4.63774232435644	0.00093622900651693	0.00277358686934251	0.00111979426575394	AR/BCL2/CREB1/SOD1/STAT3/TP53	6
GO:0044839	BP	GO:0044839	cell cycle G2/M phase transition	6/132	160/18805	0.0375	5.34232954545455	4.63774232435644	0.00093622900651693	0.00277358686934251	0.00111979426575394	CCND1/CDK1/CDK4/CDKN1A/RAD50/TP53	6
GO:0032231	BP	GO:0032231	regulation of actin filament bundle assembly	5/132	107/18805	0.0467289719626168	6.65710846785613	4.93393990190798	0.000947348204093302	0.00280450559842895	0.00113227724074855	MIR21/BRAF/PRKN/SMAD3/TJP1	5
GO:0030902	BP	GO:0030902	hindbrain development	6/132	161/18805	0.0372670807453416	5.30914737436477	4.61678634195284	0.000966957690778107	0.00285843823842248	0.00115405173848262	BCL2/CTNNB1/HSPA5/IGF1R/MAP2K1/TP53	6
GO:1902652	BP	GO:1902652	secondary alcohol metabolic process	6/132	161/18805	0.0372670807453416	5.30914737436477	4.61678634195284	0.000966957690778107	0.00285843823842248	0.00115405173848262	MAPK1/CAT/CYP1A2/CYP3A4/LDLR/LIPA	6
GO:0010971	BP	GO:0010971	positive regulation of G2/M transition of mitotic cell cycle	3/132	28/18805	0.107142857142857	15.2637987012987	6.35047414199781	0.000974035121395934	0.00286493222177229	0.00115667358725087	CCND1/CDK1/CDK4	3
GO:0032740	BP	GO:0032740	positive regulation of interleukin-17 production	3/132	28/18805	0.107142857142857	15.2637987012987	6.35047414199781	0.000974035121395934	0.00286493222177229	0.00115667358725087	IL18/IL2/IL6	3
GO:0035357	BP	GO:0035357	peroxisome proliferator activated receptor signaling pathway	3/132	28/18805	0.107142857142857	15.2637987012987	6.35047414199781	0.000974035121395934	0.00286493222177229	0.00115667358725087	PPARA/PPARG/SIRT1	3
GO:0050995	BP	GO:0050995	negative regulation of lipid catabolic process	3/132	28/18805	0.107142857142857	15.2637987012987	6.35047414199781	0.000974035121395934	0.00286493222177229	0.00115667358725087	AKT1/IL1B/TNF	3
GO:0051043	BP	GO:0051043	regulation of membrane protein ectodomain proteolysis	3/132	28/18805	0.107142857142857	15.2637987012987	6.35047414199781	0.000974035121395934	0.00286493222177229	0.00115667358725087	IL10/IL1B/TNF	3
GO:0060512	BP	GO:0060512	prostate gland morphogenesis	3/132	28/18805	0.107142857142857	15.2637987012987	6.35047414199781	0.000974035121395934	0.00286493222177229	0.00115667358725087	AR/ESR1/MMP2	3
GO:1905523	BP	GO:1905523	positive regulation of macrophage migration	3/132	28/18805	0.107142857142857	15.2637987012987	6.35047414199781	0.000974035121395934	0.00286493222177229	0.00115667358725087	MAPK1/MAPK3/CCL5	3
GO:0007631	BP	GO:0007631	feeding behavior	5/132	108/18805	0.0462962962962963	6.59546857463524	4.90306231576545	0.000987816858890431	0.00290131484859241	0.00117136252933397	ACE/CALCA/FOS/NTRK2/STAT3	5
GO:0050829	BP	GO:0050829	defense response to Gram-negative bacterium	5/132	108/18805	0.0462962962962963	6.59546857463524	4.90306231576545	0.000987816858890431	0.00290131484859241	0.00117136252933397	MMP7/CALCA/CHGA/IL6/TLR4	5
GO:0006940	BP	GO:0006940	regulation of smooth muscle contraction	4/132	63/18805	0.0634920634920635	9.04521404521405	5.37780374608946	0.00100290334165514	0.00293932227593508	0.00118670746035626	MIR21/CALCA/PTGS2/SOD1	4
GO:0043030	BP	GO:0043030	regulation of macrophage activation	4/132	63/18805	0.0634920634920635	9.04521404521405	5.37780374608946	0.00100290334165514	0.00293932227593508	0.00118670746035626	IL10/IL6/LDLR/TLR4	4
GO:1905517	BP	GO:1905517	macrophage migration	4/132	63/18805	0.0634920634920635	9.04521404521405	5.37780374608946	0.00100290334165514	0.00293932227593508	0.00118670746035626	MAPK1/MAPK3/CCL5/MMP2	4
GO:0010389	BP	GO:0010389	regulation of G2/M transition of mitotic cell cycle	5/132	109/18805	0.0458715596330275	6.53495968862941	4.87257350953354	0.00102955654322632	0.00301313948441379	0.00121651005557406	CCND1/CDK1/CDK4/CDKN1A/RAD50	5
GO:0060761	BP	GO:0060761	negative regulation of response to cytokine stimulus	5/132	109/18805	0.0458715596330275	6.53495968862941	4.87257350953354	0.00102955654322632	0.00301313948441379	0.00121651005557406	MIR21/CCL5/GSTP1/IL6/PPARG	5
GO:0051235	BP	GO:0051235	maintenance of location	7/132	224/18805	0.03125	4.45194128787879	4.36976323277633	0.00103709092302251	0.00303302961046226	0.00122454039684096	AKT1/ATG5/BAX/CXCL10/FASLG/HSPA5/SIRT1	7
GO:0033619	BP	GO:0033619	membrane protein proteolysis	4/132	64/18805	0.0625	8.90388257575758	5.32523925117282	0.00106400350110922	0.00310290304191468	0.00125275075099782	MMP7/IL10/IL1B/TNF	4
GO:0034142	BP	GO:0034142	toll-like receptor 4 signaling pathway	4/132	64/18805	0.0625	8.90388257575758	5.32523925117282	0.00106400350110922	0.00310290304191468	0.00125275075099782	NFKBIA/RELA/SQSTM1/TLR4	4
GO:0048599	BP	GO:0048599	oocyte development	4/132	64/18805	0.0625	8.90388257575758	5.32523925117282	0.00106400350110922	0.00310290304191468	0.00125275075099782	EHMT2/BCL2/CTNNB1/IGF1	4
GO:1903670	BP	GO:1903670	regulation of sprouting angiogenesis	4/132	64/18805	0.0625	8.90388257575758	5.32523925117282	0.00106400350110922	0.00310290304191468	0.00125275075099782	IL10/JAK1/TJP1/VEGFA	4
GO:0001773	BP	GO:0001773	myeloid dendritic cell activation	3/132	29/18805	0.103448275862069	14.737460815047	6.22456441433234	0.00108087638486245	0.00313431267847551	0.00126543192255188	CSF2/HMGB1/IL10	3
GO:0002295	BP	GO:0002295	T-helper cell lineage commitment	3/132	29/18805	0.103448275862069	14.737460815047	6.22456441433234	0.00108087638486245	0.00313431267847551	0.00126543192255188	IL6/JAK1/STAT3	3
GO:0010758	BP	GO:0010758	regulation of macrophage chemotaxis	3/132	29/18805	0.103448275862069	14.737460815047	6.22456441433234	0.00108087638486245	0.00313431267847551	0.00126543192255188	MAPK1/MAPK3/CCL5	3
GO:0022011	BP	GO:0022011	myelination in peripheral nervous system	3/132	29/18805	0.103448275862069	14.737460815047	6.22456441433234	0.00108087638486245	0.00313431267847551	0.00126543192255188	AKT1/NTRK2/SOD1	3
GO:0032292	BP	GO:0032292	peripheral nervous system axon ensheathment	3/132	29/18805	0.103448275862069	14.737460815047	6.22456441433234	0.00108087638486245	0.00313431267847551	0.00126543192255188	AKT1/NTRK2/SOD1	3
GO:0035872	BP	GO:0035872	nucleotide-binding domain, leucine rich repeat containing receptor signaling pathway	3/132	29/18805	0.103448275862069	14.737460815047	6.22456441433234	0.00108087638486245	0.00313431267847551	0.00126543192255188	NFKBIA/RELA/TLR4	3
GO:0045830	BP	GO:0045830	positive regulation of isotype switching	3/132	29/18805	0.103448275862069	14.737460815047	6.22456441433234	0.00108087638486245	0.00313431267847551	0.00126543192255188	IL2/MLH1/MSH2	3
GO:0071480	BP	GO:0071480	cellular response to gamma radiation	3/132	29/18805	0.103448275862069	14.737460815047	6.22456441433234	0.00108087638486245	0.00313431267847551	0.00126543192255188	MIR21/CDKN1A/TP53	3
GO:0015850	BP	GO:0015850	organic hydroxy compound transport	8/132	293/18805	0.0273037542662116	3.88975074981901	4.19152984408622	0.00109736526100974	0.00317988283320807	0.00128383019178335	NFKB1/CHGA/LDLR/LIPA/NFKBIA/PPARG/PRKN/SIRT1	8
GO:0050866	BP	GO:0050866	negative regulation of cell activation	7/132	227/18805	0.0308370044052863	4.39310505940462	4.32429978743902	0.00112022595504032	0.00324383964007094	0.00130965179714665	MIR21/CASP3/HMGB1/IL10/IL2/LDLR/PLA2G2A	7
GO:0040014	BP	GO:0040014	regulation of multicellular organism growth	4/132	65/18805	0.0615384615384615	8.76689976689977	5.27381175444242	0.00112767075222849	0.00325850852384449	0.00131557413984166	BCL2/CREB1/SOD1/STAT3	4
GO:0070192	BP	GO:0070192	chromosome organization involved in meiotic cell cycle	4/132	65/18805	0.0615384615384615	8.76689976689977	5.27381175444242	0.00112767075222849	0.00325850852384449	0.00131557413984166	EHMT2/CCNE1/MLH1/RAD50	4
GO:0071715	BP	GO:0071715	icosanoid transport	4/132	65/18805	0.0615384615384615	8.76689976689977	5.27381175444242	0.00112767075222849	0.00325850852384449	0.00131557413984166	ACE/IL1B/PLA2G2A/PTGS2	4
GO:0051017	BP	GO:0051017	actin filament bundle assembly	6/132	166/18805	0.036144578313253	5.14923329682366	4.51456211192922	0.00113241942189907	0.00326993071298896	0.00132018567808036	MIR21/AIF1/BRAF/PRKN/SMAD3/TJP1	6
GO:0022600	BP	GO:0022600	digestive system process	5/132	112/18805	0.0446428571428571	6.35991612554113	4.78335419349479	0.00116264959928549	0.00335015932921745	0.00135257678340144	VDR/LDLR/LIPA/TFF1/TLR4	5
GO:0032963	BP	GO:0032963	collagen metabolic process	5/132	112/18805	0.0446428571428571	6.35991612554113	4.78335419349479	0.00116264959928549	0.00335015932921745	0.00135257678340144	MMP7/MIR21/IL6/MMP2/VIM	5
GO:0140888	BP	GO:0140888	interferon-mediated signaling pathway	5/132	112/18805	0.0446428571428571	6.35991612554113	4.78335419349479	0.00116264959928549	0.00335015932921745	0.00135257678340144	MIR21/JAK1/PPARG/STING1/TP53	5
GO:0001655	BP	GO:0001655	urogenital system development	4/132	66/18805	0.0606060606060606	8.63406795224977	5.2234786240875	0.00119396276780589	0.00342371792004985	0.00138227496560786	AR/CTNNB1/ESR1/MMP2	4
GO:0033135	BP	GO:0033135	regulation of peptidyl-serine phosphorylation	4/132	66/18805	0.0606060606060606	8.63406795224977	5.2234786240875	0.00119396276780589	0.00342371792004985	0.00138227496560786	AKT1/BRAF/IL6/TNF	4
GO:0043470	BP	GO:0043470	regulation of carbohydrate catabolic process	4/132	66/18805	0.0606060606060606	8.63406795224977	5.2234786240875	0.00119396276780589	0.00342371792004985	0.00138227496560786	IGF1/PPARA/STAT3/TP53	4
GO:0071384	BP	GO:0071384	cellular response to corticosteroid stimulus	4/132	66/18805	0.0606060606060606	8.63406795224977	5.2234786240875	0.00119396276780589	0.00342371792004985	0.00138227496560786	ACE/CASP9/CYP1B1/IGF1R	4
GO:0002066	BP	GO:0002066	columnar/cuboidal epithelial cell development	3/132	30/18805	0.1	14.2462121212121	6.10474317797245	0.00119484339190837	0.00342371792004985	0.00138227496560786	CDKN1A/GJA1/XBP1	3
GO:0003309	BP	GO:0003309	type B pancreatic cell differentiation	3/132	30/18805	0.1	14.2462121212121	6.10474317797245	0.00119484339190837	0.00342371792004985	0.00138227496560786	GSK3B/AKT1/CDH2	3
GO:0010893	BP	GO:0010893	positive regulation of steroid biosynthetic process	3/132	30/18805	0.1	14.2462121212121	6.10474317797245	0.00119484339190837	0.00342371792004985	0.00138227496560786	MAPK1/IGF1R/TNF	3
GO:0045672	BP	GO:0045672	positive regulation of osteoclast differentiation	3/132	30/18805	0.1	14.2462121212121	6.10474317797245	0.00119484339190837	0.00342371792004985	0.00138227496560786	CREB1/FOS/TNF	3
GO:0006367	BP	GO:0006367	transcription initiation at RNA polymerase II promoter	6/132	169/18805	0.0355029585798817	5.05782678859602	4.45518296786628	0.00124162422631868	0.00355528497975154	0.00143539320057087	NFKB1/CDK4/ESR1/HMGB1/NFKBIA/TP53	6
GO:0015909	BP	GO:0015909	long-chain fatty acid transport	4/132	67/18805	0.0597014925373134	8.50520126639529	5.1741994501537	0.0012629371640664	0.00360876829426206	0.00145698628985334	AKT1/ACE/PLA2G2A/PPARG	4
GO:0034394	BP	GO:0034394	protein localization to cell surface	4/132	67/18805	0.0597014925373134	8.50520126639529	5.1741994501537	0.0012629371640664	0.00360876829426206	0.00145698628985334	AKT1/BDNF/CTNNB1/TNF	4
GO:0051926	BP	GO:0051926	negative regulation of calcium ion transport	4/132	67/18805	0.0597014925373134	8.50520126639529	5.1741994501537	0.0012629371640664	0.00360876829426206	0.00145698628985334	ACE/BCL2/CALCA/PTGS2	4
GO:0061572	BP	GO:0061572	actin filament bundle organization	6/132	170/18805	0.0352941176470588	5.02807486631016	4.43570172004441	0.00127976058046843	0.00365429897508323	0.00147536862208276	MIR21/AIF1/BRAF/PRKN/SMAD3/TJP1	6
GO:0051303	BP	GO:0051303	establishment of chromosome localization	5/132	115/18805	0.0434782608695652	6.19400527009223	4.69733672852793	0.00130807924468392	0.00372997752699945	0.0015059227069081	BECN1/CDK1/MLH1/RB1/SIRT1	5
GO:1903900	BP	GO:1903900	regulation of viral life cycle	5/132	115/18805	0.0434782608695652	6.19400527009223	4.69733672852793	0.00130807924468392	0.00372997752699945	0.0015059227069081	BCL2/CCL5/CXCL8/HMGB1/TNF	5
GO:0003298	BP	GO:0003298	physiological muscle hypertrophy	3/132	31/18805	0.0967741935483871	13.7866568914956	5.99051955492413	0.00131611191844698	0.00373474024371452	0.0015078455826348	IGF1/MAP2K4/PPARA	3
GO:0003301	BP	GO:0003301	physiological cardiac muscle hypertrophy	3/132	31/18805	0.0967741935483871	13.7866568914956	5.99051955492413	0.00131611191844698	0.00373474024371452	0.0015078455826348	IGF1/MAP2K4/PPARA	3
GO:0033688	BP	GO:0033688	regulation of osteoblast proliferation	3/132	31/18805	0.0967741935483871	13.7866568914956	5.99051955492413	0.00131611191844698	0.00373474024371452	0.0015078455826348	BCL2/IGF1R/SMAD3	3
GO:0061049	BP	GO:0061049	cell growth involved in cardiac muscle cell development	3/132	31/18805	0.0967741935483871	13.7866568914956	5.99051955492413	0.00131611191844698	0.00373474024371452	0.0015078455826348	IGF1/MAP2K4/PPARA	3
GO:1900745	BP	GO:1900745	positive regulation of p38MAPK cascade	3/132	31/18805	0.0967741935483871	13.7866568914956	5.99051955492413	0.00131611191844698	0.00373474024371452	0.0015078455826348	AGER/IL1B/VEGFA	3
GO:1902751	BP	GO:1902751	positive regulation of cell cycle G2/M phase transition	3/132	31/18805	0.0967741935483871	13.7866568914956	5.99051955492413	0.00131611191844698	0.00373474024371452	0.0015078455826348	CCND1/CDK1/CDK4	3
GO:1903055	BP	GO:1903055	positive regulation of extracellular matrix organization	3/132	31/18805	0.0967741935483871	13.7866568914956	5.99051955492413	0.00131611191844698	0.00373474024371452	0.0015078455826348	IL6/RB1/SMAD3	3
GO:0000271	BP	GO:0000271	polysaccharide biosynthetic process	4/132	68/18805	0.0588235294117647	8.3801247771836	5.12593589746144	0.00133465148245129	0.00377691662630328	0.00152487366706049	GSK3B/AKT1/NFKB1/IGF1	4
GO:0009994	BP	GO:0009994	oocyte differentiation	4/132	68/18805	0.0588235294117647	8.3801247771836	5.12593589746144	0.00133465148245129	0.00377691662630328	0.00152487366706049	EHMT2/BCL2/CTNNB1/IGF1	4
GO:0045668	BP	GO:0045668	negative regulation of osteoblast differentiation	4/132	68/18805	0.0588235294117647	8.3801247771836	5.12593589746144	0.00133465148245129	0.00377691662630328	0.00152487366706049	GSK3B/PPARG/SMAD3/TNF	4
GO:0055021	BP	GO:0055021	regulation of cardiac muscle tissue growth	4/132	68/18805	0.0588235294117647	8.3801247771836	5.12593589746144	0.00133465148245129	0.00377691662630328	0.00152487366706049	CDK1/IGF1/MAPK14/PPARA	4
GO:2000058	BP	GO:2000058	regulation of ubiquitin-dependent protein catabolic process	6/132	172/18805	0.0348837209302326	4.9696088794926	4.39719360934453	0.00135871689339865	0.00383906305334571	0.00154996435861532	GSK3B/AKT1/KEAP1/NFE2L2/PRKN/SIRT1	6
GO:0002062	BP	GO:0002062	chondrocyte differentiation	5/132	116/18805	0.0431034482758621	6.14060867293626	4.66934050577829	0.00135941512353809	0.00383906305334571	0.00154996435861532	CTNNB1/EIF2AK3/MAPK14/RB1/SMAD3	5
GO:0045833	BP	GO:0045833	negative regulation of lipid metabolic process	5/132	116/18805	0.0431034482758621	6.14060867293626	4.66934050577829	0.00135941512353809	0.00383906305334571	0.00154996435861532	AKT1/NFKB1/IL1B/SIRT1/TNF	5
GO:0051250	BP	GO:0051250	negative regulation of lymphocyte activation	6/132	173/18805	0.0346820809248555	4.94088281660536	4.37816246385685	0.00139956428662889	0.00394973190505364	0.00159464525428508	MIR21/CASP3/HMGB1/IL10/IL2/PLA2G2A	6
GO:1902115	BP	GO:1902115	regulation of organelle assembly	7/132	236/18805	0.0296610169491525	4.22557139188495	4.19250356188737	0.00140141301986859	0.00395223479659576	0.0015956557593562	GSK3B/AKT1/EHMT2/ATG5/BECN1/CSF2/TNF	7
GO:0019229	BP	GO:0019229	regulation of vasoconstriction	4/132	69/18805	0.0579710144927536	8.2586736934563	5.07865157026594	0.0014091631718327	0.00396864391573719	0.0016022806960848	MIR21/ACE/MMP2/PTGS2	4
GO:2000144	BP	GO:2000144	positive regulation of DNA-templated transcription initiation	4/132	69/18805	0.0579710144927536	8.2586736934563	5.07865157026594	0.0014091631718327	0.00396864391573719	0.0016022806960848	NFKB1/JUN/NFKBIA/TP53	4
GO:0051928	BP	GO:0051928	positive regulation of calcium ion transport	5/132	117/18805	0.0427350427350427	6.08812483812484	4.64167057368502	0.00141222311776587	0.00397453752801366	0.00160466015400073	BAK1/BAX/CCL4/CCL5/CXCL10	5
GO:0050796	BP	GO:0050796	regulation of insulin secretion	6/132	174/18805	0.0344827586206897	4.91248693834901	4.35927714102272	0.00144134292196042	0.00403048285266491	0.0016272472430992	CCL5/CHGA/IL1B/IL6/PRKN/TNF	6
GO:0001516	BP	GO:0001516	prostaglandin biosynthetic process	3/132	32/18805	0.09375	13.3558238636364	5.88145659117036	0.00144485306448659	0.00403048285266491	0.0016272472430992	IL1B/PTGS2/SIRT1	3
GO:0003299	BP	GO:0003299	muscle hypertrophy in response to stress	3/132	32/18805	0.09375	13.3558238636364	5.88145659117036	0.00144485306448659	0.00403048285266491	0.0016272472430992	LMNA/PPARG/SMAD3	3
GO:0005979	BP	GO:0005979	regulation of glycogen biosynthetic process	3/132	32/18805	0.09375	13.3558238636364	5.88145659117036	0.00144485306448659	0.00403048285266491	0.0016272472430992	GSK3B/AKT1/IGF1	3
GO:0010962	BP	GO:0010962	regulation of glucan biosynthetic process	3/132	32/18805	0.09375	13.3558238636364	5.88145659117036	0.00144485306448659	0.00403048285266491	0.0016272472430992	GSK3B/AKT1/IGF1	3
GO:0014887	BP	GO:0014887	cardiac muscle adaptation	3/132	32/18805	0.09375	13.3558238636364	5.88145659117036	0.00144485306448659	0.00403048285266491	0.0016272472430992	LMNA/PPARG/SMAD3	3
GO:0014898	BP	GO:0014898	cardiac muscle hypertrophy in response to stress	3/132	32/18805	0.09375	13.3558238636364	5.88145659117036	0.00144485306448659	0.00403048285266491	0.0016272472430992	LMNA/PPARG/SMAD3	3
GO:0032682	BP	GO:0032682	negative regulation of chemokine production	3/132	32/18805	0.09375	13.3558238636364	5.88145659117036	0.00144485306448659	0.00403048285266491	0.0016272472430992	GSTP1/IL10/IL6	3
GO:0043373	BP	GO:0043373	CD4-positive, alpha-beta T cell lineage commitment	3/132	32/18805	0.09375	13.3558238636364	5.88145659117036	0.00144485306448659	0.00403048285266491	0.0016272472430992	IL6/JAK1/STAT3	3
GO:0046457	BP	GO:0046457	prostanoid biosynthetic process	3/132	32/18805	0.09375	13.3558238636364	5.88145659117036	0.00144485306448659	0.00403048285266491	0.0016272472430992	IL1B/PTGS2/SIRT1	3
GO:0060603	BP	GO:0060603	mammary gland duct morphogenesis	3/132	32/18805	0.09375	13.3558238636364	5.88145659117036	0.00144485306448659	0.00403048285266491	0.0016272472430992	AR/VDR/ESR1	3
GO:0060674	BP	GO:0060674	placenta blood vessel development	3/132	32/18805	0.09375	13.3558238636364	5.88145659117036	0.00144485306448659	0.00403048285266491	0.0016272472430992	AKT1/MAPK1/MAP2K1	3
GO:1902042	BP	GO:1902042	negative regulation of extrinsic apoptotic signaling pathway via death domain receptors	3/132	32/18805	0.09375	13.3558238636364	5.88145659117036	0.00144485306448659	0.00403048285266491	0.0016272472430992	GSK3B/HMOX1/ICAM1	3
GO:0007265	BP	GO:0007265	Ras protein signal transduction	5/132	118/18805	0.0423728813559322	6.03653055983564	4.61432014118166	0.00146652884524081	0.0040854013729454	0.00164941977527173	CDKN1A/IGF1/RB1/SQSTM1/TP53	5
GO:0022037	BP	GO:0022037	metencephalon development	5/132	118/18805	0.0423728813559322	6.03653055983564	4.61432014118166	0.00146652884524081	0.0040854013729454	0.00164941977527173	BCL2/HSPA5/IGF1R/MAP2K1/TP53	5
GO:0007033	BP	GO:0007033	vacuole organization	7/132	238/18805	0.0294117647058824	4.1900623885918	4.16410646564997	0.00147079737802273	0.00409174436445187	0.00165198066333879	EHMT2/ATG16L2/ATG5/BECN1/LIPA/MAP1LC3A/STING1	7
GO:0060560	BP	GO:0060560	developmental growth involved in morphogenesis	7/132	238/18805	0.0294117647058824	4.1900623885918	4.16410646564997	0.00147079737802273	0.00409174436445187	0.00165198066333879	GSK3B/BDNF/CDH1/CTNNB1/ESR1/PRKN/VEGFA	7
GO:0006937	BP	GO:0006937	regulation of muscle contraction	6/132	175/18805	0.0342857142857143	4.88441558441558	4.34053560462552	0.00148406670660037	0.00412307646884444	0.00166463053243813	MIR21/CALCA/CHGA/JUP/PTGS2/SOD1	6
GO:0051048	BP	GO:0051048	negative regulation of secretion	6/132	175/18805	0.0342857142857143	4.88441558441558	4.34053560462552	0.00148406670660037	0.00412307646884444	0.00166463053243813	BRAF/CHGA/GJA1/IL1B/PRKN/TNF	6
GO:0043627	BP	GO:0043627	response to estrogen	4/132	70/18805	0.0571428571428571	8.14069264069264	5.03231188756614	0.00148652957115197	0.0041243416663494	0.00166514133703082	AR/ESR1/IGFBP2/MMP2	4
GO:0046888	BP	GO:0046888	negative regulation of hormone secretion	4/132	70/18805	0.0571428571428571	8.14069264069264	5.03231188756614	0.00148652957115197	0.0041243416663494	0.00166514133703082	CHGA/GJA1/IL1B/PRKN	4
GO:1903050	BP	GO:1903050	regulation of proteolysis involved in protein catabolic process	7/132	239/18805	0.0292887029288703	4.17253074679853	4.15002445071239	0.00150648099493047	0.00417687611887269	0.00168635133746035	GSK3B/AKT1/KEAP1/NFE2L2/PRKN/SIRT1/XBP1	7
GO:0051701	BP	GO:0051701	biological process involved in interaction with host	6/132	176/18805	0.0340909090909091	4.8566632231405	4.32193585856422	0.00152774962138712	0.00423298934206316	0.00170900621308592	CDK1/CXCL8/HMGB1/ICAM1/LDLR/PPARA	6
GO:0007160	BP	GO:0007160	cell-matrix adhesion	7/132	240/18805	0.0291666666666667	4.1551452020202	4.13601907393763	0.00154283706818903	0.00427191207088189	0.00172472068340609	GSK3B/BCL2/CTNNB1/JUP/SMAD3/VCAM1/VEGFA	7
GO:0050680	BP	GO:0050680	negative regulation of epithelial cell proliferation	6/132	177/18805	0.0338983050847458	4.82922444786852	4.3034759458382	0.00157240571946116	0.00435085192004438	0.0017565914682763	AR/VDR/MIR21/PPARG/RB1/TNF	6
GO:0045648	BP	GO:0045648	positive regulation of erythrocyte differentiation	3/132	33/18805	0.0909090909090909	12.9511019283747	5.77716386079586	0.00158123332275894	0.00436352432721052	0.00176170776336509	MAPK14/PRKDC/STAT3	3
GO:0045907	BP	GO:0045907	positive regulation of vasoconstriction	3/132	33/18805	0.0909090909090909	12.9511019283747	5.77716386079586	0.00158123332275894	0.00436352432721052	0.00176170776336509	MIR21/ACE/PTGS2	3
GO:0090322	BP	GO:0090322	regulation of superoxide metabolic process	3/132	33/18805	0.0909090909090909	12.9511019283747	5.77716386079586	0.00158123332275894	0.00436352432721052	0.00176170776336509	GSTP1/NFE2L2/SOD1	3
GO:0099170	BP	GO:0099170	postsynaptic modulation of chemical synaptic transmission	3/132	33/18805	0.0909090909090909	12.9511019283747	5.77716386079586	0.00158123332275894	0.00436352432721052	0.00176170776336509	ATG5/BRAF/CDH1	3
GO:0042303	BP	GO:0042303	molting cycle	5/132	121/18805	0.0413223140495868	5.88686451289757	4.53412086253962	0.00163868996332705	0.0045160141242863	0.00182327324099223	BCL2/CTNNB1/PTGS2/RELA/TNF	5
GO:0042633	BP	GO:0042633	hair cycle	5/132	121/18805	0.0413223140495868	5.88686451289757	4.53412086253962	0.00163868996332705	0.0045160141242863	0.00182327324099223	BCL2/CTNNB1/PTGS2/RELA/TNF	5
GO:0002711	BP	GO:0002711	positive regulation of T cell mediated immunity	4/132	72/18805	0.0555555555555556	7.91456228956229	4.94233652405127	0.00165005520445932	0.00454124369398752	0.00183345930287157	IL18/IL1B/IL6/NLRP3	4
GO:0051148	BP	GO:0051148	negative regulation of muscle cell differentiation	4/132	72/18805	0.0555555555555556	7.91456228956229	4.94233652405127	0.00165005520445932	0.00454124369398752	0.00183345930287157	MIR21/BDNF/PPARA/XBP1	4
GO:0019080	BP	GO:0019080	viral gene expression	5/132	122/18805	0.040983606557377	5.83861152508693	4.50798437667328	0.0016992445813726	0.00467036520726423	0.00188559018499787	GSK3B/ATG5/CCL4/CCL5/JUN	5
GO:0045582	BP	GO:0045582	positive regulation of T cell differentiation	5/132	122/18805	0.040983606557377	5.83861152508693	4.50798437667328	0.0016992445813726	0.00467036520726423	0.00188559018499787	MIR21/IL18/IL2/NLRP3/XBP1	5
GO:0019362	BP	GO:0019362	pyridine nucleotide metabolic process	6/132	180/18805	0.0333333333333333	4.74873737373737	4.24891620372046	0.00171235470114026	0.00470011053238833	0.00189759941567138	IGF1/LIPA/NQO1/PPARA/STAT3/TP53	6
GO:0046496	BP	GO:0046496	nicotinamide nucleotide metabolic process	6/132	180/18805	0.0333333333333333	4.74873737373737	4.24891620372046	0.00171235470114026	0.00470011053238833	0.00189759941567138	IGF1/LIPA/NQO1/PPARA/STAT3/TP53	6
GO:0002828	BP	GO:0002828	regulation of type 2 immune response	3/132	34/18805	0.0882352941176471	12.5701871657754	5.67729127409723	0.001725414646546	0.004713915414001	0.00190317293040068	IL18/IL6/NLRP3	3
GO:0033032	BP	GO:0033032	regulation of myeloid cell apoptotic process	3/132	34/18805	0.0882352941176471	12.5701871657754	5.67729127409723	0.001725414646546	0.004713915414001	0.00190317293040068	BCL2/CCL5/SIRT1	3
GO:0034383	BP	GO:0034383	low-density lipoprotein particle clearance	3/132	34/18805	0.0882352941176471	12.5701871657754	5.67729127409723	0.001725414646546	0.004713915414001	0.00190317293040068	HMOX1/LDLR/LIPA	3
GO:0045671	BP	GO:0045671	negative regulation of osteoclast differentiation	3/132	34/18805	0.0882352941176471	12.5701871657754	5.67729127409723	0.001725414646546	0.004713915414001	0.00190317293040068	CALCA/CTNNB1/TLR4	3
GO:0051450	BP	GO:0051450	myoblast proliferation	3/132	34/18805	0.0882352941176471	12.5701871657754	5.67729127409723	0.001725414646546	0.004713915414001	0.00190317293040068	CTNNB1/FOS/IGF1	3
GO:0060055	BP	GO:0060055	angiogenesis involved in wound healing	3/132	34/18805	0.0882352941176471	12.5701871657754	5.67729127409723	0.001725414646546	0.004713915414001	0.00190317293040068	TNF/VEGFA/XBP1	3
GO:2000191	BP	GO:2000191	regulation of fatty acid transport	3/132	34/18805	0.0882352941176471	12.5701871657754	5.67729127409723	0.001725414646546	0.004713915414001	0.00190317293040068	AKT1/IL1B/PPARA	3
GO:0071901	BP	GO:0071901	negative regulation of protein serine/threonine kinase activity	4/132	73/18805	0.0547945205479452	7.80614362806144	4.8986397629829	0.0017363284162227	0.00474058037359406	0.00191393850950654	AKT1/GSTP1/IL1B/RB1	4
GO:0015711	BP	GO:0015711	organic anion transport	10/132	469/18805	0.0213219616204691	3.03757188085546	3.75709432099879	0.00175826607033793	0.00479635569122227	0.00193645696080908	AKT1/ACE/GJA1/IL1B/NTRK2/PLA2G2A/PPARA/PPARG/PTGS2/TNF	10
GO:0030178	BP	GO:0030178	negative regulation of Wnt signaling pathway	6/132	181/18805	0.0331491712707182	4.72250125565043	4.23099680252778	0.00176104546271141	0.00479635569122227	0.00193645696080908	GSK3B/CDH2/CTNNB1/IGFBP2/MAPK14/PRKN	6
GO:0031929	BP	GO:0031929	TOR signaling	6/132	181/18805	0.0331491712707182	4.72250125565043	4.23099680252778	0.00176104546271141	0.00479635569122227	0.00193645696080908	GSK3B/AKT1/MAPK3/LIPA/SIRT1/XBP1	6
GO:0035821	BP	GO:0035821	modulation of process of another organism	5/132	123/18805	0.040650406504065	5.79114313870411	4.48213626779472	0.0017614263173654	0.00479635569122227	0.00193645696080908	CCL4/CCL5/JUN/PPARA/PRKN	5
GO:0007281	BP	GO:0007281	germ cell development	9/132	391/18805	0.0230179028132992	3.27917926063706	3.82910990568923	0.00177793806633804	0.00483811093680993	0.00195331501746165	AKT1/EHMT2/BAX/BCL2/CTNNB1/FANCC/IGF1/MLH1/MSH2	9
GO:0033344	BP	GO:0033344	cholesterol efflux	4/132	74/18805	0.0540540540540541	7.7006552006552	4.85576529679195	0.00182568426161342	0.00496146602577351	0.00200311779191225	LIPA/NFKBIA/PPARG/SIRT1	4
GO:0060420	BP	GO:0060420	regulation of heart growth	4/132	74/18805	0.0540540540540541	7.7006552006552	4.85576529679195	0.00182568426161342	0.00496146602577351	0.00200311779191225	CDK1/IGF1/MAPK14/PPARA	4
GO:0008053	BP	GO:0008053	mitochondrial fusion	3/132	35/18805	0.0857142857142857	12.211038961039	5.581523864613	0.00187755451671359	0.0050856107509401	0.00205323937018396	BAK1/BAX/PRKN	3
GO:0010667	BP	GO:0010667	negative regulation of cardiac muscle cell apoptotic process	3/132	35/18805	0.0857142857142857	12.211038961039	5.581523864613	0.00187755451671359	0.0050856107509401	0.00205323937018396	MIR21/ATG5/NFE2L2	3
GO:0045940	BP	GO:0045940	positive regulation of steroid metabolic process	3/132	35/18805	0.0857142857142857	12.211038961039	5.581523864613	0.00187755451671359	0.0050856107509401	0.00205323937018396	MAPK1/IGF1R/TNF	3
GO:0090050	BP	GO:0090050	positive regulation of cell migration involved in sprouting angiogenesis	3/132	35/18805	0.0857142857142857	12.211038961039	5.581523864613	0.00187755451671359	0.0050856107509401	0.00205323937018396	HMOX1/PTGS2/VEGFA	3
GO:2000406	BP	GO:2000406	positive regulation of T cell migration	3/132	35/18805	0.0857142857142857	12.211038961039	5.581523864613	0.00187755451671359	0.0050856107509401	0.00205323937018396	AIF1/CCL5/CXCL10	3
GO:0001952	BP	GO:0001952	regulation of cell-matrix adhesion	5/132	125/18805	0.04	5.69848484848485	4.43128251794819	0.00189077562903117	0.00511467877530552	0.00206497515079389	GSK3B/BCL2/JUP/SMAD3/VEGFA	5
GO:0021761	BP	GO:0021761	limbic system development	5/132	125/18805	0.04	5.69848484848485	4.43128251794819	0.00189077562903117	0.00511467877530552	0.00206497515079389	GSK3B/BAX/CASP3/CTNNB1/IGF1R	5
GO:0010833	BP	GO:0010833	telomere maintenance via telomere lengthening	4/132	75/18805	0.0533333333333333	7.5979797979798	4.81368605755172	0.00191817928386957	0.00517857994574249	0.00209077429378135	CTNNB1/PARP1/RAD50/TP53	4
GO:0032088	BP	GO:0032088	negative regulation of NF-kappaB transcription factor activity	4/132	75/18805	0.0533333333333333	7.5979797979798	4.81368605755172	0.00191817928386957	0.00517857994574249	0.00209077429378135	MIR21/CYP1B1/NFKBIA/SIRT1	4
GO:0032206	BP	GO:0032206	positive regulation of telomere maintenance	4/132	75/18805	0.0533333333333333	7.5979797979798	4.81368605755172	0.00191817928386957	0.00517857994574249	0.00209077429378135	MAPK1/MAPK3/CTNNB1/RAD50	4
GO:0051047	BP	GO:0051047	positive regulation of secretion	8/132	321/18805	0.0249221183800623	3.55045784952327	3.87505369782148	0.00195197574971814	0.00526636136283114	0.00212621472962352	ATG5/CREB1/IGF1/IL1B/PPARG/TLR2/TLR4/XBP1	8
GO:0010811	BP	GO:0010811	positive regulation of cell-substrate adhesion	5/132	126/18805	0.0396825396825397	5.65325877825878	4.40626593631988	0.00195799560762437	0.00527913645126544	0.00213137248074044	GSK3B/BRAF/JUP/SMAD3/VEGFA	5
GO:0019730	BP	GO:0019730	antimicrobial humoral response	6/132	185/18805	0.0324324324324324	4.62039312039312	4.16060795495955	0.00196639826879327	0.0052983150730961	0.00213911556280807	MMP7/CALCA/CCL4/CCL5/CXCL10/CXCL8	6
GO:0009913	BP	GO:0009913	epidermal cell differentiation	7/132	251/18805	0.0278884462151394	3.97304720511892	3.98680438920925	0.00198965408935069	0.00535746307545347	0.00216299568518776	VDR/CASP3/CDKN1A/CTNNB1/KEAP1/MAP2K1/SOD1	7
GO:0045123	BP	GO:0045123	cellular extravasation	4/132	76/18805	0.0526315789473684	7.49800637958533	4.77237621936932	0.00201386982066487	0.00540495825807443	0.00218217115567248	AGER/ICAM1/TNF/VCAM1	4
GO:0045661	BP	GO:0045661	regulation of myoblast differentiation	4/132	76/18805	0.0526315789473684	7.49800637958533	4.77237621936932	0.00201386982066487	0.00540495825807443	0.00218217115567248	CXCL10/IL18/MAPK14/TNF	4
GO:0045911	BP	GO:0045911	positive regulation of DNA recombination	4/132	76/18805	0.0526315789473684	7.49800637958533	4.77237621936932	0.00201386982066487	0.00540495825807443	0.00218217115567248	IL2/MLH1/MSH2/PARP1	4
GO:0072678	BP	GO:0072678	T cell migration	4/132	76/18805	0.0526315789473684	7.49800637958533	4.77237621936932	0.00201386982066487	0.00540495825807443	0.00218217115567248	AIF1/CCL5/CXCL10/ICAM1	4
GO:1903578	BP	GO:1903578	regulation of ATP metabolic process	4/132	76/18805	0.0526315789473684	7.49800637958533	4.77237621936932	0.00201386982066487	0.00540495825807443	0.00218217115567248	IGF1/PARP1/PPARA/STAT3	4
GO:0055088	BP	GO:0055088	lipid homeostasis	6/132	186/18805	0.032258064516129	4.5955522971652	4.14332446468761	0.00202045666672751	0.00541909689528939	0.00218787941924045	IL18/LDLR/LIPA/PPARG/SIRT1/XBP1	6
GO:0006302	BP	GO:0006302	double-strand break repair	8/132	323/18805	0.0247678018575851	3.5284735903931	3.85380945856376	0.00202885073687991	0.00542666551309569	0.00219093513561727	HMGB1/MLH1/MSH2/PARP1/PRKDC/RAD50/SIRT1/TP53	8
GO:0030224	BP	GO:0030224	monocyte differentiation	3/132	36/18805	0.0833333333333333	11.8718434343434	5.48957737720775	0.00203780600795976	0.00542666551309569	0.00219093513561727	CSF2/PPARG/VEGFA	3
GO:0032232	BP	GO:0032232	negative regulation of actin filament bundle assembly	3/132	36/18805	0.0833333333333333	11.8718434343434	5.48957737720775	0.00203780600795976	0.00542666551309569	0.00219093513561727	MIR21/PRKN/TJP1	3
GO:0032373	BP	GO:0032373	positive regulation of sterol transport	3/132	36/18805	0.0833333333333333	11.8718434343434	5.48957737720775	0.00203780600795976	0.00542666551309569	0.00219093513561727	NFKBIA/PPARG/SIRT1	3
GO:0032376	BP	GO:0032376	positive regulation of cholesterol transport	3/132	36/18805	0.0833333333333333	11.8718434343434	5.48957737720775	0.00203780600795976	0.00542666551309569	0.00219093513561727	NFKBIA/PPARG/SIRT1	3
GO:0033687	BP	GO:0033687	osteoblast proliferation	3/132	36/18805	0.0833333333333333	11.8718434343434	5.48957737720775	0.00203780600795976	0.00542666551309569	0.00219093513561727	BCL2/IGF1R/SMAD3	3
GO:0043276	BP	GO:0043276	anoikis	3/132	36/18805	0.0833333333333333	11.8718434343434	5.48957737720775	0.00203780600795976	0.00542666551309569	0.00219093513561727	AKT1/BCL2/NTRK2	3
GO:0045577	BP	GO:0045577	regulation of B cell differentiation	3/132	36/18805	0.0833333333333333	11.8718434343434	5.48957737720775	0.00203780600795976	0.00542666551309569	0.00219093513561727	IL10/IL2/XBP1	3
GO:1902882	BP	GO:1902882	regulation of response to oxidative stress	3/132	36/18805	0.0833333333333333	11.8718434343434	5.48957737720775	0.00203780600795976	0.00542666551309569	0.00219093513561727	KEAP1/NFE2L2/PRKN	3
GO:1905332	BP	GO:1905332	positive regulation of morphogenesis of an epithelium	3/132	36/18805	0.0833333333333333	11.8718434343434	5.48957737720775	0.00203780600795976	0.00542666551309569	0.00219093513561727	CTNNB1/GJA1/VEGFA	3
GO:2000352	BP	GO:2000352	negative regulation of endothelial cell apoptotic process	3/132	36/18805	0.0833333333333333	11.8718434343434	5.48957737720775	0.00203780600795976	0.00542666551309569	0.00219093513561727	BRAF/ICAM1/NFE2L2	3
GO:0072524	BP	GO:0072524	pyridine-containing compound metabolic process	6/132	187/18805	0.0320855614973262	4.57097715119106	4.12616318592126	0.00207563245646098	0.00552381720440297	0.00223015867969901	IGF1/LIPA/NQO1/PPARA/STAT3/TP53	6
GO:0009185	BP	GO:0009185	ribonucleoside diphosphate metabolic process	5/132	128/18805	0.0390625	5.56492660984848	4.35702712300872	0.00209765765177652	0.0055260910125369	0.0022310766957662	IGF1/LIPA/PPARA/RRM2/STAT3	5
GO:0072089	BP	GO:0072089	stem cell proliferation	5/132	128/18805	0.0390625	5.56492660984848	4.35702712300872	0.00209765765177652	0.0055260910125369	0.0022310766957662	ACE/CCNE1/CTNNB1/GJA1/TP53	5
GO:0001822	BP	GO:0001822	kidney development	8/132	325/18805	0.0246153846153846	3.50675990675991	3.83273219907091	0.00210809514041961	0.0055260910125369	0.0022310766957662	ACE/BAX/BCL2/CASP9/CAT/CTNNB1/SMAD3/VEGFA	8
GO:0032371	BP	GO:0032371	regulation of sterol transport	4/132	77/18805	0.051948051948052	7.40062967335695	4.7318111258428	0.00211281198953392	0.0055260910125369	0.0022310766957662	NFKB1/NFKBIA/PPARG/SIRT1	4
GO:0032374	BP	GO:0032374	regulation of cholesterol transport	4/132	77/18805	0.051948051948052	7.40062967335695	4.7318111258428	0.00211281198953392	0.0055260910125369	0.0022310766957662	NFKB1/NFKBIA/PPARG/SIRT1	4
GO:1900076	BP	GO:1900076	regulation of cellular response to insulin stimulus	4/132	77/18805	0.051948051948052	7.40062967335695	4.7318111258428	0.00211281198953392	0.0055260910125369	0.0022310766957662	IL1B/PPARG/RELA/SIRT1	4
GO:0001542	BP	GO:0001542	ovulation from ovarian follicle	2/132	10/18805	0.2	28.4924242424242	7.3113388183732	0.00212086773588968	0.0055260910125369	0.0022310766957662	MMP2/SIRT1	2
GO:0007440	BP	GO:0007440	foregut morphogenesis	2/132	10/18805	0.2	28.4924242424242	7.3113388183732	0.00212086773588968	0.0055260910125369	0.0022310766957662	CTNNB1/SMAD3	2
GO:0008627	BP	GO:0008627	intrinsic apoptotic signaling pathway in response to osmotic stress	2/132	10/18805	0.2	28.4924242424242	7.3113388183732	0.00212086773588968	0.0055260910125369	0.0022310766957662	CASP3/PTGS2	2
GO:0009624	BP	GO:0009624	response to nematode	2/132	10/18805	0.2	28.4924242424242	7.3113388183732	0.00212086773588968	0.0055260910125369	0.0022310766957662	CYP1A1/PTGS2	2
GO:0032627	BP	GO:0032627	interleukin-23 production	2/132	10/18805	0.2	28.4924242424242	7.3113388183732	0.00212086773588968	0.0055260910125369	0.0022310766957662	CSF2/TLR4	2
GO:0032667	BP	GO:0032667	regulation of interleukin-23 production	2/132	10/18805	0.2	28.4924242424242	7.3113388183732	0.00212086773588968	0.0055260910125369	0.0022310766957662	CSF2/TLR4	2
GO:0033148	BP	GO:0033148	positive regulation of intracellular estrogen receptor signaling pathway	2/132	10/18805	0.2	28.4924242424242	7.3113388183732	0.00212086773588968	0.0055260910125369	0.0022310766957662	AR/PARP1	2
GO:0033210	BP	GO:0033210	leptin-mediated signaling pathway	2/132	10/18805	0.2	28.4924242424242	7.3113388183732	0.00212086773588968	0.0055260910125369	0.0022310766957662	SIRT1/STAT3	2
GO:0035356	BP	GO:0035356	intracellular triglyceride homeostasis	2/132	10/18805	0.2	28.4924242424242	7.3113388183732	0.00212086773588968	0.0055260910125369	0.0022310766957662	SIRT1/XBP1	2
GO:0035655	BP	GO:0035655	interleukin-18-mediated signaling pathway	2/132	10/18805	0.2	28.4924242424242	7.3113388183732	0.00212086773588968	0.0055260910125369	0.0022310766957662	AKT1/IL18	2
GO:0035723	BP	GO:0035723	interleukin-15-mediated signaling pathway	2/132	10/18805	0.2	28.4924242424242	7.3113388183732	0.00212086773588968	0.0055260910125369	0.0022310766957662	JAK1/STAT3	2
GO:0035747	BP	GO:0035747	natural killer cell chemotaxis	2/132	10/18805	0.2	28.4924242424242	7.3113388183732	0.00212086773588968	0.0055260910125369	0.0022310766957662	CCL4/CCL5	2
GO:0060502	BP	GO:0060502	epithelial cell proliferation involved in lung morphogenesis	2/132	10/18805	0.2	28.4924242424242	7.3113388183732	0.00212086773588968	0.0055260910125369	0.0022310766957662	MAP2K1/MAP2K2	2
GO:0060768	BP	GO:0060768	regulation of epithelial cell proliferation involved in prostate gland development	2/132	10/18805	0.2	28.4924242424242	7.3113388183732	0.00212086773588968	0.0055260910125369	0.0022310766957662	AR/CTNNB1	2
GO:0070989	BP	GO:0070989	oxidative demethylation	2/132	10/18805	0.2	28.4924242424242	7.3113388183732	0.00212086773588968	0.0055260910125369	0.0022310766957662	CYP1A2/CYP3A4	2
GO:0071287	BP	GO:0071287	cellular response to manganese ion	2/132	10/18805	0.2	28.4924242424242	7.3113388183732	0.00212086773588968	0.0055260910125369	0.0022310766957662	EIF2AK3/PRKN	2
GO:0071350	BP	GO:0071350	cellular response to interleukin-15	2/132	10/18805	0.2	28.4924242424242	7.3113388183732	0.00212086773588968	0.0055260910125369	0.0022310766957662	JAK1/STAT3	2
GO:0071351	BP	GO:0071351	cellular response to interleukin-18	2/132	10/18805	0.2	28.4924242424242	7.3113388183732	0.00212086773588968	0.0055260910125369	0.0022310766957662	AKT1/IL18	2
GO:0071803	BP	GO:0071803	positive regulation of podosome assembly	2/132	10/18805	0.2	28.4924242424242	7.3113388183732	0.00212086773588968	0.0055260910125369	0.0022310766957662	CSF2/TNF	2
GO:0071838	BP	GO:0071838	cell proliferation in bone marrow	2/132	10/18805	0.2	28.4924242424242	7.3113388183732	0.00212086773588968	0.0055260910125369	0.0022310766957662	ACE/LIPA	2
GO:0090269	BP	GO:0090269	fibroblast growth factor production	2/132	10/18805	0.2	28.4924242424242	7.3113388183732	0.00212086773588968	0.0055260910125369	0.0022310766957662	AIF1/PTGS2	2
GO:0090270	BP	GO:0090270	regulation of fibroblast growth factor production	2/132	10/18805	0.2	28.4924242424242	7.3113388183732	0.00212086773588968	0.0055260910125369	0.0022310766957662	AIF1/PTGS2	2
GO:1900748	BP	GO:1900748	positive regulation of vascular endothelial growth factor signaling pathway	2/132	10/18805	0.2	28.4924242424242	7.3113388183732	0.00212086773588968	0.0055260910125369	0.0022310766957662	MIR21/VEGFA	2
GO:1903596	BP	GO:1903596	regulation of gap junction assembly	2/132	10/18805	0.2	28.4924242424242	7.3113388183732	0.00212086773588968	0.0055260910125369	0.0022310766957662	ACE/IL1B	2
GO:1904179	BP	GO:1904179	positive regulation of adipose tissue development	2/132	10/18805	0.2	28.4924242424242	7.3113388183732	0.00212086773588968	0.0055260910125369	0.0022310766957662	PPARG/SIRT1	2
GO:1904627	BP	GO:1904627	response to phorbol 13-acetate 12-myristate	2/132	10/18805	0.2	28.4924242424242	7.3113388183732	0.00212086773588968	0.0055260910125369	0.0022310766957662	CDK4/FOS	2
GO:1904628	BP	GO:1904628	cellular response to phorbol 13-acetate 12-myristate	2/132	10/18805	0.2	28.4924242424242	7.3113388183732	0.00212086773588968	0.0055260910125369	0.0022310766957662	CDK4/FOS	2
GO:0060047	BP	GO:0060047	heart contraction	7/132	254/18805	0.0275590551181102	3.92612145072775	3.94757674334484	0.00212738009679096	0.00553954677928647	0.00223650926058472	ACE/ATG5/CHGA/GJA1/JUP/SOD1/TNF	7
GO:0051345	BP	GO:0051345	positive regulation of hydrolase activity	6/132	188/18805	0.0319148936170213	4.54666344294004	4.10912253295853	0.0021319403959599	0.00554790569157646	0.00223988404655365	GSK3B/AKT1/AGER/CCL5/PCNA/STAT3	6
GO:0007613	BP	GO:0007613	memory	5/132	129/18805	0.0387596899224806	5.52178764388067	4.33279482094283	0.00217015244931701	0.00564376988243266	0.00227858778156136	EHMT2/CREB1/FOS/LDLR/PTGS2	5
GO:0006301	BP	GO:0006301	postreplication repair	3/132	37/18805	0.0810810810810811	11.5509828009828	5.40119451562932	0.0022063178542862	0.00572694887129627	0.00231217005576025	POLK/MSH2/PCNA	3
GO:0034110	BP	GO:0034110	regulation of homotypic cell-cell adhesion	3/132	37/18805	0.0810810810810811	11.5509828009828	5.40119451562932	0.0022063178542862	0.00572694887129627	0.00231217005576025	CCL5/IL6/JAK1	3
GO:0035883	BP	GO:0035883	enteroendocrine cell differentiation	3/132	37/18805	0.0810810810810811	11.5509828009828	5.40119451562932	0.0022063178542862	0.00572694887129627	0.00231217005576025	GSK3B/AKT1/CDH2	3
GO:0032890	BP	GO:0032890	regulation of organic acid transport	4/132	78/18805	0.0512820512820513	7.30574980574981	4.69196722263751	0.00221506167367087	0.00574239016852594	0.0023184042488496	AKT1/IL1B/PPARA/TNF	4
GO:0070373	BP	GO:0070373	negative regulation of ERK1 and ERK2 cascade	4/132	78/18805	0.0512820512820513	7.30574980574981	4.69196722263751	0.00221506167367087	0.00574239016852594	0.0023184042488496	MIR21/GSTP1/TLR4/XBP1	4
GO:0042886	BP	GO:0042886	amide transport	8/132	328/18805	0.024390243902439	3.47468588322247	3.80142399425401	0.00223151531793321	0.00578139750402747	0.00233415287785408	MMP7/CCL5/CHGA/GJA1/IL1B/IL6/PRKN/TNF	8
GO:0051302	BP	GO:0051302	regulation of cell division	6/132	190/18805	0.0315789473684211	4.4988038277512	4.07539690627964	0.00224801203280487	0.00582046719772854	0.00234992668305009	BECN1/CAT/IGF1R/IL1B/TGFA/VEGFA	6
GO:0002790	BP	GO:0002790	peptide secretion	7/132	257/18805	0.0272373540856031	3.88029123924066	3.90894409938638	0.00227237492937228	0.00587984167807979	0.0023738982425366	MMP7/CCL5/CHGA/IL1B/IL6/PRKN/TNF	7
GO:0001764	BP	GO:0001764	neuron migration	6/132	191/18805	0.031413612565445	4.47524988100904	4.05870890376821	0.00230780551844131	0.00596400809765745	0.00240787917713572	BAX/CTNNB1/GJA1/NTRK2/STAT3/VEGFA	6
GO:0098727	BP	GO:0098727	maintenance of cell number	6/132	191/18805	0.031413612565445	4.47524988100904	4.05870890376821	0.00230780551844131	0.00596400809765745	0.00240787917713572	BRAF/CDH2/CTNNB1/FANCC/IGF1/STAT3	6
GO:0051656	BP	GO:0051656	establishment of organelle localization	10/132	487/18805	0.0205338809034908	2.92530023022836	3.61933643088316	0.00231346308452852	0.00597487103351835	0.00241226492521549	LMNA/BECN1/CDK1/CHGA/CTNNB1/GJA1/MLH1/PRKN/RB1/SIRT1	10
GO:0034502	BP	GO:0034502	protein localization to chromosome	5/132	131/18805	0.0381679389312977	5.43748554244737	4.28508025254862	0.00232060176194425	0.00598954311547043	0.00241818855912731	CDK1/ESR1/MSH2/PARP1/RB1	5
GO:0010664	BP	GO:0010664	negative regulation of striated muscle cell apoptotic process	3/132	38/18805	0.0789473684210526	11.247009569378	5.31614173607429	0.00238323451370056	0.00613578359448346	0.00247723096794096	MIR21/ATG5/NFE2L2	3
GO:0043372	BP	GO:0043372	positive regulation of CD4-positive, alpha-beta T cell differentiation	3/132	38/18805	0.0789473684210526	11.247009569378	5.31614173607429	0.00238323451370056	0.00613578359448346	0.00247723096794096	MIR21/IL18/NLRP3	3
GO:0046677	BP	GO:0046677	response to antibiotic	3/132	38/18805	0.0789473684210526	11.247009569378	5.31614173607429	0.00238323451370056	0.00613578359448346	0.00247723096794096	EHMT2/JAK1/TP53	3
GO:0055023	BP	GO:0055023	positive regulation of cardiac muscle tissue growth	3/132	38/18805	0.0789473684210526	11.247009569378	5.31614173607429	0.00238323451370056	0.00613578359448346	0.00247723096794096	CDK1/IGF1/MAPK14	3
GO:0001704	BP	GO:0001704	formation of primary germ layer	5/132	132/18805	0.0378787878787879	5.39629247015611	4.26158869876174	0.00239860926031453	0.00616763795408786	0.00249009168978045	CTNNB1/GJA1/MAP2K1/MMP2/SMAD3	5
GO:0032434	BP	GO:0032434	regulation of proteasomal ubiquitin-dependent protein catabolic process	5/132	132/18805	0.0378787878787879	5.39629247015611	4.26158869876174	0.00239860926031453	0.00616763795408786	0.00249009168978045	GSK3B/AKT1/KEAP1/PRKN/SIRT1	5
GO:0002437	BP	GO:0002437	inflammatory response to antigenic stimulus	4/132	80/18805	0.05	7.12310606060606	4.61435390814506	0.00242970586618212	0.00622811067008254	0.00251450664550219	HMGB1/IL10/MAPK14/TNF	4
GO:0010469	BP	GO:0010469	regulation of signaling receptor activity	4/132	80/18805	0.05	7.12310606060606	4.61435390814506	0.00242970586618212	0.00622811067008254	0.00251450664550219	IL10/PPARA/PPARG/TNF	4
GO:0032720	BP	GO:0032720	negative regulation of tumor necrosis factor production	4/132	80/18805	0.05	7.12310606060606	4.61435390814506	0.00242970586618212	0.00622811067008254	0.00251450664550219	GSTP1/IGF1/IL10/TLR4	4
GO:0045069	BP	GO:0045069	regulation of viral genome replication	4/132	80/18805	0.05	7.12310606060606	4.61435390814506	0.00242970586618212	0.00622811067008254	0.00251450664550219	BCL2/CCL5/CXCL8/TNF	4
GO:0140962	BP	GO:0140962	multicellular organismal-level chemical homeostasis	4/132	80/18805	0.05	7.12310606060606	4.61435390814506	0.00242970586618212	0.00622811067008254	0.00251450664550219	HMOX1/LIPA/SOD2/VEGFA	4
GO:0098773	BP	GO:0098773	skin epidermis development	5/132	133/18805	0.037593984962406	5.35571884256095	4.23833497576565	0.00247850736375529	0.00634924361450779	0.00256341226229055	BCL2/CTNNB1/IL18/RELA/TNF	5
GO:0030258	BP	GO:0030258	lipid modification	6/132	194/18805	0.0309278350515464	4.40604498594189	4.00932653536146	0.00249439645089163	0.00638596574250075	0.00257823827290061	AKT1/CYP1A1/CYP2E1/CYP3A4/MAPK14/PPARA	6
GO:0021536	BP	GO:0021536	diencephalon development	4/132	81/18805	0.0493827160493827	7.03516647961092	4.57654235521627	0.00254221084654149	0.00650052262588652	0.00262448890327962	BAX/CDH1/CREB1/CTNNB1	4
GO:0009132	BP	GO:0009132	nucleoside diphosphate metabolic process	5/132	134/18805	0.0373134328358209	5.31575079149706	4.21531473697599	0.0025603226398164	0.00650052262588652	0.00262448890327962	IGF1/LIPA/PPARA/RRM2/STAT3	5
GO:0009595	BP	GO:0009595	detection of biotic stimulus	3/132	39/18805	0.0769230769230769	10.9586247086247	5.23420649524738	0.00256869623215769	0.00650052262588652	0.00262448890327962	NLRP3/TLR2/TLR4	3
GO:0010661	BP	GO:0010661	positive regulation of muscle cell apoptotic process	3/132	39/18805	0.0769230769230769	10.9586247086247	5.23420649524738	0.00256869623215769	0.00650052262588652	0.00262448890327962	PPARG/SOD2/TP53	3
GO:0032205	BP	GO:0032205	negative regulation of telomere maintenance	3/132	39/18805	0.0769230769230769	10.9586247086247	5.23420649524738	0.00256869623215769	0.00650052262588652	0.00262448890327962	PARP1/RAD50/TP53	3
GO:0033280	BP	GO:0033280	response to vitamin D	3/132	39/18805	0.0769230769230769	10.9586247086247	5.23420649524738	0.00256869623215769	0.00650052262588652	0.00262448890327962	VDR/CXCL10/PTGS2	3
GO:0070229	BP	GO:0070229	negative regulation of lymphocyte apoptotic process	3/132	39/18805	0.0769230769230769	10.9586247086247	5.23420649524738	0.00256869623215769	0.00650052262588652	0.00262448890327962	BCL2/CCL5/IL2	3
GO:0070884	BP	GO:0070884	regulation of calcineurin-NFAT signaling cascade	3/132	39/18805	0.0769230769230769	10.9586247086247	5.23420649524738	0.00256869623215769	0.00650052262588652	0.00262448890327962	GSK3B/IGF1/TNF	3
GO:0010248	BP	GO:0010248	establishment or maintenance of transmembrane electrochemical gradient	2/132	11/18805	0.181818181818182	25.9022038567493	6.94591642774966	0.00258027559085445	0.00650052262588652	0.00262448890327962	BAK1/BAX	2
GO:0010887	BP	GO:0010887	negative regulation of cholesterol storage	2/132	11/18805	0.181818181818182	25.9022038567493	6.94591642774966	0.00258027559085445	0.00650052262588652	0.00262448890327962	PPARA/PPARG	2
GO:0030223	BP	GO:0030223	neutrophil differentiation	2/132	11/18805	0.181818181818182	25.9022038567493	6.94591642774966	0.00258027559085445	0.00650052262588652	0.00262448890327962	BAP1/CSF2	2
GO:0033145	BP	GO:0033145	positive regulation of intracellular steroid hormone receptor signaling pathway	2/132	11/18805	0.181818181818182	25.9022038567493	6.94591642774966	0.00258027559085445	0.00650052262588652	0.00262448890327962	AR/PARP1	2
GO:0033234	BP	GO:0033234	negative regulation of protein sumoylation	2/132	11/18805	0.181818181818182	25.9022038567493	6.94591642774966	0.00258027559085445	0.00650052262588652	0.00262448890327962	CTNNB1/RELA	2
GO:0060346	BP	GO:0060346	bone trabecula formation	2/132	11/18805	0.181818181818182	25.9022038567493	6.94591642774966	0.00258027559085445	0.00650052262588652	0.00262448890327962	MMP2/VEGFA	2
GO:0060397	BP	GO:0060397	growth hormone receptor signaling pathway via JAK-STAT	2/132	11/18805	0.181818181818182	25.9022038567493	6.94591642774966	0.00258027559085445	0.00650052262588652	0.00262448890327962	JAK1/STAT3	2
GO:0060736	BP	GO:0060736	prostate gland growth	2/132	11/18805	0.181818181818182	25.9022038567493	6.94591642774966	0.00258027559085445	0.00650052262588652	0.00262448890327962	AR/ESR1	2
GO:0060742	BP	GO:0060742	epithelial cell differentiation involved in prostate gland development	2/132	11/18805	0.181818181818182	25.9022038567493	6.94591642774966	0.00258027559085445	0.00650052262588652	0.00262448890327962	AR/CTNNB1	2
GO:0060767	BP	GO:0060767	epithelial cell proliferation involved in prostate gland development	2/132	11/18805	0.181818181818182	25.9022038567493	6.94591642774966	0.00258027559085445	0.00650052262588652	0.00262448890327962	AR/CTNNB1	2
GO:0062028	BP	GO:0062028	regulation of stress granule assembly	2/132	11/18805	0.181818181818182	25.9022038567493	6.94591642774966	0.00258027559085445	0.00650052262588652	0.00262448890327962	ATG5/BECN1	2
GO:0070672	BP	GO:0070672	response to interleukin-15	2/132	11/18805	0.181818181818182	25.9022038567493	6.94591642774966	0.00258027559085445	0.00650052262588652	0.00262448890327962	JAK1/STAT3	2
GO:0072584	BP	GO:0072584	caveolin-mediated endocytosis	2/132	11/18805	0.181818181818182	25.9022038567493	6.94591642774966	0.00258027559085445	0.00650052262588652	0.00262448890327962	MAPK1/MAPK3	2
GO:0097011	BP	GO:0097011	cellular response to granulocyte macrophage colony-stimulating factor stimulus	2/132	11/18805	0.181818181818182	25.9022038567493	6.94591642774966	0.00258027559085445	0.00650052262588652	0.00262448890327962	AKT1/CSF2	2
GO:0097012	BP	GO:0097012	response to granulocyte macrophage colony-stimulating factor	2/132	11/18805	0.181818181818182	25.9022038567493	6.94591642774966	0.00258027559085445	0.00650052262588652	0.00262448890327962	AKT1/CSF2	2
GO:2000109	BP	GO:2000109	regulation of macrophage apoptotic process	2/132	11/18805	0.181818181818182	25.9022038567493	6.94591642774966	0.00258027559085445	0.00650052262588652	0.00262448890327962	CCL5/SIRT1	2
GO:2000347	BP	GO:2000347	positive regulation of hepatocyte proliferation	2/132	11/18805	0.181818181818182	25.9022038567493	6.94591642774966	0.00258027559085445	0.00650052262588652	0.00262448890327962	TNF/XBP1	2
GO:2000672	BP	GO:2000672	negative regulation of motor neuron apoptotic process	2/132	11/18805	0.181818181818182	25.9022038567493	6.94591642774966	0.00258027559085445	0.00650052262588652	0.00262448890327962	BCL2/MAP2K4	2
GO:0003015	BP	GO:0003015	heart process	7/132	263/18805	0.026615969581749	3.79176748473326	3.83339762034903	0.00258518982360019	0.00650891236836592	0.00262787613647697	ACE/ATG5/CHGA/GJA1/JUP/SOD1/TNF	7
GO:0072001	BP	GO:0072001	renal system development	8/132	336/18805	0.0238095238095238	3.39195526695527	3.71968394110551	0.00258857987502244	0.00651345664817343	0.00262971082156533	ACE/BAX/BCL2/CASP9/CAT/CTNNB1/SMAD3/VEGFA	8
GO:0002832	BP	GO:0002832	negative regulation of response to biotic stimulus	5/132	135/18805	0.037037037037037	5.27637485970819	4.19252374759012	0.00264408167881277	0.00664904015804263	0.00268445063828443	MIR21/AHR/ATG5/PARP1/PPARG	5
GO:0002224	BP	GO:0002224	toll-like receptor signaling pathway	4/132	82/18805	0.0487804878048781	6.94937176644494	4.539367604093	0.00265824426025691	0.00667240419388862	0.00269388351873768	ESR1/RELA/TLR2/TLR4	4
GO:0043537	BP	GO:0043537	negative regulation of blood vessel endothelial cell migration	4/132	82/18805	0.0487804878048781	6.94937176644494	4.539367604093	0.00265824426025691	0.00667240419388862	0.00269388351873768	HMGB1/JUP/PPARG/TNF	4
GO:1903556	BP	GO:1903556	negative regulation of tumor necrosis factor superfamily cytokine production	4/132	82/18805	0.0487804878048781	6.94937176644494	4.539367604093	0.00265824426025691	0.00667240419388862	0.00269388351873768	GSTP1/IGF1/IL10/TLR4	4
GO:1905475	BP	GO:1905475	regulation of protein localization to membrane	6/132	197/18805	0.0304568527918782	4.33894785417628	3.96093703940459	0.00269212004329958	0.00675330968126861	0.00272654790067485	AKT1/AR/CDH2/PRKN/SQSTM1/TNF	6
GO:0006469	BP	GO:0006469	negative regulation of protein kinase activity	5/132	136/18805	0.0367647058823529	5.23757798573975	4.16995788090222	0.00272981108963832	0.00683950839470967	0.00276134934356226	AKT1/CDKN1A/GSTP1/IL1B/RB1	5
GO:0044409	BP	GO:0044409	symbiont entry into host	5/132	136/18805	0.0367647058823529	5.23757798573975	4.16995788090222	0.00272981108963832	0.00683950839470967	0.00276134934356226	CDK1/CXCL8/HMGB1/ICAM1/LDLR	5
GO:0035886	BP	GO:0035886	vascular associated smooth muscle cell differentiation	3/132	40/18805	0.075	10.6846590909091	5.15519487865855	0.00276283910674765	0.0068886564864236	0.00278119215140157	MIR21/SOD2/VEGFA	3
GO:0038179	BP	GO:0038179	neurotrophin signaling pathway	3/132	40/18805	0.075	10.6846590909091	5.15519487865855	0.00276283910674765	0.0068886564864236	0.00278119215140157	BDNF/CASP3/NTRK2	3
GO:0060416	BP	GO:0060416	response to growth hormone	3/132	40/18805	0.075	10.6846590909091	5.15519487865855	0.00276283910674765	0.0068886564864236	0.00278119215140157	AKT1/JAK1/STAT3	3
GO:0070873	BP	GO:0070873	regulation of glycogen metabolic process	3/132	40/18805	0.075	10.6846590909091	5.15519487865855	0.00276283910674765	0.0068886564864236	0.00278119215140157	GSK3B/AKT1/IGF1	3
GO:0106056	BP	GO:0106056	regulation of calcineurin-mediated signaling	3/132	40/18805	0.075	10.6846590909091	5.15519487865855	0.00276283910674765	0.0068886564864236	0.00278119215140157	GSK3B/IGF1/TNF	3
GO:1901223	BP	GO:1901223	negative regulation of non-canonical NF-kappaB signal transduction	3/132	40/18805	0.075	10.6846590909091	5.15519487865855	0.00276283910674765	0.0068886564864236	0.00278119215140157	MIR21/NLRP3/RELA	3
GO:1902110	BP	GO:1902110	positive regulation of mitochondrial membrane permeability involved in apoptotic process	3/132	40/18805	0.075	10.6846590909091	5.15519487865855	0.00276283910674765	0.0068886564864236	0.00278119215140157	GSK3B/BAK1/BAX	3
GO:1902742	BP	GO:1902742	apoptotic process involved in development	3/132	40/18805	0.075	10.6846590909091	5.15519487865855	0.00276283910674765	0.0068886564864236	0.00278119215140157	VDR/BAK1/BAX	3
GO:0060390	BP	GO:0060390	regulation of SMAD protein signal transduction	4/132	83/18805	0.0481927710843374	6.86564439576488	4.50281075116953	0.00277786061846194	0.00691771471591522	0.00279292397747752	PARP1/PPARG/SMAD3/XBP1	4
GO:2000027	BP	GO:2000027	regulation of animal organ morphogenesis	4/132	83/18805	0.0481927710843374	6.86564439576488	4.50281075116953	0.00277786061846194	0.00691771471591522	0.00279292397747752	AR/CTNNB1/TNF/VEGFA	4
GO:0051983	BP	GO:0051983	regulation of chromosome segregation	5/132	137/18805	0.0364963503649635	5.19934748949347	4.14761311476608	0.0028175374956037	0.00701227230129351	0.00283110019004203	BECN1/CDK1/MKI67/RB1/SIRT1	5
GO:2000736	BP	GO:2000736	regulation of stem cell differentiation	4/132	84/18805	0.0476190476190476	6.78391053391053	4.46685367679824	0.00290111412025832	0.00721590673132047	0.00291331454920804	GSK3B/NFE2L2/PRKDC/STAT3	4
[truncated: 949 more rows]
