# Supplementary material for: Integrating network pharmacology, molecular docking, and experimental validation to investigate the therapeutic effects and potential mechanisms of lycopene against pancreatic ductal adenocarcinoma
Source: Front Nutr. 2026 Jul 14;13:1815515. doi: 10.3389/fnut.2026.1815515 (PMC13410675; doi:10.3389/fnut.2026.1815515)
Supplement: Supplementary file 3 [file Table_3.xlsx]

## Sheet: result
Column A: Term ID. Column B: Description, the description of the term. Column C: GeneRatio, the number of genes enriched in certain term / the number of input genes. Column D: BgRatio, the number of genes within certain term / the number of background genes. Column E: pvalue, the pvalue of certain enriched term. Column F: p.adjust, the adjusted pvalue. Column G: qvalue, the qvalue of certain enri…
ID	Description	GeneRatio	BgRatio	pvalue	p.adjust	qvalue	geneID	Count	Enrichment.Score	Fold.Enrichment
hsa05417	Lipid and atherosclerosis	42/126	216/9396	2.53951e-38	6.32338e-36	1.76429e-36	GSK3B/AKT1/NFKB1/MAPK1/MAPK3/AGER/BAX/BCL2/CASP1/CASP3/CASP8/CASP9/CCL5/CXCL8/CYP1A1/EIF2AK3/FASLG/FOS/HSPA4/HSPA5/ICAM1/IL18/IL1B/IL6/JUN/LDLR/MAP2K4/MAPK14/MAPK8/NFE2L2/NFKBIA/NLRP3/PPARG/RELA/SOD2/STAT3/TLR2/TLR4/TNF/TP53/VCAM1/XBP1	42	37.5952	14.5
hsa05161	Hepatitis B	35/126	163/9396	2.44983e-33	3.05003e-31	8.50992e-32	AKT1/NFKB1/MAPK1/MAPK3/BAX/BCL2/BRAF/CASP3/CASP8/CASP9/CCNE1/CDKN1A/CREB1/CXCL8/DDB2/FASLG/FOS/IL6/JAK1/JUN/MAP2K1/MAP2K2/MAP2K4/MAPK14/MAPK8/NFKBIA/PCNA/RB1/RELA/SMAD3/STAT3/TLR2/TLR4/TNF/TP53	35	32.6109	16.0123
hsa05167	Kaposi sarcoma-associated herpesvirus infection	36/126	196/9396	1.02341e-31	8.49429e-30	2.37e-30	GSK3B/AKT1/NFKB1/MAPK1/MAPK3/BAK1/BAX/BECN1/CASP3/CASP8/CASP9/CCND1/CDK4/CDKN1A/CREB1/CSF2/CTNNB1/CXCL8/FOS/ICAM1/IL6/JAK1/JUN/MAP1LC3A/MAP2K1/MAP2K2/MAP2K4/MAPK14/MAPK8/NFKBIA/PTGS2/RB1/RELA/STAT3/TP53/VEGFA	36	30.99	13.6968
hsa05210	Colorectal cancer	26/126	87/9396	7.27707e-29	4.52997e-27	1.26391e-27	GSK3B/AKT1/MAPK1/MAPK3/POLK/BAK1/BAX/BCL2/BRAF/CASP3/CASP9/CCND1/CDKN1A/CTNNB1/DDB2/FOS/JUN/MAP2K1/MAP2K2/MAPK8/MLH1/MSH2/MSH6/SMAD3/TGFA/TP53	26	28.138	22.2857
hsa05163	PI3K-Akt signaling pathway	35/126	226/9396	3.95162e-28	1.96791e-26	5.49067e-27	GSK3B/AKT1/NFKB1/MAPK1/MAPK3/BAK1/BAX/CASP3/CASP8/CASP9/CCL4/CCL5/CCND1/CDK4/CDKN1A/CREB1/CTNNB1/CXCL8/FASLG/IL1B/IL6/JAK1/MAP2K1/MAP2K2/MAPK14/NFKBIA/PTGS2/RB1/RELA/RIPK1/STAT3/STING1/TNF/TP53/VEGFA	35	27.4032	11.5487
hsa05160	Hepatitis C	30/126	159/9396	9.94715e-27	4.12807e-25	1.15177e-25	GSK3B/AKT1/NFKB1/MAPK1/MAPK3/BAK1/BAX/BRAF/CASP3/CASP8/CASP9/CCND1/CDK4/CDKN1A/CTNNB1/CXCL10/EIF2AK3/FASLG/JAK1/LDLR/MAP2K1/MAP2K2/NFKBIA/PPARA/RB1/RELA/RIPK1/STAT3/TNF/TP53	30	26.0023	14.0701
hsa05212	Pancreatic cancer	23/126	77/9396	1.41469e-25	5.03227e-24	1.40406e-24	AKT1/NFKB1/MAPK1/MAPK3/POLK/BAK1/BAX/BRAF/CASP9/CCND1/CDK4/CDKN1A/DDB2/JAK1/MAP2K1/MAPK8/RB1/RELA/SMAD3/STAT3/TGFA/TP53/VEGFA	23	24.8493	22.2746
hsa05169	Epstein-Barr virus infection	31/126	204/9396	1.29859e-24	3.98251e-23	1.11116e-23	AKT1/NFKB1/POLK/BAK1/BAX/BCL2/CASP3/CASP8/CASP9/CCND1/CCNE1/CDK4/CDKN1A/CXCL10/DDB2/ICAM1/IL6/JAK1/JUN/MAP2K4/MAPK14/MAPK8/NFKBIA/RB1/RELA/RIPK1/STAT3/TLR2/TNF/TP53/VIM	31	23.8865	11.3319
hsa04620	Toll-like receptor signaling pathway	25/126	109/9396	1.43946e-24	3.98251e-23	1.11116e-23	AKT1/NFKB1/MAPK1/MAPK3/CASP8/CCL4/CCL5/CXCL10/CXCL8/FOS/IL1B/IL6/JAK1/JUN/MAP2K1/MAP2K2/MAP2K4/MAPK14/MAPK8/NFKBIA/RELA/RIPK1/TLR2/TLR4/TNF	25	23.8418	17.1035
hsa05162	Measles	27/126	139/9396	2.00353e-24	4.98878e-23	1.39192e-23	GSK3B/AKT1/NFKB1/BAK1/BAX/BCL2/CASP3/CASP8/CASP9/CCND1/CCNE1/CDK4/EIF2AK3/FASLG/FOS/IL1B/IL2/IL6/JAK1/JUN/MAPK8/NFKBIA/RELA/STAT3/TLR2/TLR4/TP53	27	23.6982	14.4851
hsa04933	AGE-RAGE signaling pathway in diabetic complications	24/126	101/9396	5.26842e-24	1.19258e-22	3.32743e-23	AKT1/NFKB1/MAPK1/MAPK3/AGER/BAX/BCL2/CASP3/CCND1/CDK4/CXCL8/ICAM1/IL1B/IL6/JUN/MAPK14/MAPK8/MMP2/RELA/SMAD3/STAT3/TNF/VCAM1/VEGFA	24	23.2783	17.7199
hsa05142	Chagas disease	24/126	103/9396	8.79453e-24	1.82487e-22	5.09157e-23	AKT1/NFKB1/MAPK1/MAPK3/ACE/C1QA/CASP8/CCL5/CXCL8/FASLG/FOS/IL10/IL1B/IL2/IL6/JUN/MAP2K4/MAPK14/MAPK8/NFKBIA/RELA/TLR2/TLR4/TNF	24	23.0558	17.3759
hsa04668	TNF signaling pathway	25/126	119/9396	1.52511e-23	2.92118e-22	8.15041e-23	AKT1/NFKB1/MAPK1/MAPK3/CASP3/CASP8/CCL5/CREB1/CSF2/CXCL10/FOS/ICAM1/IL1B/IL6/JUN/MAP2K1/MAP2K4/MAPK14/MAPK8/NFKBIA/PTGS2/RELA/RIPK1/TNF/VCAM1	25	22.8167	15.6663
hsa05215	Prostate cancer	24/126	106/9396	1.85598e-23	3.301e-22	9.21014e-23	GSK3B/AKT1/AR/NFKB1/MAPK1/MAPK3/BCL2/BRAF/CASP9/CCND1/CCNE1/CDKN1A/CREB1/CTNNB1/GSTP1/IGF1/IGF1R/MAP2K1/MAP2K2/NFKBIA/RB1/RELA/TGFA/TP53	24	22.7314	16.8841
hsa05164	Influenza A	27/126	173/9396	9.09073e-22	1.50906e-20	4.21044e-21	AKT1/NFKB1/MAPK1/MAPK3/BAK1/BAX/CASP1/CASP3/CASP8/CASP9/CCL5/CDK4/CXCL10/CXCL8/FASLG/ICAM1/IL18/IL1B/IL6/JAK1/MAP2K1/MAP2K2/NFKBIA/NLRP3/RELA/TLR4/TNF	27	21.0414	11.6383
hsa01522	Endocrine resistance	22/126	99/9396	2.33197e-21	3.62914e-20	1.01257e-20	AKT1/MAPK1/MAPK3/BAX/BCL2/BRAF/CCND1/CDK4/CDKN1A/ESR1/ESR2/FOS/IGF1/IGF1R/JUN/MAP2K1/MAP2K2/MAPK14/MAPK8/MMP2/RB1/TP53	22	20.6323	16.5714
hsa04210	Apoptosis	24/126	137/9396	1.24531e-20	1.82401e-19	5.08918e-20	AKT1/LMNA/NFKB1/MAPK1/MAPK3/BAK1/BAX/BCL2/CASP3/CASP8/CASP9/EIF2AK3/FASLG/FOS/JUN/MAP2K1/MAP2K2/MAPK8/NFKBIA/PARP1/RELA/RIPK1/TNF/TP53	24	19.9047	13.0636
hsa05135	Yersinia infection	24/126	138/9396	1.49157e-20	2.06335e-19	5.75696e-20	GSK3B/AKT1/NFKB1/MAPK1/MAPK3/CASP1/CXCL8/FOS/IL10/IL18/IL1B/IL2/IL6/JUN/MAP2K1/MAP2K2/MAP2K4/MAPK14/MAPK8/NFKBIA/NLRP3/RELA/TLR4/TNF	24	19.8264	12.9689
hsa05213	Endometrial cancer	18/126	59/9396	2.30565e-20	3.02161e-19	8.43062e-20	GSK3B/AKT1/MAPK1/MAPK3/POLK/BAK1/BAX/BRAF/CASP9/CCND1/CDH1/CDKN1A/CTNNB1/DDB2/MAP2K1/MAP2K2/MLH1/TP53	18	19.6372	22.7506
hsa05166	Human T-cell leukemia virus 1 infection	28/126	224/9396	7.27681e-20	9.05962e-19	2.52773e-19	AKT1/MMP7/NFKB1/MAPK1/MAPK3/BAX/CCND1/CCNE1/CDK4/CDKN1A/CREB1/CSF2/FOS/ICAM1/IL2/IL6/JAK1/JUN/MAP2K1/MAP2K2/MAP2K4/MAPK8/NFKBIA/RB1/RELA/SMAD3/TNF/TP53	28	19.1381	9.32143
hsa05132	Salmonella infection	29/126	251/9396	1.34519e-19	1.59502e-18	4.45027e-19	AKT1/NFKB1/MAPK1/MAPK3/BAK1/BAX/BCL2/CASP1/CASP3/CASP8/CTNNB1/CXCL8/FOS/IL18/IL1B/IL6/JUN/MAP2K1/MAP2K2/MAP2K4/MAPK14/MAPK8/NFKBIA/NLRP3/RELA/RIPK1/TLR2/TLR4/TNF	29	18.8712	8.61582
hsa05225	Hepatocellular carcinoma	25/126	170/9396	1.56827e-19	1.77499e-18	4.95242e-19	GSK3B/AKT1/MAPK1/MAPK3/POLK/BAK1/BAX/BRAF/CCND1/CDK4/CDKN1A/CTNNB1/DDB2/GSTP1/HMOX1/IGF1R/KEAP1/MAP2K1/MAP2K2/NFE2L2/NQO1/RB1/SMAD3/TGFA/TP53	25	18.8046	10.9664
hsa05220	Chronic myeloid leukemia	19/126	77/9396	1.73374e-19	1.87697e-18	5.23694e-19	AKT1/NFKB1/MAPK1/MAPK3/POLK/BAK1/BAX/BRAF/CCND1/CDK4/CDKN1A/DDB2/MAP2K1/MAP2K2/NFKBIA/RB1/RELA/SMAD3/TP53	19	18.761	18.4007
hsa05216	Thyroid cancer	15/126	37/9396	2.53773e-19	2.63289e-18	7.34605e-19	MAPK1/MAPK3/POLK/BAK1/BAX/BRAF/CCND1/CDH1/CDKN1A/CTNNB1/DDB2/MAP2K1/MAP2K2/PPARG/TP53	15	18.5956	30.2317
hsa05418	Fluid shear stress and atherosclerosis	23/126	142/9396	5.4381e-19	5.41635e-18	1.51122e-18	AKT1/NFKB1/BCL2/CTNNB1/FOS/GSTP1/HMOX1/ICAM1/IL1B/JUN/KEAP1/MAP2K4/MAPK14/MAPK8/MMP2/NFE2L2/NQO1/RELA/SQSTM1/TNF/TP53/VCAM1/VEGFA	23	18.2646	12.0785
hsa04936	Alcoholic liver disease	23/126	144/9396	7.54903e-19	7.22965e-18	2.01715e-18	GSK3B/AKT1/NFKB1/C1QA/CASP3/CASP8/CCND1/CTNNB1/CXCL8/CYP2E1/FASLG/IL1B/IL6/MAP2K4/MAPK14/MAPK8/NFKBIA/PPARA/RELA/RIPK1/SIRT1/TLR4/TNF	23	18.1221	11.9107
hsa05208	Chemical carcinogenesis - reactive oxygen species	27/126	227/9396	1.35125e-18	1.24615e-17	3.47691e-18	AKT1/NFKB1/MAPK1/MAPK3/AHR/BRAF/CAT/CYP1A1/CYP1A2/CYP1B1/CYP2E1/FOS/HMOX1/JUN/KEAP1/MAP2K1/MAP2K2/MAP2K4/MAPK14/MAPK8/NFE2L2/NFKBIA/NQO1/RELA/SOD1/SOD2/VEGFA	27	17.8693	8.86973
hsa05224	Breast cancer	23/126	148/9396	1.43223e-18	1.27366e-17	3.55366e-18	GSK3B/AKT1/MAPK1/MAPK3/POLK/BAK1/BAX/BRAF/CCND1/CDK4/CDKN1A/CTNNB1/DDB2/ESR1/ESR2/FOS/IGF1/IGF1R/JUN/MAP2K1/MAP2K2/RB1/TP53	23	17.844	11.5888
hsa05218	Melanoma	18/126	73/9396	1.67847e-18	1.39313e-17	3.88698e-18	AKT1/MAPK1/MAPK3/POLK/BAK1/BAX/BRAF/CCND1/CDH1/CDK4/CDKN1A/DDB2/IGF1/IGF1R/MAP2K1/MAP2K2/RB1/TP53	18	17.7751	18.3875
hsa05223	Non-small cell lung cancer	18/126	73/9396	1.67847e-18	1.39313e-17	3.88698e-18	AKT1/MAPK1/MAPK3/POLK/BAK1/BAX/BRAF/CASP9/CCND1/CDK4/CDKN1A/DDB2/MAP2K1/MAP2K2/RB1/STAT3/TGFA/TP53	18	17.7751	18.3875
hsa05131	Shigellosis	28/126	253/9396	2.00979e-18	1.61431e-17	4.50411e-18	GSK3B/AKT1/NFKB1/MAPK1/MAPK3/ATG5/BAX/BCL2/BECN1/CASP1/CCL5/CSF2/CXCL8/IL18/IL1B/JUN/MAP1LC3A/MAPK14/MAPK8/NFKBIA/NLRP3/RELA/RIPK1/SQSTM1/STING1/TLR4/TNF/TP53	28	17.6968	8.25296
hsa05214	Glioma	18/126	76/9396	3.69981e-18	2.87892e-17	8.03249e-18	AKT1/MAPK1/MAPK3/POLK/BAK1/BAX/BRAF/CCND1/CDK4/CDKN1A/DDB2/IGF1/IGF1R/MAP2K1/MAP2K2/RB1/TGFA/TP53	18	17.4318	17.6617
hsa05133	Pertussis	18/126	78/9396	6.14037e-18	4.63319e-17	1.29271e-17	NFKB1/MAPK1/MAPK3/C1QA/CASP1/CASP3/CXCL8/FOS/IL10/IL1B/IL6/JUN/MAPK14/MAPK8/NLRP3/RELA/TLR4/TNF	18	17.2118	17.2088
hsa04657	IL-17 signaling pathway	19/126	95/9396	1.26268e-17	9.10192e-17	2.53953e-17	GSK3B/NFKB1/MAPK1/MAPK3/CASP3/CASP8/CSF2/CXCL10/CXCL8/FOS/IL1B/IL6/JUN/MAPK14/MAPK8/NFKBIA/PTGS2/RELA/TNF	19	16.8987	14.9143
hsa05130	Pathogenic Escherichia coli infection	25/126	203/9396	1.27939e-17	9.10192e-17	2.53953e-17	NFKB1/MAPK1/MAPK3/BAK1/BAX/CASP1/CASP3/CASP8/CASP9/CXCL8/FASLG/FOS/IL18/IL1B/IL6/JUN/MAPK14/MAPK8/NFKBIA/NLRP3/RELA/RIPK1/TJP1/TLR4/TNF	25	16.893	9.18367
hsa04621	NOD-like receptor signaling pathway	24/126	189/9396	2.99594e-17	2.07219e-16	5.78164e-17	NFKB1/MAPK1/MAPK3/ATG5/BCL2/CASP1/CASP8/CCL5/CXCL8/IL18/IL1B/IL6/JAK1/JUN/MAP1LC3A/MAPK14/MAPK8/NFKBIA/NLRP3/RELA/RIPK1/STING1/TLR4/TNF	24	16.5235	9.46939
hsa05226	Gastric cancer	22/126	150/9396	3.10522e-17	2.08973e-16	5.83057e-17	GSK3B/AKT1/MAPK1/MAPK3/POLK/BAK1/BAX/BCL2/BRAF/CCND1/CCNE1/CDH1/CDKN1A/CTNNB1/DDB2/JUP/MAP2K1/MAP2K2/MLH1/RB1/SMAD3/TP53	22	16.5079	10.9371
hsa05170	Human immunodeficiency virus 1 infection	25/126	213/9396	4.1291e-17	2.70565e-16	7.54905e-17	AKT1/NFKB1/MAPK1/MAPK3/BAK1/BAX/BCL2/CASP3/CASP8/CASP9/CDK1/FASLG/FOS/JUN/MAP2K1/MAP2K2/MAPK14/MAPK8/NFKBIA/RELA/RIPK1/STING1/TLR2/TLR4/TNF	25	16.3841	8.75252
hsa05022	Pathways of neurodegeneration - multiple diseases	35/126	483/9396	5.08078e-17	3.24388e-16	9.05079e-17	GSK3B/NFKB1/MAPK1/MAPK3/AGER/BAK1/BAX/BCL2/BDNF/BECN1/BRAF/CASP3/CASP8/CASP9/CAT/CTNNB1/EIF2AK3/FASLG/GPX2/GPX8/HSPA5/IL1B/IL6/MAP1LC3A/MAP2K1/MAP2K2/MAPK14/MAPK8/PRKN/PTGS2/RELA/SOD1/SQSTM1/TNF/XBP1	35	16.2941	5.40373
hsa05207	Chemical carcinogenesis - receptor activation	25/126	217/9396	6.48148e-17	4.03472e-16	1.12573e-16	AKT1/AR/NFKB1/MAPK1/MAPK3/VDR/AHR/BCL2/CCND1/CREB1/CYP1A1/CYP1A2/CYP1B1/CYP3A4/ESR1/ESR2/FOS/JUN/MAP2K1/MAP2K2/PPARA/RB1/RELA/STAT3/VEGFA	25	16.1883	8.59118
hsa05219	Bladder cancer	14/126	41/9396	7.55553e-17	4.5886e-16	1.28027e-16	MAPK1/MAPK3/BRAF/CCND1/CDH1/CDK4/CDKN1A/CXCL8/MAP2K1/MAP2K2/MMP2/RB1/TP53/VEGFA	14	16.1217	25.4634
hsa05222	Small cell lung cancer	18/126	93/9396	1.78318e-16	1.05717e-15	2.94962e-16	AKT1/NFKB1/POLK/BAK1/BAX/BCL2/CASP3/CASP9/CCND1/CCNE1/CDK4/CDKN1A/DDB2/NFKBIA/PTGS2/RB1/RELA/TP53	18	15.7488	14.4332
hsa05145	Toxoplasmosis	19/126	112/9396	3.26483e-16	1.89056e-15	5.27487e-16	AKT1/NFKB1/MAPK1/MAPK3/BCL2/CASP3/CASP8/CASP9/IL10/JAK1/LDLR/MAPK14/MAPK8/NFKBIA/RELA/STAT3/TLR2/TLR4/TNF	19	15.4861	12.6505
hsa04068	FoxO signaling pathway	20/126	133/9396	5.88794e-16	3.29631e-15	9.19706e-16	AKT1/MAPK1/MAPK3/BRAF/CAT/CCND1/CDKN1A/FASLG/IGF1/IGF1R/IL10/IL6/MAP2K1/MAP2K2/MAPK14/MAPK8/SIRT1/SMAD3/SOD2/STAT3	20	15.23	11.2137
hsa05171	Coronavirus disease - COVID-19	25/126	238/9396	5.95719e-16	3.29631e-15	9.19706e-16	NFKB1/MAPK1/MAPK3/ACE/C1QA/CASP1/CSF2/CXCL10/CXCL8/FOS/IL1B/IL2/IL6/JAK1/JUN/MAPK14/MAPK8/NFKBIA/NLRP3/RELA/STAT3/STING1/TLR2/TLR4/TNF	25	15.225	7.83313
hsa04218	Cellular senescence	21/126	157/9396	1.19781e-15	6.34587e-15	1.77057e-15	AKT1/NFKB1/MAPK1/MAPK3/CCND1/CCNE1/CDK1/CDK4/CDKN1A/CXCL8/IL6/MAP2K1/MAP2K2/MAPK14/RAD50/RB1/RELA/SIRT1/SMAD3/SQSTM1/TP53	21	14.9216	9.97452
hsa04932	Non-alcoholic fatty liver disease	21/126	157/9396	1.19781e-15	6.34587e-15	1.77057e-15	GSK3B/AKT1/NFKB1/BAX/CASP3/CASP8/CXCL8/CYP2E1/EIF2AK3/FASLG/FOS/IL1B/IL6/JUN/MAPK14/MAPK8/PPARA/PPARG/RELA/TNF/XBP1	21	14.9216	9.97452
hsa04722	Neurotrophin signaling pathway	19/126	120/9396	1.24332e-15	6.4497e-15	1.79954e-15	GSK3B/AKT1/NFKB1/MAPK1/MAPK3/BAX/BCL2/BDNF/BRAF/FASLG/JUN/MAP2K1/MAP2K2/MAPK14/MAPK8/NFKBIA/NTRK2/RELA/TP53	19	14.9054	11.8071
hsa04625	C-type lectin receptor signaling pathway	18/126	105/9396	1.71882e-15	8.73443e-15	2.437e-15	AKT1/NFKB1/MAPK1/MAPK3/CASP1/CASP8/IL10/IL1B/IL2/IL6/JUN/MAPK14/MAPK8/NFKBIA/NLRP3/PTGS2/RELA/TNF	18	14.7648	12.7837
hsa01524	Platinum drug resistance	16/126	75/9396	1.81873e-15	9.05729e-15	2.52708e-15	AKT1/MAPK1/MAPK3/BAK1/BAX/BCL2/CASP3/CASP8/CASP9/CDKN1A/FASLG/GSTP1/MLH1/MSH2/MSH6/TP53	16	14.7402	15.9086
hsa05152	Tuberculosis	22/126	182/9396	2.08266e-15	1.01044e-14	2.81923e-15	AKT1/NFKB1/MAPK1/MAPK3/VDR/BAX/BCL2/CASP3/CASP8/CASP9/CREB1/IL10/IL18/IL1B/IL6/JAK1/MAPK14/MAPK8/RELA/TLR2/TLR4/TNF	22	14.6814	9.01413
hsa05205	Proteoglycans in cancer	23/126	204/9396	2.11015e-15	1.01044e-14	2.81923e-15	AKT1/MAPK1/MAPK3/MIR21/BRAF/CASP3/CCND1/CDKN1A/CTNNB1/ESR1/FASLG/IGF1/IGF1R/MAP2K1/MAP2K2/MAPK14/MMP2/STAT3/TLR2/TLR4/TNF/TP53/VEGFA	23	14.6757	8.40756
hsa01521	EGFR tyrosine kinase inhibitor resistance	16/126	80/9396	5.42378e-15	2.54815e-14	7.10962e-15	GSK3B/AKT1/MAPK1/MAPK3/BAX/BCL2/BRAF/IGF1/IGF1R/IL6/JAK1/MAP2K1/MAP2K2/STAT3/TGFA/VEGFA	16	14.2657	14.9143
hsa05134	Legionellosis	14/126	56/9396	1.05172e-14	4.84958e-14	1.35308e-14	NFKB1/CASP1/CASP3/CASP8/CASP9/CXCL8/IL18/IL1B/IL6/NFKBIA/RELA/TLR2/TLR4/TNF	14	13.9781	18.6429
hsa04917	Prolactin signaling pathway	15/126	71/9396	1.69514e-14	7.67435e-14	2.14123e-14	GSK3B/AKT1/NFKB1/MAPK1/MAPK3/CCND1/ESR1/ESR2/FOS/MAP2K1/MAP2K2/MAPK14/MAPK8/RELA/STAT3	15	13.7708	15.7545
hsa04151	Human cytomegalovirus infection	28/126	362/9396	2.37141e-14	1.05443e-13	2.94197e-14	GSK3B/AKT1/NFKB1/MAPK1/MAPK3/BCL2/BDNF/CASP9/CCND1/CCNE1/CDK4/CDKN1A/CREB1/FASLG/IGF1/IGF1R/IL2/IL6/JAK1/MAP2K1/MAP2K2/NTRK2/RELA/TGFA/TLR2/TLR4/TP53/VEGFA	28	13.625	5.76796
hsa04660	T cell receptor signaling pathway	18/126	122/9396	2.66245e-14	1.16307e-13	3.2451e-14	GSK3B/AKT1/NFKB1/MAPK1/MAPK3/CDK4/CSF2/FOS/IL10/IL2/JUN/MAP2K1/MAP2K2/MAPK14/MAPK8/NFKBIA/RELA/TNF	18	13.5747	11.0023
hsa05140	Leishmaniasis	15/126	79/9396	9.13584e-14	3.92211e-13	1.09431e-13	NFKB1/MAPK1/MAPK3/FOS/IL10/IL1B/JAK1/JUN/MAPK14/NFKBIA/PTGS2/RELA/TLR2/TLR4/TNF	15	13.0393	14.1591
hsa04623	Cytosolic DNA-sensing pathway	15/126	83/9396	1.97118e-13	8.31906e-13	2.32111e-13	NFKB1/CASP1/CASP3/CASP8/CCL4/CCL5/CXCL10/IL18/IL1B/IL6/NFKBIA/NLRP3/RELA/RIPK1/STING1	15	12.7053	13.4768
hsa05168	Herpes simplex virus 1 infection	20/126	182/9396	2.78138e-13	1.15427e-12	3.22054e-13	AKT1/NFKB1/BAK1/BAX/BCL2/CASP3/CASP8/CASP9/CCL5/EIF2AK3/FASLG/IL1B/IL6/JAK1/NFKBIA/RELA/STING1/TLR2/TNF/TP53	20	12.5557	8.19466
hsa05235	PD-L1 expression and PD-1 checkpoint pathway in cancer	15/126	90/9396	6.86059e-13	2.80047e-12	7.81362e-13	AKT1/NFKB1/MAPK1/MAPK3/FOS/JAK1/JUN/MAP2K1/MAP2K2/MAPK14/NFKBIA/RELA/STAT3/TLR2/TLR4	15	12.1636	12.4286
hsa04115	p53 signaling pathway	14/126	75/9396	8.20605e-13	3.29565e-12	9.19523e-13	BAX/BCL2/CASP3/CASP8/CASP9/CCND1/CCNE1/CDK1/CDK4/CDKN1A/DDB2/IGF1/RRM2/TP53	14	12.0859	13.92
hsa04659	Th17 cell differentiation	16/126	109/9396	8.68617e-13	3.4331e-12	9.57873e-13	NFKB1/MAPK1/MAPK3/AHR/FOS/IL1B/IL2/IL6/JAK1/JUN/MAPK14/MAPK8/NFKBIA/RELA/SMAD3/STAT3	16	12.0612	10.9463
hsa04066	HIF-1 signaling pathway	16/126	110/9396	1.00519e-12	3.9108e-12	1.09116e-12	AKT1/NFKB1/MAPK1/MAPK3/BCL2/CDKN1A/HMOX1/IGF1/IGF1R/IL6/MAP2K1/MAP2K2/RELA/STAT3/TLR4/VEGFA	16	11.9978	10.8468
hsa04010	MAPK signaling pathway	24/126	300/9396	1.06745e-12	4.08915e-12	1.14092e-12	AKT1/NFKB1/MAPK1/MAPK3/BDNF/BRAF/CASP3/FASLG/FOS/IGF1/IGF1R/IL1B/JUN/MAP2K1/MAP2K2/MAP2K4/MAPK14/MAPK8/NTRK2/RELA/TGFA/TNF/TP53/VEGFA	24	11.9717	5.96571
hsa05165	Human papillomavirus infection	25/126	333/9396	1.4066e-12	5.3067e-12	1.48063e-12	GSK3B/AKT1/NFKB1/MAPK1/MAPK3/BAK1/BAX/CASP3/CASP8/CCND1/CCNE1/CDK4/CDKN1A/CREB1/CTNNB1/FASLG/JAK1/MAP2K1/MAP2K2/PTGS2/RB1/RELA/TNF/TP53/VEGFA	25	11.8518	5.59846
hsa05203	Viral carcinogenesis	20/126	205/9396	2.64813e-12	9.84155e-12	2.7459e-12	NFKB1/MAPK1/MAPK3/BAK1/BAX/CASP3/CASP8/CCND1/CCNE1/CDK1/CDK4/CDKN1A/CREB1/JAK1/JUN/NFKBIA/RB1/RELA/STAT3/TP53	20	11.5771	7.27526
hsa05321	Inflammatory bowel disease	13/126	66/9396	2.71334e-12	9.93562e-12	2.77215e-12	NFKB1/IL10/IL18/IL1B/IL2/IL6/JUN/RELA/SMAD3/STAT3/TLR2/TLR4/TNF	13	11.5665	14.6883
hsa04380	Osteoclast differentiation	17/126	143/9396	5.43511e-12	1.96137e-11	5.47243e-12	AKT1/NFKB1/MAPK1/MAPK3/CREB1/FOS/IL1B/JAK1/JUN/MAP2K1/MAPK14/MAPK8/NFKBIA/PPARG/RELA/SQSTM1/TNF	17	11.2648	8.86513
hsa04211	Longevity regulating pathway	14/126	90/9396	1.11767e-11	3.9757e-11	1.10926e-11	AKT1/NFKB1/EHMT2/ATG5/BAX/CAT/CREB1/IGF1/IGF1R/PPARG/RELA/SIRT1/SOD2/TP53	14	10.9517	11.6
hsa04926	Relaxin signaling pathway	16/126	130/9396	1.39945e-11	4.90794e-11	1.36937e-11	AKT1/NFKB1/MAPK1/MAPK3/CREB1/FOS/JUN/MAP2K1/MAP2K2/MAP2K4/MAPK14/MAPK8/MMP2/NFKBIA/RELA/VEGFA	16	10.854	9.17802
hsa05221	Acute myeloid leukemia	12/126	68/9396	7.67721e-11	2.65503e-10	7.40783e-11	AKT1/NFKB1/MAPK1/MAPK3/BRAF/CCND1/CSF2/JUP/MAP2K1/MAP2K2/RELA/STAT3	12	10.1148	13.1597
hsa04064	NF-kappa B signaling pathway	14/126	105/9396	9.58377e-11	3.26898e-10	9.12082e-11	NFKB1/BCL2/CCL4/CXCL8/ICAM1/IL1B/NFKBIA/PARP1/PTGS2/RELA/RIPK1/TLR4/TNF/VCAM1	14	10.0185	9.94286
hsa04622	RIG-I-like receptor signaling pathway	12/126	72/9396	1.54815e-10	5.20931e-10	1.45345e-10	NFKB1/ATG5/CASP8/CXCL10/CXCL8/MAPK14/MAPK8/NFKBIA/RELA/RIPK1/STING1/TNF	12	9.81019	12.4286
hsa04217	Necroptosis	16/126	159/9396	3.04265e-10	1.01016e-09	2.81846e-10	BAX/BCL2/CASP1/CASP8/FASLG/HMGB1/IL1B/JAK1/MAPK8/NLRP3/PARP1/RIPK1/SQSTM1/STAT3/TLR4/TNF	16	9.51675	7.50404
hsa05323	Rheumatoid arthritis	13/126	95/9396	3.33908e-10	1.09399e-09	3.05234e-10	CCL5/CSF2/CXCL8/FOS/ICAM1/IL18/IL1B/IL6/JUN/TLR2/TLR4/TNF/VEGFA	13	9.47637	10.2045
hsa05144	Malaria	10/126	50/9396	8.56213e-10	2.76879e-09	7.72523e-10	CXCL8/ICAM1/IL10/IL18/IL1B/IL6/TLR2/TLR4/TNF/VCAM1	10	9.06742	14.9143
hsa04012	ErbB signaling pathway	12/126	86/9396	1.31538e-09	4.19908e-09	1.17159e-09	GSK3B/AKT1/MAPK1/MAPK3/BRAF/CDKN1A/JUN/MAP2K1/MAP2K2/MAP2K4/MAPK8/TGFA	12	8.88095	10.4053
hsa04934	Cushing syndrome	15/126	155/9396	1.96562e-09	6.19544e-09	1.72859e-09	GSK3B/MAPK1/MAPK3/AHR/BRAF/CCND1/CCNE1/CDK4/CDKN1A/CREB1/CTNNB1/LDLR/MAP2K1/MAP2K2/RB1	15	8.7065	7.21659
hsa05120	Epithelial cell signaling in Helicobacter pylori infection	11/126	71/9396	2.10388e-09	6.54834e-09	1.82706e-09	NFKB1/CASP3/CCL5/CXCL8/JUN/MAP2K4/MAPK14/MAPK8/NFKBIA/RELA/TJP1	11	8.67698	11.5533
hsa04148	Efferocytosis	15/126	157/9396	2.35102e-09	7.22722e-09	2.01647e-09	MAPK1/MAPK3/AGER/C1QA/CASP1/CASP3/CREB1/IL10/LIPA/MAP2K1/MAP2K2/MAPK14/PPARG/PTGS2/SIRT1	15	8.62874	7.12466
hsa04915	Estrogen signaling pathway	14/126	139/9396	4.17328e-09	1.26725e-08	3.53577e-09	AKT1/MAPK1/MAPK3/BCL2/CREB1/ESR1/ESR2/FOS/JUN/MAP2K1/MAP2K2/MMP2/TFF1/TGFA	14	8.37952	7.51079
hsa04140	Autophagy - animal	15/126	169/9396	6.52259e-09	1.95678e-08	5.45962e-09	AKT1/MAPK1/MAPK3/ATG16L2/ATG5/BCL2/BECN1/EIF2AK3/HMGB1/IGF1R/MAP1LC3A/MAP2K1/MAP2K2/MAPK8/SQSTM1	15	8.18558	6.61877
hsa04215	Apoptosis - multiple species	8/126	32/9396	6.71634e-09	1.99092e-08	5.55487e-09	BAK1/BAX/BCL2/BECN1/CASP3/CASP8/CASP9/MAPK8	8	8.17287	18.6429
hsa05206	MicroRNAs in cancer	20/126	318/9396	7.02301e-09	2.05733e-08	5.74017e-09	NFKB1/MAPK1/MAPK3/MIR21/BAK1/BCL2/CASP3/CCND1/CCNE1/CDKN1A/CYP1B1/HMOX1/MAP2K1/MAP2K2/PTGS2/SIRT1/STAT3/TP53/VEGFA/VIM	20	8.15348	4.69003
hsa04071	Sphingolipid signaling pathway	13/126	122/9396	7.74881e-09	2.21776e-08	6.1878e-09	AKT1/NFKB1/MAPK1/MAPK3/BAX/BCL2/MAP2K1/MAP2K2/MAPK14/MAPK8/RELA/TNF/TP53	13	8.11077	7.94614
hsa04935	Growth hormone synthesis, secretion and action	13/126	122/9396	7.74881e-09	2.21776e-08	6.1878e-09	GSK3B/AKT1/MAPK1/MAPK3/CREB1/FOS/IGF1/MAP2K1/MAP2K2/MAP2K4/MAPK14/MAPK8/STAT3	13	8.11077	7.94614
hsa05010	Alzheimer disease	22/126	391/9396	8.88839e-09	2.51501e-08	7.01715e-09	GSK3B/AKT1/NFKB1/MAPK1/MAPK3/AGER/BECN1/BRAF/CASP3/CASP8/CASP9/CTNNB1/EIF2AK3/IL1B/IL6/MAP2K1/MAP2K2/MAPK8/PTGS2/RELA/TNF/XBP1	22	8.05118	4.19583
hsa04664	Fc epsilon RI signaling pathway	10/126	69/9396	2.2867e-08	6.39763e-08	1.78501e-08	AKT1/MAPK1/MAPK3/CSF2/MAP2K1/MAP2K2/MAP2K4/MAPK14/MAPK8/TNF	10	7.64079	10.8075
hsa05143	African trypanosomiasis	8/126	37/9396	2.33077e-08	6.44845e-08	1.79919e-08	FASLG/ICAM1/IL10/IL18/IL1B/IL6/TNF/VCAM1	8	7.6325	16.1236
hsa05211	Renal cell carcinoma	10/126	70/9396	2.63785e-08	7.21785e-08	2.01386e-08	AKT1/MAPK1/MAPK3/BRAF/CDKN1A/JUN/MAP2K1/MAP2K2/TGFA/VEGFA	10	7.57875	10.6531
hsa04662	B cell receptor signaling pathway	11/126	91/9396	3.10151e-08	8.3943e-08	2.3421e-08	GSK3B/AKT1/NFKB1/MAPK1/MAPK3/FOS/JUN/MAP2K1/MAP2K2/NFKBIA/RELA	11	7.50843	9.01413
hsa04658	Th1 and Th2 cell differentiation	11/126	93/9396	3.90592e-08	1.04578e-07	2.91783e-08	NFKB1/MAPK1/MAPK3/FOS/IL2/JAK1/JUN/MAPK14/MAPK8/NFKBIA/RELA	11	7.40828	8.82028
hsa04550	Signaling pathways regulating pluripotency of stem cells	13/126	144/9396	5.78981e-08	1.53368e-07	4.27915e-08	GSK3B/AKT1/MAPK1/MAPK3/CTNNB1/IGF1/IGF1R/JAK1/MAP2K1/MAP2K2/MAPK14/SMAD3/STAT3	13	7.23734	6.73214
hsa05202	Transcriptional misregulation in cancer	15/126	201/9396	6.80858e-08	1.78456e-07	4.97913e-08	NFKB1/POLK/BAK1/BAX/CDKN1A/CSF2/CXCL8/DDB2/IGF1/IGF1R/IL6/JUP/PPARG/RELA/TP53	15	7.16694	5.56503
hsa04370	VEGF signaling pathway	9/126	60/9396	8.74138e-08	2.2673e-07	6.326e-08	AKT1/MAPK1/MAPK3/CASP9/MAP2K1/MAP2K2/MAPK14/PTGS2/VEGFA	9	7.05842	11.1857
hsa04014	Ras signaling pathway	16/126	238/9396	1.03861e-07	2.66613e-07	7.43879e-08	AKT1/NFKB1/MAPK1/MAPK3/BDNF/FASLG/IGF1/IGF1R/MAP2K1/MAP2K2/MAPK8/NTRK2/PLA2G2A/RELA/TGFA/VEGFA	16	6.98355	5.01321
hsa05146	Amoebiasis	11/126	103/9396	1.14127e-07	2.89976e-07	8.09064e-08	NFKB1/CASP3/CSF2/CXCL8/IL10/IL1B/IL6/RELA/TLR2/TLR4/TNF	11	6.94261	7.96394
hsa05020	Prion disease	17/126	278/9396	1.59023e-07	3.99968e-07	1.11595e-07	GSK3B/MAPK1/MAPK3/BAX/C1QA/CASP3/CASP9/CCL5/CREB1/EIF2AK3/HSPA5/IL1B/IL6/MAPK14/MAPK8/SOD1/TNF	17	6.79854	4.56012
hsa04931	Insulin resistance	11/126	109/9396	2.05154e-07	5.10834e-07	1.42528e-07	GSK3B/AKT1/NFKB1/CREB1/IL6/MAPK8/NFKBIA/PPARA/RELA/STAT3/TNF	11	6.68792	7.52556
hsa04062	Chemokine signaling pathway	14/126	193/9396	2.72803e-07	6.72553e-07	1.8765e-07	GSK3B/AKT1/NFKB1/MAPK1/MAPK3/BRAF/CCL4/CCL5/CXCL10/CXCL8/MAP2K1/NFKBIA/RELA/STAT3	14	6.56415	5.40933
hsa04024	cAMP signaling pathway	15/126	226/9396	3.16759e-07	7.73264e-07	2.15749e-07	AKT1/NFKB1/MAPK1/MAPK3/BDNF/BRAF/CREB1/FOS/JUN/MAP2K1/MAP2K2/MAPK8/NFKBIA/PPARA/RELA	15	6.49927	4.94943
hsa05014	Amyotrophic lateral sclerosis	19/126	371/9396	4.4755e-07	1.08194e-06	3.01873e-07	BAX/BCL2/BECN1/CASP1/CASP3/CASP9/CAT/EIF2AK3/GPX2/GPX8/HSPA5/MAP1LC3A/MAPK14/PRKN/SOD1/SQSTM1/TNF/TP53/XBP1	19	6.34916	3.81902
hsa04510	Focal adhesion	14/126	203/9396	5.06435e-07	1.21252e-06	3.38307e-07	GSK3B/AKT1/MAPK1/MAPK3/BCL2/BRAF/CCND1/CTNNB1/IGF1/IGF1R/JUN/MAP2K1/MAPK8/VEGFA	14	6.29548	5.14286
hsa04919	Thyroid hormone signaling pathway	11/126	122/9396	6.47701e-07	1.53598e-06	4.28554e-07	GSK3B/AKT1/MAPK1/MAPK3/CASP9/CCND1/CTNNB1/ESR1/MAP2K1/MAP2K2/TP53	11	6.18863	6.72365
hsa04213	Longevity regulating pathway - multiple species	8/126	62/9396	1.54224e-06	3.62281e-06	1.0108e-06	AKT1/ATG5/CAT/IGF1/IGF1R/SIRT1/SOD1/SOD2	8	5.81185	9.62212
hsa05217	Basal cell carcinoma	8/126	63/9396	1.74689e-06	4.06519e-06	1.13423e-06	GSK3B/POLK/BAK1/BAX/CDKN1A/CTNNB1/DDB2/TP53	8	5.75773	9.46939
hsa04613	Neutrophil extracellular trap formation	13/126	196/9396	2.05925e-06	4.74771e-06	1.32466e-06	AKT1/NFKB1/MAPK1/MAPK3/AGER/CASP1/HMGB1/MAP2K1/MAP2K2/MAPK14/RELA/TLR2/TLR4	13	5.68629	4.94606
hsa04914	Progesterone-mediated oocyte maturation	10/126	111/9396	2.15689e-06	4.9272e-06	1.37474e-06	AKT1/MAPK1/MAPK3/BRAF/CDK1/IGF1/IGF1R/MAP2K1/MAPK14/MAPK8	10	5.66617	6.71815
hsa04912	GnRH signaling pathway	9/126	93/9396	3.92214e-06	8.83174e-06	2.46415e-06	MAPK1/MAPK3/JUN/MAP2K1/MAP2K2/MAP2K4/MAPK14/MAPK8/MMP2	9	5.40648	7.21659
hsa04920	Adipocytokine signaling pathway	8/126	70/9396	3.93704e-06	8.83174e-06	2.46415e-06	AKT1/NFKB1/MAPK8/NFKBIA/PPARA/RELA/STAT3/TNF	8	5.40483	8.52245
hsa04061	Viral protein interaction with cytokine and cytokine receptor	9/126	100/9396	7.16931e-06	1.59389e-05	4.44713e-06	CCL4/CCL5/CXCL10/CXCL8/IL10/IL18/IL2/IL6/TNF	9	5.14452	6.71143
hsa04110	Cell cycle	11/126	158/9396	8.25759e-06	1.81959e-05	5.07686e-06	GSK3B/CCND1/CCNE1/CDK1/CDK4/CDKN1A/PCNA/PRKDC/RB1/SMAD3/TP53	11	5.08315	5.19168
hsa04137	Mitophagy - animal	9/126	105/9396	1.07062e-05	2.33847e-05	6.52457e-06	BECN1/EIF2AK3/JUN/MAP1LC3A/MAPK8/PRKN/RELA/SQSTM1/TP53	9	4.97036	6.39184
hsa04650	Natural killer cell mediated cytotoxicity	10/126	134/9396	1.17702e-05	2.5485e-05	7.11058e-06	MAPK1/MAPK3/BRAF/CASP3/CSF2/FASLG/ICAM1/MAP2K1/MAP2K2/TNF	10	4.92922	5.56503
hsa04730	Long-term depression	7/126	60/9396	1.41266e-05	3.03236e-05	8.4606e-06	MAPK1/MAPK3/BRAF/IGF1/IGF1R/MAP2K1/MAP2K2	7	4.84996	8.7
hsa04371	Apelin signaling pathway	10/126	140/9396	1.73047e-05	3.6828e-05	1.02754e-05	AKT1/MAPK1/MAPK3/BECN1/CCND1/CDH1/MAP1LC3A/MAP2K1/MAP2K2/SMAD3	10	4.76184	5.32653
hsa05415	Diabetic cardiomyopathy	12/126	205/9396	1.85466e-05	3.91365e-05	1.09195e-05	GSK3B/AKT1/NFKB1/ACE/AGER/MAPK14/MAPK8/MMP2/PARP1/PPARA/RELA/SMAD3	12	4.73174	4.36516
hsa04928	Parathyroid hormone synthesis, secretion and action	9/126	115/9396	2.23887e-05	4.6847e-05	1.30708e-05	MAPK1/MAPK3/VDR/BCL2/BRAF/CDKN1A/CREB1/FOS/MAP2K1	9	4.64997	5.83602
hsa04015	Rap1 signaling pathway	12/126	212/9396	2.59199e-05	5.37839e-05	1.50063e-05	AKT1/MAPK1/MAPK3/BRAF/CDH1/CTNNB1/IGF1/IGF1R/MAP2K1/MAP2K2/MAPK14/VEGFA	12	4.58637	4.22102
hsa05204	Chemical carcinogenesis - DNA adducts	7/126	71/9396	4.30583e-05	8.86076e-05	2.47225e-05	CYP1A1/CYP1A2/CYP1B1/CYP2E1/CYP3A4/GSTP1/PTGS2	7	4.36594	7.35211
hsa01523	Antifolate resistance	5/126	30/9396	4.36172e-05	8.9022e-05	2.48381e-05	NFKB1/IL1B/IL6/RELA/TNF	5	4.36034	12.4286
hsa04150	mTOR signaling pathway	10/126	158/9396	4.91905e-05	9.95809e-05	2.77841e-05	GSK3B/AKT1/MAPK1/MAPK3/BRAF/IGF1/IGF1R/MAP2K1/MAP2K2/TNF	10	4.30812	4.71971
hsa05231	Choline metabolism in cancer	8/126	99/9396	5.16189e-05	0.000103654	2.89206e-05	AKT1/MAPK1/MAPK3/FOS/JUN/MAP2K1/MAP2K2/MAPK8	8	4.28719	6.02597
hsa04913	Ovarian steroidogenesis	6/126	52/9396	6.34195e-05	0.000126332	3.52479e-05	CYP1A1/CYP1B1/IGF1/IGF1R/LDLR/PTGS2	6	4.19778	8.6044
hsa05016	Huntington disease	14/126	311/9396	6.88506e-05	0.000136062	3.79628e-05	BAX/BDNF/BECN1/CASP3/CASP8/CASP9/CREB1/GPX2/GPX8/MAPK8/PPARG/SOD1/SOD2/TP53	14	4.16209	3.35691
hsa04630	JAK-STAT signaling pathway	10/126	168/9396	8.26211e-05	0.000161989	4.51968e-05	AKT1/BCL2/CCND1/CDKN1A/CSF2/IL10/IL2/IL6/JAK1/STAT3	10	4.08291	4.43878
hsa04114	Oocyte meiosis	9/126	139/9396	9.96197e-05	0.000193791	5.40699e-05	AR/MAPK1/MAPK3/CCNE1/CDK1/IGF1/IGF1R/MAP2K1/MAPK14	9	4.00165	4.82837
hsa04929	GnRH secretion	6/126	65/9396	0.000223235	0.000427313	0.000119225	AKT1/MAPK1/MAPK3/ESR2/MAP2K1/MAP2K2	6	3.65124	6.88352
hsa03430	Mismatch repair	4/126	23/9396	0.000224069	0.000427313	0.000119225	MLH1/MSH2/MSH6/PCNA	4	3.64962	12.9689
hsa04540	Gap junction	7/126	92/9396	0.000224811	0.000427313	0.000119225	MAPK1/MAPK3/CDK1/GJA1/MAP2K1/MAP2K2/TJP1	7	3.64818	5.67391
hsa04921	Oxytocin signaling pathway	9/126	155/9396	0.00022818	0.000430431	0.000120095	MAPK1/MAPK3/CCND1/CDKN1A/FOS/JUN/MAP2K1/MAP2K2/PTGS2	9	3.64172	4.32995
hsa04520	Adherens junction	7/126	93/9396	0.000240437	0.000450142	0.000125594	MAPK1/MAPK3/CDH1/CTNNB1/IGF1R/SMAD3/TJP1	7	3.619	5.6129
hsa05012	Parkinson disease	12/126	271/9396	0.000271421	0.000504357	0.000140721	BAX/CASP3/CASP9/EIF2AK3/HSPA5/KEAP1/MAPK8/NFE2L2/PRKN/SOD1/TP53/XBP1	12	3.56636	3.30206
hsa05332	Graft-versus-host disease	5/126	45/9396	0.000318427	0.000587321	0.000163869	FASLG/IL1B/IL2/IL6/TNF	5	3.49699	8.28571
hsa05230	Central carbon metabolism in cancer	6/126	71/9396	0.000362548	0.000663783	0.000185202	AKT1/MAPK1/MAPK3/MAP2K1/MAP2K2/TP53	6	3.44063	6.30181
hsa04916	Melanogenesis	7/126	101/9396	0.000399593	0.000726268	0.000202637	GSK3B/MAPK1/MAPK3/CREB1/CTNNB1/MAP2K1/MAP2K2	7	3.39838	5.16832
hsa04141	Protein processing in endoplasmic reticulum	9/126	171/9396	0.000472185	0.000851987	0.000237713	BAK1/BAX/BCL2/EIF2AK3/HSPA5/MAPK8/NFE2L2/PRKN/XBP1	9	3.32589	3.92481
hsa05030	Cocaine addiction	5/126	49/9396	0.00047619	0.00085303	0.000238005	NFKB1/BDNF/CREB1/JUN/RELA	5	3.32222	7.60933
hsa04910	Insulin signaling pathway	8/126	138/9396	0.000517734	0.000920827	0.000256921	GSK3B/AKT1/MAPK1/MAPK3/BRAF/MAP2K1/MAP2K2/MAPK8	8	3.28589	4.32298
hsa04310	Wnt signaling pathway	9/126	174/9396	0.000535943	0.000946453	0.000264071	GSK3B/MMP7/CCND1/CTNNB1/JUN/MAPK8/SIRT1/SMAD3/TP53	9	3.27088	3.85714
hsa04060	Cytokine-cytokine receptor interaction	12/126	298/9396	0.000639406	0.00111521	0.000311155	CCL4/CCL5/CSF2/CXCL10/CXCL8/FASLG/IL10/IL18/IL1B/IL2/IL6/TNF	12	3.19422	3.00288
hsa00980	Metabolism of xenobiotics by cytochrome P450	6/126	79/9396	0.000644911	0.00111521	0.000311155	CYP1A1/CYP1A2/CYP1B1/CYP2E1/CYP3A4/GSTP1	6	3.1905	5.66365
hsa00591	Linoleic acid metabolism	4/126	30/9396	0.000644939	0.00111521	0.000311155	CYP1A2/CYP2E1/CYP3A4/PLA2G2A	4	3.19048	9.94286
hsa04725	Cholinergic synapse	7/126	116/9396	0.000918069	0.00157655	0.000439874	AKT1/MAPK1/MAPK3/BCL2/CREB1/FOS/MAP2K1	7	3.03712	4.5
hsa04152	AMPK signaling pathway	7/126	122/9396	0.00123451	0.00210544	0.00058744	AKT1/CCND1/CREB1/IGF1/IGF1R/PPARG/SIRT1	7	2.9085	4.27869
hsa00140	Steroid hormone biosynthesis	5/126	63/9396	0.00151183	0.00256085	0.000714505	CYP1A1/CYP1A2/CYP1B1/CYP2E1/CYP3A4	5	2.8205	5.91837
hsa05330	Allograft rejection	4/126	39/9396	0.00176381	0.00296748	0.00082796	FASLG/IL10/IL2/TNF	4	2.75355	7.64835
hsa04720	Long-term potentiation	5/126	67/9396	0.00199072	0.00332677	0.000928204	MAPK1/MAPK3/BRAF/MAP2K1/MAP2K2	5	2.70099	5.56503
hsa04270	Vascular smooth muscle contraction	7/126	134/9396	0.00211984	0.00351894	0.000981822	MAPK1/MAPK3/BRAF/CALCA/MAP2K1/MAP2K2/PLA2G2A	7	2.6737	3.89552
hsa00380	Tryptophan metabolism	4/126	42/9396	0.00232717	0.00381227	0.00106367	CAT/CYP1A1/CYP1A2/CYP1B1	4	2.63317	7.10204
hsa04216	Ferroptosis	4/126	42/9396	0.00232717	0.00381227	0.00106367	ATG5/HMOX1/MAP1LC3A/TP53	4	2.63317	7.10204
hsa05416	Viral myocarditis	5/126	70/9396	0.00241649	0.00393272	0.00109727	CASP3/CASP8/CASP9/CCND1/ICAM1	5	2.61682	5.32653
hsa04940	Type I diabetes mellitus	4/126	44/9396	0.00276491	0.00447054	0.00124733	FASLG/IL1B/IL2/TNF	4	2.55832	6.77922
hsa04930	Type II diabetes mellitus	4/126	47/9396	0.00352247	0.00565868	0.00157883	MAPK1/MAPK3/MAPK8/TNF	4	2.45315	6.3465
hsa04726	Serotonergic synapse	6/126	115/9396	0.00441759	0.00705115	0.00196735	MAPK1/MAPK3/BRAF/CASP3/MAP2K1/PTGS2	6	2.35481	3.89068
hsa05412	Arrhythmogenic right ventricular cardiomyopathy	5/126	86/9396	0.0058688	0.00930784	0.00259699	LMNA/CDH2/CTNNB1/GJA1/JUP	5	2.23145	4.33555
hsa03460	Fanconi anemia pathway	4/126	55/9396	0.0062045	0.00977797	0.00272816	POLK/FANCC/FANCF/MLH1	4	2.20729	5.42338
hsa04530	Tight junction	7/126	170/9396	0.00781933	0.0122454	0.00341659	CCND1/CDK4/HSPA4/JUN/MAPK8/PCNA/TJP1	7	2.10683	3.07059
hsa00480	Glutathione metabolism	4/126	59/9396	0.0079475	0.0123683	0.00345089	GPX2/GPX8/GSTP1/RRM2	4	2.09977	5.05569
hsa04728	Dopaminergic synapse	6/126	132/9396	0.00855675	0.0132337	0.00369235	GSK3B/AKT1/CREB1/FOS/MAPK14/MAPK8	6	2.06769	3.38961
hsa05410	Hypertrophic cardiomyopathy	5/126	99/9396	0.0105076	0.0161506	0.00450619	LMNA/ACE/IGF1/IL6/TNF	5	1.9785	3.76623
hsa03450	Non-homologous end-joining	2/126	13/9396	0.0126337	0.0192993	0.00538471	PRKDC/RAD50	2	1.89847	11.4725
hsa05031	Amphetamine addiction	4/126	69/9396	0.0136314	0.0206964	0.00577453	CREB1/FOS/JUN/SIRT1	4	1.86546	4.32298
hsa04960	Aldosterone-regulated sodium reabsorption	3/126	38/9396	0.0141141	0.0212994	0.00594276	MAPK1/MAPK3/IGF1	3	1.85035	5.88722
hsa05034	Alcoholism	7/126	191/9396	0.0142496	0.0213745	0.0059637	MAPK1/MAPK3/BDNF/BRAF/CREB1/MAP2K1/NTRK2	7	1.8462	2.73298
hsa04072	Phospholipase D signaling pathway	6/126	149/9396	0.0149423	0.0222793	0.00621616	AKT1/MAPK1/MAPK3/CXCL8/MAP2K1/MAP2K2	6	1.82558	3.00288
hsa00982	Drug metabolism - cytochrome P450	4/126	73/9396	0.0164778	0.0244225	0.00681414	CYP1A2/CYP2E1/CYP3A4/GSTP1	4	1.7831	4.08611
hsa04261	Adrenergic signaling in cardiomyocytes	6/126	154/9396	0.0173222	0.0255221	0.00712093	AKT1/MAPK1/MAPK3/BCL2/CREB1/MAPK14	6	1.7614	2.90538
hsa04918	Thyroid hormone synthesis	4/126	75/9396	0.0180306	0.0264095	0.00736855	CREB1/GPX2/GPX8/HSPA5	4	1.74399	3.97714
hsa04670	Leukocyte transendothelial migration	5/126	116/9396	0.0197097	0.0287001	0.00800763	CTNNB1/ICAM1/MAPK14/MMP2/VCAM1	5	1.70532	3.21429
hsa03410	Base excision repair	3/126	44/9396	0.0209125	0.0302745	0.0084469	HMGB1/PARP1/PCNA	3	1.67959	5.08442
hsa00983	Drug metabolism - other enzymes	4/126	81/9396	0.0232236	0.0332337	0.00927257	CYP2E1/CYP3A4/GSTP1/RRM2	4	1.63407	3.68254
hsa04612	Antigen processing and presentation	4/126	81/9396	0.0232236	0.0332337	0.00927257	CREB1/HSPA4/HSPA5/TNF	4	1.63407	3.68254
hsa04022	cGMP-PKG signaling pathway	6/126	166/9396	0.0240719	0.0342509	0.00955637	AKT1/MAPK1/MAPK3/CREB1/MAP2K1/MAP2K2	6	1.61849	2.69535
hsa04672	Intestinal immune network for IgA production	3/126	50/9396	0.0292155	0.0413333	0.0115324	IL10/IL2/IL6	3	1.53439	4.47429
hsa05320	Autoimmune thyroid disease	3/126	54/9396	0.0355836	0.0500583	0.0139668	FASLG/IL10/IL2	3	1.44875	4.14286
hsa04340	Hedgehog signaling pathway	3/126	56/9396	0.0390143	0.0545762	0.0152273	GSK3B/BCL2/CCND1	3	1.40878	3.9949
hsa04713	Circadian entrainment	4/126	97/9396	0.0411534	0.0572469	0.0159725	MAPK1/MAPK3/CREB1/FOS	4	1.38559	3.07511
hsa04666	Fc gamma R-mediated phagocytosis	4/126	99/9396	0.0438216	0.060285	0.0168202	AKT1/MAPK1/MAPK3/MAP2K1	4	1.35831	3.01299
hsa04750	Inflammatory mediator regulation of TRP channels	4/126	99/9396	0.0438216	0.060285	0.0168202	IGF1/IL1B/MAPK14/MAPK8	4	1.35831	3.01299
hsa04640	Hematopoietic cell lineage	4/126	100/9396	0.0451915	0.0618279	0.0172507	CSF2/IL1B/IL6/TNF	4	1.34494	2.98286
hsa04723	Retrograde endocannabinoid signaling	5/126	149/9396	0.0498336	0.0678063	0.0189187	MAPK1/MAPK3/MAPK14/MAPK8/PTGS2	5	1.30248	2.5024
hsa00590	Arachidonic acid metabolism	3/126	63/9396	0.0522866	0.0707574	0.0197421	CYP2E1/PLA2G2A/PTGS2	3	1.28161	3.55102
hsa04922	Glucagon signaling pathway	4/126	107/9396	0.0554462	0.0746276	0.0208219	AKT1/CREB1/PPARA/SIRT1	4	1.25613	2.78772
hsa04390	Hippo signaling pathway	5/126	157/9396	0.0597969	0.0800507	0.022335	GSK3B/CCND1/CDH1/CTNNB1/SMAD3	5	1.22332	2.37489
hsa04350	TGF-beta signaling pathway	4/126	110/9396	0.0601954	0.0801532	0.0223636	MAPK1/MAPK3/SMAD3/TNF	4	1.22044	2.71169
hsa00830	Retinol metabolism	3/126	68/9396	0.062931	0.0833501	0.0232556	CYP1A1/CYP1A2/CYP3A4	3	1.20114	3.28992
hsa04136	Autophagy - other	2/126	32/9396	0.0681595	0.0893248	0.0249226	ATG5/BECN1	2	1.16647	4.66071
hsa05310	Asthma	2/126	32/9396	0.0681595	0.0893248	0.0249226	IL10/TNF	2	1.16647	4.66071
hsa04081	Hormone signaling	6/126	219/9396	0.0739839	0.0964502	0.0269107	CALCA/ESR1/ESR2/IGF1/IGF1R/STAT3	6	1.13086	2.04305
hsa04611	Platelet activation	4/126	126/9396	0.0890069	0.115431	0.0322064	AKT1/MAPK1/MAPK3/MAPK14	4	1.05058	2.36735
hsa04810	Regulation of actin cytoskeleton	6/126	232/9396	0.0915809	0.118154	0.0329661	AKT1/MAPK1/MAPK3/BRAF/MAP2K1/MAP2K2	6	1.0382	1.92857
hsa04146	Peroxisome	3/126	83/9396	0.100181	0.128583	0.0358761	CAT/SOD1/SOD2	3	0.999213	2.69535
hsa05017	Spinocerebellar ataxia	4/126	144/9396	0.127928	0.163354	0.0455775	AKT1/BECN1/MAPK8/XBP1	4	0.893035	2.07143
hsa04979	Cholesterol metabolism	2/126	51/9396	0.149173	0.189148	0.0527743	LDLR/LIPA	2	0.826311	2.92437
hsa00130	Ubiquinone and other terpenoid-quinone biosynthesis	1/126	12/9396	0.149647	0.189148	0.0527743	NQO1	1	0.824932	6.21429
hsa05150	Staphylococcus aureus infection	3/126	102/9396	0.156908	0.197324	0.0550556	C1QA/ICAM1/IL10	3	0.804354	2.19328
hsa04961	Endocrine and other factor-regulated calcium reabsorption	2/126	53/9396	0.158549	0.198386	0.0553518	VDR/ESR1	2	0.799835	2.81402
hsa05414	Dilated cardiomyopathy	3/126	105/9396	0.166641	0.207468	0.0578857	LMNA/IGF1/TNF	3	0.778219	2.13061
hsa04514	Cell adhesion molecules	4/126	160/9396	0.167491	0.207488	0.0578915	CDH1/CDH2/ICAM1/VCAM1	4	0.776009	1.86429
hsa04923	Regulation of lipolysis in adipocytes	2/126	59/9396	0.187276	0.23085	0.0644095	AKT1/PTGS2	2	0.727519	2.52785
hsa04978	Mineral absorption	2/126	61/9396	0.19701	0.241653	0.0674239	VDR/HMOX1	2	0.705511	2.44496
hsa03420	Nucleotide excision repair	2/126	63/9396	0.206807	0.252426	0.0704297	DDB2/PCNA	2	0.684434	2.36735
hsa04927	Cortisol synthesis and secretion	2/126	65/9396	0.216655	0.263157	0.0734237	CREB1/LDLR	2	0.66423	2.29451
hsa04924	Renin secretion	2/126	69/9396	0.236469	0.284896	0.079489	ACE/CREB1	2	0.626226	2.16149
hsa00100	Steroid biosynthesis	1/126	20/9396	0.236841	0.284896	0.079489	LIPA	1	0.625543	3.72857
hsa04614	Renin-angiotensin system	1/126	23/9396	0.2672	0.319869	0.0892469	ACE	1	0.573164	3.24224
hsa03320	PPAR signaling pathway	2/126	76/9396	0.271337	0.323268	0.0901952	PPARA/PPARG	2	0.566491	1.96241
hsa05100	Bacterial invasion of epithelial cells	2/126	78/9396	0.281307	0.333549	0.0930639	CDH1/CTNNB1	2	0.55082	1.91209
hsa00592	alpha-Linolenic acid metabolism	1/126	26/9396	0.29636	0.348842	0.0973306	PLA2G2A	1	0.52818	2.86813
hsa04120	Ubiquitin mediated proteolysis	3/126	142/9396	0.297006	0.348842	0.0973306	DDB2/KEAP1/PRKN	3	0.527235	1.57545
hsa05322	Systemic lupus erythematosus	3/126	144/9396	0.304354	0.355795	0.0992705	C1QA/IL10/TNF	3	0.51662	1.55357
hsa04976	Bile secretion	2/126	90/9396	0.340702	0.396425	0.110607	CYP3A4/LDLR	2	0.467625	1.65714
hsa03060	Protein export	1/126	31/9396	0.342424	0.396575	0.110649	HSPA5	1	0.465435	2.40553
hsa00630	Glyoxylate and dicarboxylate metabolism	1/126	32/9396	0.351272	0.404938	0.112982	CAT	1	0.454357	2.33036
hsa04710	Circadian rhythm	1/126	34/9396	0.368613	0.422971	0.118013	CREB1	1	0.433429	2.19328
hsa04925	Aldosterone synthesis and secretion	2/126	98/9396	0.379498	0.433463	0.120941	CREB1/LDLR	2	0.42079	1.52187
hsa03030	DNA replication	1/126	36/9396	0.385495	0.438303	0.122291	PCNA	1	0.413981	2.07143
hsa00760	Nicotinate and nicotinamide metabolism	1/126	38/9396	0.401929	0.454911	0.126925	SIRT1	1	0.395851	1.96241
hsa03440	Homologous recombination	1/126	41/9396	0.425766	0.479709	0.133844	RAD50	1	0.370829	1.81882
hsa04975	Fat digestion and absorption	1/126	43/9396	0.441131	0.494782	0.138049	PLA2G2A	1	0.355433	1.73422
hsa04962	Vasopressin-regulated water reabsorption	1/126	44/9396	0.44866	0.499985	0.139501	CREB1	1	0.348083	1.69481
hsa04360	Axon guidance	3/126	184/9396	0.449786	0.499985	0.139501	GSK3B/MAPK1/MAPK3	3	0.346994	1.21584
hsa04724	Glutamatergic synapse	2/126	116/9396	0.462939	0.510579	0.142457	MAPK1/MAPK3	2	0.334477	1.28571
hsa00860	Porphyrin metabolism	1/126	46/9396	0.463417	0.510579	0.142457	HMOX1	1	0.334028	1.62112
hsa03272	Virion - Hepatitis viruses	1/126	48/9396	0.477782	0.524087	0.146226	LDLR	1	0.32077	1.55357
hsa00565	Ether lipid metabolism	1/126	50/9396	0.491766	0.53706	0.149846	PLA2G2A	1	0.308242	1.49143
hsa05110	Vibrio cholerae infection	1/126	51/9396	0.498618	0.542165	0.15127	TJP1	1	0.302232	1.46218
hsa04973	Carbohydrate digestion and absorption	1/126	52/9396	0.505378	0.547126	0.152654	AKT1	1	0.296384	1.43407
hsa00240	Pyrimidine metabolism	1/126	58/9396	0.544081	0.586477	0.163633	RRM2	1	0.264336	1.28571
hsa00310	Lysine degradation	1/126	63/9396	0.574028	0.61609	0.171896	EHMT2	1	0.241067	1.18367
hsa04820	Cytoskeleton in muscle cells	3/126	232/9396	0.605835	0.647437	0.180642	LMNA/JUP/VIM	3	0.217646	0.964286
hsa04714	Thermogenesis	3/126	235/9396	0.614584	0.653981	0.182468	CREB1/MAPK14/PPARG	3	0.211418	0.951976
hsa04145	Phagosome	2/126	159/9396	0.632952	0.67066	0.187121	TLR2/TLR4	2	0.198629	0.938005
hsa04144	Endocytosis	3/126	252/9396	0.661697	0.698146	0.19479	IGF1R/LDLR/SMAD3	3	0.179341	0.887755
hsa04020	Calcium signaling pathway	3/126	254/9396	0.66696	0.70073	0.195511	NTRK2/TGFA/VEGFA	3	0.1759	0.880765
hsa03083	Polycomb repressive complex	1/126	83/9396	0.675513	0.706734	0.197186	BAP1	1	0.170366	0.898451
hsa01232	Nucleotide metabolism	1/126	85/9396	0.684234	0.712863	0.198897	RRM2	1	0.164795	0.877311
hsa04911	Insulin secretion	1/126	86/9396	0.688507	0.714326	0.199305	CREB1	1	0.162092	0.86711
hsa04610	Complement and coagulation cascades	1/126	88/9396	0.696882	0.720015	0.200892	C1QA	1	0.156841	0.847403
hsa00564	Glycerophospholipid metabolism	1/126	103/9396	0.752965	0.774745	0.216162	PLA2G2A	1	0.123225	0.723994
hsa04972	Pancreatic secretion	1/126	106/9396	0.762879	0.781715	0.218107	PLA2G2A	1	0.117544	0.703504
hsa04382	Cornified envelope formation	2/126	217/9396	0.792543	0.808784	0.225659	JUP/TJP1	2	0.100977	0.687294
hsa01200	Carbon metabolism	1/126	117/9396	0.795968	0.808964	0.22571	CAT	1	0.0991043	0.637363
hsa00230	Purine metabolism	1/126	128/9396	0.824472	0.834526	0.232842	RRM2	1	0.0838243	0.582589
hsa04142	Lysosome	1/126	133/9396	0.836086	0.842856	0.235166	LIPA	1	0.0777492	0.560687
hsa01240	Biosynthesis of cofactors	1/126	154/9396	0.877094	0.880631	0.245706	NQO1	1	0.0569537	0.48423
hsa04080	Neuroactive ligand-receptor interaction	1/126	370/9396	0.993883	0.993883	0.277304	CALCA	1	0.00266471	0.201544
